# Supplementary material for: Charged aerosol detector response modeling for fatty acids based on experimental settings and molecular features: a machine learning approach
Source: J Cheminform. 2021 Jul 15;13:53. doi: 10.1186/s13321-021-00532-0 (PMC8281619; doi:10.1186/s13321-021-00532-0)
Supplement: Supplementary file 1 — Additional file 1: Table S1. Data table for QSPR model building. [file 13321_2021_532_MOESM1_ESM.xlsx]

## Sheet: DataSet sa 1 CT
exp.	molecul	Organic modifier content	Flow rate	Evaporation T	Power f	Type of organic solvent	MW	AMW	Mv	Me	TIC4	SpMAD_L	SpPosA_X	VE2_D/Dt	VE2_B(m)	MATS5m	MATS4v	MATS5v	SpMAD_EA	SpMAD_AEA(ed)	SpMAD_AEA(dm)	SM04_AEA(ed)	Eig15_EA(dm)	SPAN	SPH	DISPm	DISPv	SpPosA_RG	SpMAD_RG	TDB10m	TDB10v	RDF080m	RDF090m	RDF100m	RDF115m	Mor12u	Mor22u	Mor23u	Mor26u	Mor32u	Mor10m	Mor15m	Mor24m	Mor29m	Mor04v	Mor27v	Mor30v	Mor08p	Mor11s
1	Lauric acid, C12H24O2	90	0.5	48	0.8	Acetonitrile	200.36	5.273	0.52	0.98	146.692	1.304	0.312	0.136	0.195	0.006	0.003	0.003	1.273	1.27	1.302	4.828	0	8.945	0.941	13.372	6.802	0.448	0.895	0.106	0.14	0.015	1.647	4.855	0.934	-1.421	0.947	-2.17	0.359	0.05	0.519	0.107	0.142	-0.094	0.393	0.45	0.022	0.147	0.562
2	Lauric acid, C12H24O2	82.5	1	36	1.2	Acetonitrile	200.36	5.273	0.52	0.98	146.692	1.304	0.312	0.136	0.195	0.006	0.003	0.003	1.273	1.27	1.302	4.828	0	8.945	0.941	13.372	6.802	0.448	0.895	0.106	0.14	0.015	1.647	4.855	0.934	-1.421	0.947	-2.17	0.359	0.05	0.519	0.107	0.142	-0.094	0.393	0.45	0.022	0.147	0.562
4	Lauric acid, C12H24O2	75	0.5	48	0.8	Acetonitrile	200.36	5.273	0.52	0.98	146.692	1.304	0.312	0.136	0.195	0.006	0.003	0.003	1.273	1.27	1.302	4.828	0	8.945	0.941	13.372	6.802	0.448	0.895	0.106	0.14	0.015	1.647	4.855	0.934	-1.421	0.947	-2.17	0.359	0.05	0.519	0.107	0.142	-0.094	0.393	0.45	0.022	0.147	0.562
5	Lauric acid, C12H24O2	82.5	1	36	0.8	Acetonitrile	200.36	5.273	0.52	0.98	146.692	1.304	0.312	0.136	0.195	0.006	0.003	0.003	1.273	1.27	1.302	4.828	0	8.945	0.941	13.372	6.802	0.448	0.895	0.106	0.14	0.015	1.647	4.855	0.934	-1.421	0.947	-2.17	0.359	0.05	0.519	0.107	0.142	-0.094	0.393	0.45	0.022	0.147	0.562
6	Lauric acid, C12H24O2	90	1.5	24	0.8	Acetonitrile	200.36	5.273	0.52	0.98	146.692	1.304	0.312	0.136	0.195	0.006	0.003	0.003	1.273	1.27	1.302	4.828	0	8.945	0.941	13.372	6.802	0.448	0.895	0.106	0.14	0.015	1.647	4.855	0.934	-1.421	0.947	-2.17	0.359	0.05	0.519	0.107	0.142	-0.094	0.393	0.45	0.022	0.147	0.562
7	Lauric acid, C12H24O2	82.5	1	24	1.2	Acetonitrile	200.36	5.273	0.52	0.98	146.692	1.304	0.312	0.136	0.195	0.006	0.003	0.003	1.273	1.27	1.302	4.828	0	8.945	0.941	13.372	6.802	0.448	0.895	0.106	0.14	0.015	1.647	4.855	0.934	-1.421	0.947	-2.17	0.359	0.05	0.519	0.107	0.142	-0.094	0.393	0.45	0.022	0.147	0.562
8	Lauric acid, C12H24O2	75	1.5	48	1.6	Acetonitrile	200.36	5.273	0.52	0.98	146.692	1.304	0.312	0.136	0.195	0.006	0.003	0.003	1.273	1.27	1.302	4.828	0	8.945	0.941	13.372	6.802	0.448	0.895	0.106	0.14	0.015	1.647	4.855	0.934	-1.421	0.947	-2.17	0.359	0.05	0.519	0.107	0.142	-0.094	0.393	0.45	0.022	0.147	0.562
10	Lauric acid, C12H24O2	82.5	1.5	36	1.2	Acetonitrile	200.36	5.273	0.52	0.98	146.692	1.304	0.312	0.136	0.195	0.006	0.003	0.003	1.273	1.27	1.302	4.828	0	8.945	0.941	13.372	6.802	0.448	0.895	0.106	0.14	0.015	1.647	4.855	0.934	-1.421	0.947	-2.17	0.359	0.05	0.519	0.107	0.142	-0.094	0.393	0.45	0.022	0.147	0.562
12	Lauric acid, C12H24O2	75	1.5	48	0.8	Acetonitrile	200.36	5.273	0.52	0.98	146.692	1.304	0.312	0.136	0.195	0.006	0.003	0.003	1.273	1.27	1.302	4.828	0	8.945	0.941	13.372	6.802	0.448	0.895	0.106	0.14	0.015	1.647	4.855	0.934	-1.421	0.947	-2.17	0.359	0.05	0.519	0.107	0.142	-0.094	0.393	0.45	0.022	0.147	0.562
13	Lauric acid, C12H24O2	90	0.5	24	1.6	Acetonitrile	200.36	5.273	0.52	0.98	146.692	1.304	0.312	0.136	0.195	0.006	0.003	0.003	1.273	1.27	1.302	4.828	0	8.945	0.941	13.372	6.802	0.448	0.895	0.106	0.14	0.015	1.647	4.855	0.934	-1.421	0.947	-2.17	0.359	0.05	0.519	0.107	0.142	-0.094	0.393	0.45	0.022	0.147	0.562
14	Lauric acid, C12H24O2	75	0.5	48	1.6	Acetonitrile	200.36	5.273	0.52	0.98	146.692	1.304	0.312	0.136	0.195	0.006	0.003	0.003	1.273	1.27	1.302	4.828	0	8.945	0.941	13.372	6.802	0.448	0.895	0.106	0.14	0.015	1.647	4.855	0.934	-1.421	0.947	-2.17	0.359	0.05	0.519	0.107	0.142	-0.094	0.393	0.45	0.022	0.147	0.562
15	Lauric acid, C12H24O2	75	1.5	24	1.6	Acetonitrile	200.36	5.273	0.52	0.98	146.692	1.304	0.312	0.136	0.195	0.006	0.003	0.003	1.273	1.27	1.302	4.828	0	8.945	0.941	13.372	6.802	0.448	0.895	0.106	0.14	0.015	1.647	4.855	0.934	-1.421	0.947	-2.17	0.359	0.05	0.519	0.107	0.142	-0.094	0.393	0.45	0.022	0.147	0.562
16	Lauric acid, C12H24O2	90	1.5	48	1.6	Acetonitrile	200.36	5.273	0.52	0.98	146.692	1.304	0.312	0.136	0.195	0.006	0.003	0.003	1.273	1.27	1.302	4.828	0	8.945	0.941	13.372	6.802	0.448	0.895	0.106	0.14	0.015	1.647	4.855	0.934	-1.421	0.947	-2.17	0.359	0.05	0.519	0.107	0.142	-0.094	0.393	0.45	0.022	0.147	0.562
17	Lauric acid, C12H24O2	82.5	1	36	1.6	Acetonitrile	200.36	5.273	0.52	0.98	146.692	1.304	0.312	0.136	0.195	0.006	0.003	0.003	1.273	1.27	1.302	4.828	0	8.945	0.941	13.372	6.802	0.448	0.895	0.106	0.14	0.015	1.647	4.855	0.934	-1.421	0.947	-2.17	0.359	0.05	0.519	0.107	0.142	-0.094	0.393	0.45	0.022	0.147	0.562
18	Lauric acid, C12H24O2	82.5	0.5	36	1.2	Acetonitrile	200.36	5.273	0.52	0.98	146.692	1.304	0.312	0.136	0.195	0.006	0.003	0.003	1.273	1.27	1.302	4.828	0	8.945	0.941	13.372	6.802	0.448	0.895	0.106	0.14	0.015	1.647	4.855	0.934	-1.421	0.947	-2.17	0.359	0.05	0.519	0.107	0.142	-0.094	0.393	0.45	0.022	0.147	0.562
19	Lauric acid, C12H24O2	90	0.5	24	0.8	Acetonitrile	200.36	5.273	0.52	0.98	146.692	1.304	0.312	0.136	0.195	0.006	0.003	0.003	1.273	1.27	1.302	4.828	0	8.945	0.941	13.372	6.802	0.448	0.895	0.106	0.14	0.015	1.647	4.855	0.934	-1.421	0.947	-2.17	0.359	0.05	0.519	0.107	0.142	-0.094	0.393	0.45	0.022	0.147	0.562
20	Lauric acid, C12H24O2	75	0.5	24	0.8	Acetonitrile	200.36	5.273	0.52	0.98	146.692	1.304	0.312	0.136	0.195	0.006	0.003	0.003	1.273	1.27	1.302	4.828	0	8.945	0.941	13.372	6.802	0.448	0.895	0.106	0.14	0.015	1.647	4.855	0.934	-1.421	0.947	-2.17	0.359	0.05	0.519	0.107	0.142	-0.094	0.393	0.45	0.022	0.147	0.562
21	Lauric acid, C12H24O2	90	1.5	24	1.6	Acetonitrile	200.36	5.273	0.52	0.98	146.692	1.304	0.312	0.136	0.195	0.006	0.003	0.003	1.273	1.27	1.302	4.828	0	8.945	0.941	13.372	6.802	0.448	0.895	0.106	0.14	0.015	1.647	4.855	0.934	-1.421	0.947	-2.17	0.359	0.05	0.519	0.107	0.142	-0.094	0.393	0.45	0.022	0.147	0.562
22	Lauric acid, C12H24O2	75	0.5	24	1.6	Acetonitrile	200.36	5.273	0.52	0.98	146.692	1.304	0.312	0.136	0.195	0.006	0.003	0.003	1.273	1.27	1.302	4.828	0	8.945	0.941	13.372	6.802	0.448	0.895	0.106	0.14	0.015	1.647	4.855	0.934	-1.421	0.947	-2.17	0.359	0.05	0.519	0.107	0.142	-0.094	0.393	0.45	0.022	0.147	0.562
23	Lauric acid, C12H24O2	90	1	36	1.2	Acetonitrile	200.36	5.273	0.52	0.98	146.692	1.304	0.312	0.136	0.195	0.006	0.003	0.003	1.273	1.27	1.302	4.828	0	8.945	0.941	13.372	6.802	0.448	0.895	0.106	0.14	0.015	1.647	4.855	0.934	-1.421	0.947	-2.17	0.359	0.05	0.519	0.107	0.142	-0.094	0.393	0.45	0.022	0.147	0.562
24	Lauric acid, C12H24O2	82.5	1	48	1.2	Acetonitrile	200.36	5.273	0.52	0.98	146.692	1.304	0.312	0.136	0.195	0.006	0.003	0.003	1.273	1.27	1.302	4.828	0	8.945	0.941	13.372	6.802	0.448	0.895	0.106	0.14	0.015	1.647	4.855	0.934	-1.421	0.947	-2.17	0.359	0.05	0.519	0.107	0.142	-0.094	0.393	0.45	0.022	0.147	0.562
25	Lauric acid, C12H24O2	75	1	36	1.2	Acetonitrile	200.36	5.273	0.52	0.98	146.692	1.304	0.312	0.136	0.195	0.006	0.003	0.003	1.273	1.27	1.302	4.828	0	8.945	0.941	13.372	6.802	0.448	0.895	0.106	0.14	0.015	1.647	4.855	0.934	-1.421	0.947	-2.17	0.359	0.05	0.519	0.107	0.142	-0.094	0.393	0.45	0.022	0.147	0.562
26	Lauric acid, C12H24O2	90	1.5	48	0.8	Acetonitrile	200.36	5.273	0.52	0.98	146.692	1.304	0.312	0.136	0.195	0.006	0.003	0.003	1.273	1.27	1.302	4.828	0	8.945	0.941	13.372	6.802	0.448	0.895	0.106	0.14	0.015	1.647	4.855	0.934	-1.421	0.947	-2.17	0.359	0.05	0.519	0.107	0.142	-0.094	0.393	0.45	0.022	0.147	0.562
27	Lauric acid, C12H24O2	90	0.5	48	1.6	Acetonitrile	200.36	5.273	0.52	0.98	146.692	1.304	0.312	0.136	0.195	0.006	0.003	0.003	1.273	1.27	1.302	4.828	0	8.945	0.941	13.372	6.802	0.448	0.895	0.106	0.14	0.015	1.647	4.855	0.934	-1.421	0.947	-2.17	0.359	0.05	0.519	0.107	0.142	-0.094	0.393	0.45	0.022	0.147	0.562
28	Lauric acid, C12H24O2	75	1.5	24	0.8	Acetonitrile	200.36	5.273	0.52	0.98	146.692	1.304	0.312	0.136	0.195	0.006	0.003	0.003	1.273	1.27	1.302	4.828	0	8.945	0.941	13.372	6.802	0.448	0.895	0.106	0.14	0.015	1.647	4.855	0.934	-1.421	0.947	-2.17	0.359	0.05	0.519	0.107	0.142	-0.094	0.393	0.45	0.022	0.147	0.562
1	Lauric acid, C12H24O2	90	0.5	48	0.8	MeOH	200.36	5.273	0.52	0.98	146.692	1.304	0.312	0.136	0.195	0.006	0.003	0.003	1.273	1.27	1.302	4.828	0	8.945	0.941	13.372	6.802	0.448	0.895	0.106	0.14	0.015	1.647	4.855	0.934	-1.421	0.947	-2.17	0.359	0.05	0.519	0.107	0.142	-0.094	0.393	0.45	0.022	0.147	0.562
2	Lauric acid, C12H24O2	82.5	1	36	1.2	MeOH	200.36	5.273	0.52	0.98	146.692	1.304	0.312	0.136	0.195	0.006	0.003	0.003	1.273	1.27	1.302	4.828	0	8.945	0.941	13.372	6.802	0.448	0.895	0.106	0.14	0.015	1.647	4.855	0.934	-1.421	0.947	-2.17	0.359	0.05	0.519	0.107	0.142	-0.094	0.393	0.45	0.022	0.147	0.562
4	Lauric acid, C12H24O2	75	0.5	48	0.8	MeOH	200.36	5.273	0.52	0.98	146.692	1.304	0.312	0.136	0.195	0.006	0.003	0.003	1.273	1.27	1.302	4.828	0	8.945	0.941	13.372	6.802	0.448	0.895	0.106	0.14	0.015	1.647	4.855	0.934	-1.421	0.947	-2.17	0.359	0.05	0.519	0.107	0.142	-0.094	0.393	0.45	0.022	0.147	0.562
5	Lauric acid, C12H24O2	82.5	1	36	0.8	MeOH	200.36	5.273	0.52	0.98	146.692	1.304	0.312	0.136	0.195	0.006	0.003	0.003	1.273	1.27	1.302	4.828	0	8.945	0.941	13.372	6.802	0.448	0.895	0.106	0.14	0.015	1.647	4.855	0.934	-1.421	0.947	-2.17	0.359	0.05	0.519	0.107	0.142	-0.094	0.393	0.45	0.022	0.147	0.562
6	Lauric acid, C12H24O2	90	1.5	24	0.8	MeOH	200.36	5.273	0.52	0.98	146.692	1.304	0.312	0.136	0.195	0.006	0.003	0.003	1.273	1.27	1.302	4.828	0	8.945	0.941	13.372	6.802	0.448	0.895	0.106	0.14	0.015	1.647	4.855	0.934	-1.421	0.947	-2.17	0.359	0.05	0.519	0.107	0.142	-0.094	0.393	0.45	0.022	0.147	0.562
7	Lauric acid, C12H24O2	82.5	1	24	1.2	MeOH	200.36	5.273	0.52	0.98	146.692	1.304	0.312	0.136	0.195	0.006	0.003	0.003	1.273	1.27	1.302	4.828	0	8.945	0.941	13.372	6.802	0.448	0.895	0.106	0.14	0.015	1.647	4.855	0.934	-1.421	0.947	-2.17	0.359	0.05	0.519	0.107	0.142	-0.094	0.393	0.45	0.022	0.147	0.562
8	Lauric acid, C12H24O2	75	1.5	48	1.6	MeOH	200.36	5.273	0.52	0.98	146.692	1.304	0.312	0.136	0.195	0.006	0.003	0.003	1.273	1.27	1.302	4.828	0	8.945	0.941	13.372	6.802	0.448	0.895	0.106	0.14	0.015	1.647	4.855	0.934	-1.421	0.947	-2.17	0.359	0.05	0.519	0.107	0.142	-0.094	0.393	0.45	0.022	0.147	0.562
10	Lauric acid, C12H24O2	82.5	1.5	36	1.2	MeOH	200.36	5.273	0.52	0.98	146.692	1.304	0.312	0.136	0.195	0.006	0.003	0.003	1.273	1.27	1.302	4.828	0	8.945	0.941	13.372	6.802	0.448	0.895	0.106	0.14	0.015	1.647	4.855	0.934	-1.421	0.947	-2.17	0.359	0.05	0.519	0.107	0.142	-0.094	0.393	0.45	0.022	0.147	0.562
12	Lauric acid, C12H24O2	75	1.5	48	0.8	MeOH	200.36	5.273	0.52	0.98	146.692	1.304	0.312	0.136	0.195	0.006	0.003	0.003	1.273	1.27	1.302	4.828	0	8.945	0.941	13.372	6.802	0.448	0.895	0.106	0.14	0.015	1.647	4.855	0.934	-1.421	0.947	-2.17	0.359	0.05	0.519	0.107	0.142	-0.094	0.393	0.45	0.022	0.147	0.562
13	Lauric acid, C12H24O2	90	0.5	24	1.6	MeOH	200.36	5.273	0.52	0.98	146.692	1.304	0.312	0.136	0.195	0.006	0.003	0.003	1.273	1.27	1.302	4.828	0	8.945	0.941	13.372	6.802	0.448	0.895	0.106	0.14	0.015	1.647	4.855	0.934	-1.421	0.947	-2.17	0.359	0.05	0.519	0.107	0.142	-0.094	0.393	0.45	0.022	0.147	0.562
14	Lauric acid, C12H24O2	75	0.5	48	1.6	MeOH	200.36	5.273	0.52	0.98	146.692	1.304	0.312	0.136	0.195	0.006	0.003	0.003	1.273	1.27	1.302	4.828	0	8.945	0.941	13.372	6.802	0.448	0.895	0.106	0.14	0.015	1.647	4.855	0.934	-1.421	0.947	-2.17	0.359	0.05	0.519	0.107	0.142	-0.094	0.393	0.45	0.022	0.147	0.562
15	Lauric acid, C12H24O2	75	1.5	24	1.6	MeOH	200.36	5.273	0.52	0.98	146.692	1.304	0.312	0.136	0.195	0.006	0.003	0.003	1.273	1.27	1.302	4.828	0	8.945	0.941	13.372	6.802	0.448	0.895	0.106	0.14	0.015	1.647	4.855	0.934	-1.421	0.947	-2.17	0.359	0.05	0.519	0.107	0.142	-0.094	0.393	0.45	0.022	0.147	0.562
16	Lauric acid, C12H24O2	90	1.5	48	1.6	MeOH	200.36	5.273	0.52	0.98	146.692	1.304	0.312	0.136	0.195	0.006	0.003	0.003	1.273	1.27	1.302	4.828	0	8.945	0.941	13.372	6.802	0.448	0.895	0.106	0.14	0.015	1.647	4.855	0.934	-1.421	0.947	-2.17	0.359	0.05	0.519	0.107	0.142	-0.094	0.393	0.45	0.022	0.147	0.562
17	Lauric acid, C12H24O2	82.5	1	36	1.6	MeOH	200.36	5.273	0.52	0.98	146.692	1.304	0.312	0.136	0.195	0.006	0.003	0.003	1.273	1.27	1.302	4.828	0	8.945	0.941	13.372	6.802	0.448	0.895	0.106	0.14	0.015	1.647	4.855	0.934	-1.421	0.947	-2.17	0.359	0.05	0.519	0.107	0.142	-0.094	0.393	0.45	0.022	0.147	0.562
18	Lauric acid, C12H24O2	82.5	0.5	36	1.2	MeOH	200.36	5.273	0.52	0.98	146.692	1.304	0.312	0.136	0.195	0.006	0.003	0.003	1.273	1.27	1.302	4.828	0	8.945	0.941	13.372	6.802	0.448	0.895	0.106	0.14	0.015	1.647	4.855	0.934	-1.421	0.947	-2.17	0.359	0.05	0.519	0.107	0.142	-0.094	0.393	0.45	0.022	0.147	0.562
19	Lauric acid, C12H24O2	90	0.5	24	0.8	MeOH	200.36	5.273	0.52	0.98	146.692	1.304	0.312	0.136	0.195	0.006	0.003	0.003	1.273	1.27	1.302	4.828	0	8.945	0.941	13.372	6.802	0.448	0.895	0.106	0.14	0.015	1.647	4.855	0.934	-1.421	0.947	-2.17	0.359	0.05	0.519	0.107	0.142	-0.094	0.393	0.45	0.022	0.147	0.562
20	Lauric acid, C12H24O2	75	0.5	24	0.8	MeOH	200.36	5.273	0.52	0.98	146.692	1.304	0.312	0.136	0.195	0.006	0.003	0.003	1.273	1.27	1.302	4.828	0	8.945	0.941	13.372	6.802	0.448	0.895	0.106	0.14	0.015	1.647	4.855	0.934	-1.421	0.947	-2.17	0.359	0.05	0.519	0.107	0.142	-0.094	0.393	0.45	0.022	0.147	0.562
21	Lauric acid, C12H24O2	90	1.5	24	1.6	MeOH	200.36	5.273	0.52	0.98	146.692	1.304	0.312	0.136	0.195	0.006	0.003	0.003	1.273	1.27	1.302	4.828	0	8.945	0.941	13.372	6.802	0.448	0.895	0.106	0.14	0.015	1.647	4.855	0.934	-1.421	0.947	-2.17	0.359	0.05	0.519	0.107	0.142	-0.094	0.393	0.45	0.022	0.147	0.562
22	Lauric acid, C12H24O2	75	0.5	24	1.6	MeOH	200.36	5.273	0.52	0.98	146.692	1.304	0.312	0.136	0.195	0.006	0.003	0.003	1.273	1.27	1.302	4.828	0	8.945	0.941	13.372	6.802	0.448	0.895	0.106	0.14	0.015	1.647	4.855	0.934	-1.421	0.947	-2.17	0.359	0.05	0.519	0.107	0.142	-0.094	0.393	0.45	0.022	0.147	0.562
23	Lauric acid, C12H24O2	90	1	36	1.2	MeOH	200.36	5.273	0.52	0.98	146.692	1.304	0.312	0.136	0.195	0.006	0.003	0.003	1.273	1.27	1.302	4.828	0	8.945	0.941	13.372	6.802	0.448	0.895	0.106	0.14	0.015	1.647	4.855	0.934	-1.421	0.947	-2.17	0.359	0.05	0.519	0.107	0.142	-0.094	0.393	0.45	0.022	0.147	0.562
24	Lauric acid, C12H24O2	82.5	1	48	1.2	MeOH	200.36	5.273	0.52	0.98	146.692	1.304	0.312	0.136	0.195	0.006	0.003	0.003	1.273	1.27	1.302	4.828	0	8.945	0.941	13.372	6.802	0.448	0.895	0.106	0.14	0.015	1.647	4.855	0.934	-1.421	0.947	-2.17	0.359	0.05	0.519	0.107	0.142	-0.094	0.393	0.45	0.022	0.147	0.562
25	Lauric acid, C12H24O2	75	1	36	1.2	MeOH	200.36	5.273	0.52	0.98	146.692	1.304	0.312	0.136	0.195	0.006	0.003	0.003	1.273	1.27	1.302	4.828	0	8.945	0.941	13.372	6.802	0.448	0.895	0.106	0.14	0.015	1.647	4.855	0.934	-1.421	0.947	-2.17	0.359	0.05	0.519	0.107	0.142	-0.094	0.393	0.45	0.022	0.147	0.562
26	Lauric acid, C12H24O2	90	1.5	48	0.8	MeOH	200.36	5.273	0.52	0.98	146.692	1.304	0.312	0.136	0.195	0.006	0.003	0.003	1.273	1.27	1.302	4.828	0	8.945	0.941	13.372	6.802	0.448	0.895	0.106	0.14	0.015	1.647	4.855	0.934	-1.421	0.947	-2.17	0.359	0.05	0.519	0.107	0.142	-0.094	0.393	0.45	0.022	0.147	0.562
27	Lauric acid, C12H24O2	90	0.5	48	1.6	MeOH	200.36	5.273	0.52	0.98	146.692	1.304	0.312	0.136	0.195	0.006	0.003	0.003	1.273	1.27	1.302	4.828	0	8.945	0.941	13.372	6.802	0.448	0.895	0.106	0.14	0.015	1.647	4.855	0.934	-1.421	0.947	-2.17	0.359	0.05	0.519	0.107	0.142	-0.094	0.393	0.45	0.022	0.147	0.562
28	Lauric acid, C12H24O2	75	1.5	24	0.8	MeOH	200.36	5.273	0.52	0.98	146.692	1.304	0.312	0.136	0.195	0.006	0.003	0.003	1.273	1.27	1.302	4.828	0	8.945	0.941	13.372	6.802	0.448	0.895	0.106	0.14	0.015	1.647	4.855	0.934	-1.421	0.947	-2.17	0.359	0.05	0.519	0.107	0.142	-0.094	0.393	0.45	0.022	0.147	0.562
1	Lauric acid, C12H24O2	90	0.5	48	0.8	Acetone	200.36	5.273	0.52	0.98	146.692	1.304	0.312	0.136	0.195	0.006	0.003	0.003	1.273	1.27	1.302	4.828	0	8.945	0.941	13.372	6.802	0.448	0.895	0.106	0.14	0.015	1.647	4.855	0.934	-1.421	0.947	-2.17	0.359	0.05	0.519	0.107	0.142	-0.094	0.393	0.45	0.022	0.147	0.562
2	Lauric acid, C12H24O2	82.5	1	36	1.2	Acetone	200.36	5.273	0.52	0.98	146.692	1.304	0.312	0.136	0.195	0.006	0.003	0.003	1.273	1.27	1.302	4.828	0	8.945	0.941	13.372	6.802	0.448	0.895	0.106	0.14	0.015	1.647	4.855	0.934	-1.421	0.947	-2.17	0.359	0.05	0.519	0.107	0.142	-0.094	0.393	0.45	0.022	0.147	0.562
4	Lauric acid, C12H24O2	75	0.5	48	0.8	Acetone	200.36	5.273	0.52	0.98	146.692	1.304	0.312	0.136	0.195	0.006	0.003	0.003	1.273	1.27	1.302	4.828	0	8.945	0.941	13.372	6.802	0.448	0.895	0.106	0.14	0.015	1.647	4.855	0.934	-1.421	0.947	-2.17	0.359	0.05	0.519	0.107	0.142	-0.094	0.393	0.45	0.022	0.147	0.562
5	Lauric acid, C12H24O2	82.5	1	36	0.8	Acetone	200.36	5.273	0.52	0.98	146.692	1.304	0.312	0.136	0.195	0.006	0.003	0.003	1.273	1.27	1.302	4.828	0	8.945	0.941	13.372	6.802	0.448	0.895	0.106	0.14	0.015	1.647	4.855	0.934	-1.421	0.947	-2.17	0.359	0.05	0.519	0.107	0.142	-0.094	0.393	0.45	0.022	0.147	0.562
6	Lauric acid, C12H24O2	90	1.5	24	0.8	Acetone	200.36	5.273	0.52	0.98	146.692	1.304	0.312	0.136	0.195	0.006	0.003	0.003	1.273	1.27	1.302	4.828	0	8.945	0.941	13.372	6.802	0.448	0.895	0.106	0.14	0.015	1.647	4.855	0.934	-1.421	0.947	-2.17	0.359	0.05	0.519	0.107	0.142	-0.094	0.393	0.45	0.022	0.147	0.562
7	Lauric acid, C12H24O2	82.5	1	24	1.2	Acetone	200.36	5.273	0.52	0.98	146.692	1.304	0.312	0.136	0.195	0.006	0.003	0.003	1.273	1.27	1.302	4.828	0	8.945	0.941	13.372	6.802	0.448	0.895	0.106	0.14	0.015	1.647	4.855	0.934	-1.421	0.947	-2.17	0.359	0.05	0.519	0.107	0.142	-0.094	0.393	0.45	0.022	0.147	0.562
8	Lauric acid, C12H24O2	75	1.5	48	1.6	Acetone	200.36	5.273	0.52	0.98	146.692	1.304	0.312	0.136	0.195	0.006	0.003	0.003	1.273	1.27	1.302	4.828	0	8.945	0.941	13.372	6.802	0.448	0.895	0.106	0.14	0.015	1.647	4.855	0.934	-1.421	0.947	-2.17	0.359	0.05	0.519	0.107	0.142	-0.094	0.393	0.45	0.022	0.147	0.562
10	Lauric acid, C12H24O2	82.5	1.5	36	1.2	Acetone	200.36	5.273	0.52	0.98	146.692	1.304	0.312	0.136	0.195	0.006	0.003	0.003	1.273	1.27	1.302	4.828	0	8.945	0.941	13.372	6.802	0.448	0.895	0.106	0.14	0.015	1.647	4.855	0.934	-1.421	0.947	-2.17	0.359	0.05	0.519	0.107	0.142	-0.094	0.393	0.45	0.022	0.147	0.562
12	Lauric acid, C12H24O2	75	1.5	48	0.8	Acetone	200.36	5.273	0.52	0.98	146.692	1.304	0.312	0.136	0.195	0.006	0.003	0.003	1.273	1.27	1.302	4.828	0	8.945	0.941	13.372	6.802	0.448	0.895	0.106	0.14	0.015	1.647	4.855	0.934	-1.421	0.947	-2.17	0.359	0.05	0.519	0.107	0.142	-0.094	0.393	0.45	0.022	0.147	0.562
13	Lauric acid, C12H24O2	90	0.5	24	1.6	Acetone	200.36	5.273	0.52	0.98	146.692	1.304	0.312	0.136	0.195	0.006	0.003	0.003	1.273	1.27	1.302	4.828	0	8.945	0.941	13.372	6.802	0.448	0.895	0.106	0.14	0.015	1.647	4.855	0.934	-1.421	0.947	-2.17	0.359	0.05	0.519	0.107	0.142	-0.094	0.393	0.45	0.022	0.147	0.562
14	Lauric acid, C12H24O2	75	0.5	48	1.6	Acetone	200.36	5.273	0.52	0.98	146.692	1.304	0.312	0.136	0.195	0.006	0.003	0.003	1.273	1.27	1.302	4.828	0	8.945	0.941	13.372	6.802	0.448	0.895	0.106	0.14	0.015	1.647	4.855	0.934	-1.421	0.947	-2.17	0.359	0.05	0.519	0.107	0.142	-0.094	0.393	0.45	0.022	0.147	0.562
15	Lauric acid, C12H24O2	75	1.5	24	1.6	Acetone	200.36	5.273	0.52	0.98	146.692	1.304	0.312	0.136	0.195	0.006	0.003	0.003	1.273	1.27	1.302	4.828	0	8.945	0.941	13.372	6.802	0.448	0.895	0.106	0.14	0.015	1.647	4.855	0.934	-1.421	0.947	-2.17	0.359	0.05	0.519	0.107	0.142	-0.094	0.393	0.45	0.022	0.147	0.562
16	Lauric acid, C12H24O2	90	1.5	48	1.6	Acetone	200.36	5.273	0.52	0.98	146.692	1.304	0.312	0.136	0.195	0.006	0.003	0.003	1.273	1.27	1.302	4.828	0	8.945	0.941	13.372	6.802	0.448	0.895	0.106	0.14	0.015	1.647	4.855	0.934	-1.421	0.947	-2.17	0.359	0.05	0.519	0.107	0.142	-0.094	0.393	0.45	0.022	0.147	0.562
17	Lauric acid, C12H24O2	82.5	1	36	1.6	Acetone	200.36	5.273	0.52	0.98	146.692	1.304	0.312	0.136	0.195	0.006	0.003	0.003	1.273	1.27	1.302	4.828	0	8.945	0.941	13.372	6.802	0.448	0.895	0.106	0.14	0.015	1.647	4.855	0.934	-1.421	0.947	-2.17	0.359	0.05	0.519	0.107	0.142	-0.094	0.393	0.45	0.022	0.147	0.562
18	Lauric acid, C12H24O2	82.5	0.5	36	1.2	Acetone	200.36	5.273	0.52	0.98	146.692	1.304	0.312	0.136	0.195	0.006	0.003	0.003	1.273	1.27	1.302	4.828	0	8.945	0.941	13.372	6.802	0.448	0.895	0.106	0.14	0.015	1.647	4.855	0.934	-1.421	0.947	-2.17	0.359	0.05	0.519	0.107	0.142	-0.094	0.393	0.45	0.022	0.147	0.562
19	Lauric acid, C12H24O2	90	0.5	24	0.8	Acetone	200.36	5.273	0.52	0.98	146.692	1.304	0.312	0.136	0.195	0.006	0.003	0.003	1.273	1.27	1.302	4.828	0	8.945	0.941	13.372	6.802	0.448	0.895	0.106	0.14	0.015	1.647	4.855	0.934	-1.421	0.947	-2.17	0.359	0.05	0.519	0.107	0.142	-0.094	0.393	0.45	0.022	0.147	0.562
20	Lauric acid, C12H24O2	75	0.5	24	0.8	Acetone	200.36	5.273	0.52	0.98	146.692	1.304	0.312	0.136	0.195	0.006	0.003	0.003	1.273	1.27	1.302	4.828	0	8.945	0.941	13.372	6.802	0.448	0.895	0.106	0.14	0.015	1.647	4.855	0.934	-1.421	0.947	-2.17	0.359	0.05	0.519	0.107	0.142	-0.094	0.393	0.45	0.022	0.147	0.562
21	Lauric acid, C12H24O2	90	1.5	24	1.6	Acetone	200.36	5.273	0.52	0.98	146.692	1.304	0.312	0.136	0.195	0.006	0.003	0.003	1.273	1.27	1.302	4.828	0	8.945	0.941	13.372	6.802	0.448	0.895	0.106	0.14	0.015	1.647	4.855	0.934	-1.421	0.947	-2.17	0.359	0.05	0.519	0.107	0.142	-0.094	0.393	0.45	0.022	0.147	0.562
22	Lauric acid, C12H24O2	75	0.5	24	1.6	Acetone	200.36	5.273	0.52	0.98	146.692	1.304	0.312	0.136	0.195	0.006	0.003	0.003	1.273	1.27	1.302	4.828	0	8.945	0.941	13.372	6.802	0.448	0.895	0.106	0.14	0.015	1.647	4.855	0.934	-1.421	0.947	-2.17	0.359	0.05	0.519	0.107	0.142	-0.094	0.393	0.45	0.022	0.147	0.562
23	Lauric acid, C12H24O2	90	1	36	1.2	Acetone	200.36	5.273	0.52	0.98	146.692	1.304	0.312	0.136	0.195	0.006	0.003	0.003	1.273	1.27	1.302	4.828	0	8.945	0.941	13.372	6.802	0.448	0.895	0.106	0.14	0.015	1.647	4.855	0.934	-1.421	0.947	-2.17	0.359	0.05	0.519	0.107	0.142	-0.094	0.393	0.45	0.022	0.147	0.562
24	Lauric acid, C12H24O2	82.5	1	48	1.2	Acetone	200.36	5.273	0.52	0.98	146.692	1.304	0.312	0.136	0.195	0.006	0.003	0.003	1.273	1.27	1.302	4.828	0	8.945	0.941	13.372	6.802	0.448	0.895	0.106	0.14	0.015	1.647	4.855	0.934	-1.421	0.947	-2.17	0.359	0.05	0.519	0.107	0.142	-0.094	0.393	0.45	0.022	0.147	0.562
25	Lauric acid, C12H24O2	75	1	36	1.2	Acetone	200.36	5.273	0.52	0.98	146.692	1.304	0.312	0.136	0.195	0.006	0.003	0.003	1.273	1.27	1.302	4.828	0	8.945	0.941	13.372	6.802	0.448	0.895	0.106	0.14	0.015	1.647	4.855	0.934	-1.421	0.947	-2.17	0.359	0.05	0.519	0.107	0.142	-0.094	0.393	0.45	0.022	0.147	0.562
26	Lauric acid, C12H24O2	90	1.5	48	0.8	Acetone	200.36	5.273	0.52	0.98	146.692	1.304	0.312	0.136	0.195	0.006	0.003	0.003	1.273	1.27	1.302	4.828	0	8.945	0.941	13.372	6.802	0.448	0.895	0.106	0.14	0.015	1.647	4.855	0.934	-1.421	0.947	-2.17	0.359	0.05	0.519	0.107	0.142	-0.094	0.393	0.45	0.022	0.147	0.562
27	Lauric acid, C12H24O2	90	0.5	48	1.6	Acetone	200.36	5.273	0.52	0.98	146.692	1.304	0.312	0.136	0.195	0.006	0.003	0.003	1.273	1.27	1.302	4.828	0	8.945	0.941	13.372	6.802	0.448	0.895	0.106	0.14	0.015	1.647	4.855	0.934	-1.421	0.947	-2.17	0.359	0.05	0.519	0.107	0.142	-0.094	0.393	0.45	0.022	0.147	0.562
28	Lauric acid, C12H24O2	75	1.5	24	0.8	Acetone	200.36	5.273	0.52	0.98	146.692	1.304	0.312	0.136	0.195	0.006	0.003	0.003	1.273	1.27	1.302	4.828	0	8.945	0.941	13.372	6.802	0.448	0.895	0.106	0.14	0.015	1.647	4.855	0.934	-1.421	0.947	-2.17	0.359	0.05	0.519	0.107	0.142	-0.094	0.393	0.45	0.022	0.147	0.562
1	Lauric acid, C12H24O2	90	0.5	48	0.8	EtOH	200.36	5.273	0.52	0.98	146.692	1.304	0.312	0.136	0.195	0.006	0.003	0.003	1.273	1.27	1.302	4.828	0	8.945	0.941	13.372	6.802	0.448	0.895	0.106	0.14	0.015	1.647	4.855	0.934	-1.421	0.947	-2.17	0.359	0.05	0.519	0.107	0.142	-0.094	0.393	0.45	0.022	0.147	0.562
2	Lauric acid, C12H24O2	82.5	1	36	1.2	EtOH	200.36	5.273	0.52	0.98	146.692	1.304	0.312	0.136	0.195	0.006	0.003	0.003	1.273	1.27	1.302	4.828	0	8.945	0.941	13.372	6.802	0.448	0.895	0.106	0.14	0.015	1.647	4.855	0.934	-1.421	0.947	-2.17	0.359	0.05	0.519	0.107	0.142	-0.094	0.393	0.45	0.022	0.147	0.562
4	Lauric acid, C12H24O2	75	0.5	48	0.8	EtOH	200.36	5.273	0.52	0.98	146.692	1.304	0.312	0.136	0.195	0.006	0.003	0.003	1.273	1.27	1.302	4.828	0	8.945	0.941	13.372	6.802	0.448	0.895	0.106	0.14	0.015	1.647	4.855	0.934	-1.421	0.947	-2.17	0.359	0.05	0.519	0.107	0.142	-0.094	0.393	0.45	0.022	0.147	0.562
5	Lauric acid, C12H24O2	82.5	1	36	0.8	EtOH	200.36	5.273	0.52	0.98	146.692	1.304	0.312	0.136	0.195	0.006	0.003	0.003	1.273	1.27	1.302	4.828	0	8.945	0.941	13.372	6.802	0.448	0.895	0.106	0.14	0.015	1.647	4.855	0.934	-1.421	0.947	-2.17	0.359	0.05	0.519	0.107	0.142	-0.094	0.393	0.45	0.022	0.147	0.562
6	Lauric acid, C12H24O2	90	1.5	24	0.8	EtOH	200.36	5.273	0.52	0.98	146.692	1.304	0.312	0.136	0.195	0.006	0.003	0.003	1.273	1.27	1.302	4.828	0	8.945	0.941	13.372	6.802	0.448	0.895	0.106	0.14	0.015	1.647	4.855	0.934	-1.421	0.947	-2.17	0.359	0.05	0.519	0.107	0.142	-0.094	0.393	0.45	0.022	0.147	0.562
7	Lauric acid, C12H24O2	82.5	1	24	1.2	EtOH	200.36	5.273	0.52	0.98	146.692	1.304	0.312	0.136	0.195	0.006	0.003	0.003	1.273	1.27	1.302	4.828	0	8.945	0.941	13.372	6.802	0.448	0.895	0.106	0.14	0.015	1.647	4.855	0.934	-1.421	0.947	-2.17	0.359	0.05	0.519	0.107	0.142	-0.094	0.393	0.45	0.022	0.147	0.562
8	Lauric acid, C12H24O2	75	1.5	48	1.6	EtOH	200.36	5.273	0.52	0.98	146.692	1.304	0.312	0.136	0.195	0.006	0.003	0.003	1.273	1.27	1.302	4.828	0	8.945	0.941	13.372	6.802	0.448	0.895	0.106	0.14	0.015	1.647	4.855	0.934	-1.421	0.947	-2.17	0.359	0.05	0.519	0.107	0.142	-0.094	0.393	0.45	0.022	0.147	0.562
10	Lauric acid, C12H24O2	82.5	1.5	36	1.2	EtOH	200.36	5.273	0.52	0.98	146.692	1.304	0.312	0.136	0.195	0.006	0.003	0.003	1.273	1.27	1.302	4.828	0	8.945	0.941	13.372	6.802	0.448	0.895	0.106	0.14	0.015	1.647	4.855	0.934	-1.421	0.947	-2.17	0.359	0.05	0.519	0.107	0.142	-0.094	0.393	0.45	0.022	0.147	0.562
12	Lauric acid, C12H24O2	75	1.5	48	0.8	EtOH	200.36	5.273	0.52	0.98	146.692	1.304	0.312	0.136	0.195	0.006	0.003	0.003	1.273	1.27	1.302	4.828	0	8.945	0.941	13.372	6.802	0.448	0.895	0.106	0.14	0.015	1.647	4.855	0.934	-1.421	0.947	-2.17	0.359	0.05	0.519	0.107	0.142	-0.094	0.393	0.45	0.022	0.147	0.562
13	Lauric acid, C12H24O2	90	0.5	24	1.6	EtOH	200.36	5.273	0.52	0.98	146.692	1.304	0.312	0.136	0.195	0.006	0.003	0.003	1.273	1.27	1.302	4.828	0	8.945	0.941	13.372	6.802	0.448	0.895	0.106	0.14	0.015	1.647	4.855	0.934	-1.421	0.947	-2.17	0.359	0.05	0.519	0.107	0.142	-0.094	0.393	0.45	0.022	0.147	0.562
14	Lauric acid, C12H24O2	75	0.5	48	1.6	EtOH	200.36	5.273	0.52	0.98	146.692	1.304	0.312	0.136	0.195	0.006	0.003	0.003	1.273	1.27	1.302	4.828	0	8.945	0.941	13.372	6.802	0.448	0.895	0.106	0.14	0.015	1.647	4.855	0.934	-1.421	0.947	-2.17	0.359	0.05	0.519	0.107	0.142	-0.094	0.393	0.45	0.022	0.147	0.562
15	Lauric acid, C12H24O2	75	1.5	24	1.6	EtOH	200.36	5.273	0.52	0.98	146.692	1.304	0.312	0.136	0.195	0.006	0.003	0.003	1.273	1.27	1.302	4.828	0	8.945	0.941	13.372	6.802	0.448	0.895	0.106	0.14	0.015	1.647	4.855	0.934	-1.421	0.947	-2.17	0.359	0.05	0.519	0.107	0.142	-0.094	0.393	0.45	0.022	0.147	0.562
16	Lauric acid, C12H24O2	90	1.5	48	1.6	EtOH	200.36	5.273	0.52	0.98	146.692	1.304	0.312	0.136	0.195	0.006	0.003	0.003	1.273	1.27	1.302	4.828	0	8.945	0.941	13.372	6.802	0.448	0.895	0.106	0.14	0.015	1.647	4.855	0.934	-1.421	0.947	-2.17	0.359	0.05	0.519	0.107	0.142	-0.094	0.393	0.45	0.022	0.147	0.562
17	Lauric acid, C12H24O2	82.5	1	36	1.6	EtOH	200.36	5.273	0.52	0.98	146.692	1.304	0.312	0.136	0.195	0.006	0.003	0.003	1.273	1.27	1.302	4.828	0	8.945	0.941	13.372	6.802	0.448	0.895	0.106	0.14	0.015	1.647	4.855	0.934	-1.421	0.947	-2.17	0.359	0.05	0.519	0.107	0.142	-0.094	0.393	0.45	0.022	0.147	0.562
18	Lauric acid, C12H24O2	82.5	0.5	36	1.2	EtOH	200.36	5.273	0.52	0.98	146.692	1.304	0.312	0.136	0.195	0.006	0.003	0.003	1.273	1.27	1.302	4.828	0	8.945	0.941	13.372	6.802	0.448	0.895	0.106	0.14	0.015	1.647	4.855	0.934	-1.421	0.947	-2.17	0.359	0.05	0.519	0.107	0.142	-0.094	0.393	0.45	0.022	0.147	0.562
19	Lauric acid, C12H24O2	90	0.5	24	0.8	EtOH	200.36	5.273	0.52	0.98	146.692	1.304	0.312	0.136	0.195	0.006	0.003	0.003	1.273	1.27	1.302	4.828	0	8.945	0.941	13.372	6.802	0.448	0.895	0.106	0.14	0.015	1.647	4.855	0.934	-1.421	0.947	-2.17	0.359	0.05	0.519	0.107	0.142	-0.094	0.393	0.45	0.022	0.147	0.562
20	Lauric acid, C12H24O2	75	0.5	24	0.8	EtOH	200.36	5.273	0.52	0.98	146.692	1.304	0.312	0.136	0.195	0.006	0.003	0.003	1.273	1.27	1.302	4.828	0	8.945	0.941	13.372	6.802	0.448	0.895	0.106	0.14	0.015	1.647	4.855	0.934	-1.421	0.947	-2.17	0.359	0.05	0.519	0.107	0.142	-0.094	0.393	0.45	0.022	0.147	0.562
21	Lauric acid, C12H24O2	90	1.5	24	1.6	EtOH	200.36	5.273	0.52	0.98	146.692	1.304	0.312	0.136	0.195	0.006	0.003	0.003	1.273	1.27	1.302	4.828	0	8.945	0.941	13.372	6.802	0.448	0.895	0.106	0.14	0.015	1.647	4.855	0.934	-1.421	0.947	-2.17	0.359	0.05	0.519	0.107	0.142	-0.094	0.393	0.45	0.022	0.147	0.562
22	Lauric acid, C12H24O2	75	0.5	24	1.6	EtOH	200.36	5.273	0.52	0.98	146.692	1.304	0.312	0.136	0.195	0.006	0.003	0.003	1.273	1.27	1.302	4.828	0	8.945	0.941	13.372	6.802	0.448	0.895	0.106	0.14	0.015	1.647	4.855	0.934	-1.421	0.947	-2.17	0.359	0.05	0.519	0.107	0.142	-0.094	0.393	0.45	0.022	0.147	0.562
23	Lauric acid, C12H24O2	90	1	36	1.2	EtOH	200.36	5.273	0.52	0.98	146.692	1.304	0.312	0.136	0.195	0.006	0.003	0.003	1.273	1.27	1.302	4.828	0	8.945	0.941	13.372	6.802	0.448	0.895	0.106	0.14	0.015	1.647	4.855	0.934	-1.421	0.947	-2.17	0.359	0.05	0.519	0.107	0.142	-0.094	0.393	0.45	0.022	0.147	0.562
24	Lauric acid, C12H24O2	82.5	1	48	1.2	EtOH	200.36	5.273	0.52	0.98	146.692	1.304	0.312	0.136	0.195	0.006	0.003	0.003	1.273	1.27	1.302	4.828	0	8.945	0.941	13.372	6.802	0.448	0.895	0.106	0.14	0.015	1.647	4.855	0.934	-1.421	0.947	-2.17	0.359	0.05	0.519	0.107	0.142	-0.094	0.393	0.45	0.022	0.147	0.562
25	Lauric acid, C12H24O2	75	1	36	1.2	EtOH	200.36	5.273	0.52	0.98	146.692	1.304	0.312	0.136	0.195	0.006	0.003	0.003	1.273	1.27	1.302	4.828	0	8.945	0.941	13.372	6.802	0.448	0.895	0.106	0.14	0.015	1.647	4.855	0.934	-1.421	0.947	-2.17	0.359	0.05	0.519	0.107	0.142	-0.094	0.393	0.45	0.022	0.147	0.562
26	Lauric acid, C12H24O2	90	1.5	48	0.8	EtOH	200.36	5.273	0.52	0.98	146.692	1.304	0.312	0.136	0.195	0.006	0.003	0.003	1.273	1.27	1.302	4.828	0	8.945	0.941	13.372	6.802	0.448	0.895	0.106	0.14	0.015	1.647	4.855	0.934	-1.421	0.947	-2.17	0.359	0.05	0.519	0.107	0.142	-0.094	0.393	0.45	0.022	0.147	0.562
27	Lauric acid, C12H24O2	90	0.5	48	1.6	EtOH	200.36	5.273	0.52	0.98	146.692	1.304	0.312	0.136	0.195	0.006	0.003	0.003	1.273	1.27	1.302	4.828	0	8.945	0.941	13.372	6.802	0.448	0.895	0.106	0.14	0.015	1.647	4.855	0.934	-1.421	0.947	-2.17	0.359	0.05	0.519	0.107	0.142	-0.094	0.393	0.45	0.022	0.147	0.562
28	Lauric acid, C12H24O2	75	1.5	24	0.8	EtOH	200.36	5.273	0.52	0.98	146.692	1.304	0.312	0.136	0.195	0.006	0.003	0.003	1.273	1.27	1.302	4.828	0	8.945	0.941	13.372	6.802	0.448	0.895	0.106	0.14	0.015	1.647	4.855	0.934	-1.421	0.947	-2.17	0.359	0.05	0.519	0.107	0.142	-0.094	0.393	0.45	0.022	0.147	0.562
1	Myristic acid, C14H28O2	90	0.5	48	0.8	Acetonitrile	228.42	5.191	0.518	0.978	160.547	1.302	0.313	0.117	0.172	0.004	0.002	0.002	1.273	1.29	1.301	4.644	-0.86	10.225	0.955	13.492	6.773	0.447	0.895	0.114	0.162	0.014	2.354	6.84	1.514	-1.653	1.131	-2.58	0.464	0.116	0.602	0.137	0.177	-0.093	0.546	0.557	0.023	0.141	1.379
2	Myristic acid, C14H28O2	82.5	1	36	1.2	Acetonitrile	228.42	5.191	0.518	0.978	160.547	1.302	0.313	0.117	0.172	0.004	0.002	0.002	1.273	1.29	1.301	4.644	-0.86	10.225	0.955	13.492	6.773	0.447	0.895	0.114	0.162	0.014	2.354	6.84	1.514	-1.653	1.131	-2.58	0.464	0.116	0.602	0.137	0.177	-0.093	0.546	0.557	0.023	0.141	1.379
4	Myristic acid, C14H28O2	75	0.5	48	0.8	Acetonitrile	228.42	5.191	0.518	0.978	160.547	1.302	0.313	0.117	0.172	0.004	0.002	0.002	1.273	1.29	1.301	4.644	-0.86	10.225	0.955	13.492	6.773	0.447	0.895	0.114	0.162	0.014	2.354	6.84	1.514	-1.653	1.131	-2.58	0.464	0.116	0.602	0.137	0.177	-0.093	0.546	0.557	0.023	0.141	1.379
5	Myristic acid, C14H28O2	82.5	1	36	0.8	Acetonitrile	228.42	5.191	0.518	0.978	160.547	1.302	0.313	0.117	0.172	0.004	0.002	0.002	1.273	1.29	1.301	4.644	-0.86	10.225	0.955	13.492	6.773	0.447	0.895	0.114	0.162	0.014	2.354	6.84	1.514	-1.653	1.131	-2.58	0.464	0.116	0.602	0.137	0.177	-0.093	0.546	0.557	0.023	0.141	1.379
6	Myristic acid, C14H28O2	90	1.5	24	0.8	Acetonitrile	228.42	5.191	0.518	0.978	160.547	1.302	0.313	0.117	0.172	0.004	0.002	0.002	1.273	1.29	1.301	4.644	-0.86	10.225	0.955	13.492	6.773	0.447	0.895	0.114	0.162	0.014	2.354	6.84	1.514	-1.653	1.131	-2.58	0.464	0.116	0.602	0.137	0.177	-0.093	0.546	0.557	0.023	0.141	1.379
7	Myristic acid, C14H28O2	82.5	1	24	1.2	Acetonitrile	228.42	5.191	0.518	0.978	160.547	1.302	0.313	0.117	0.172	0.004	0.002	0.002	1.273	1.29	1.301	4.644	-0.86	10.225	0.955	13.492	6.773	0.447	0.895	0.114	0.162	0.014	2.354	6.84	1.514	-1.653	1.131	-2.58	0.464	0.116	0.602	0.137	0.177	-0.093	0.546	0.557	0.023	0.141	1.379
8	Myristic acid, C14H28O2	75	1.5	48	1.6	Acetonitrile	228.42	5.191	0.518	0.978	160.547	1.302	0.313	0.117	0.172	0.004	0.002	0.002	1.273	1.29	1.301	4.644	-0.86	10.225	0.955	13.492	6.773	0.447	0.895	0.114	0.162	0.014	2.354	6.84	1.514	-1.653	1.131	-2.58	0.464	0.116	0.602	0.137	0.177	-0.093	0.546	0.557	0.023	0.141	1.379
10	Myristic acid, C14H28O2	82.5	1.5	36	1.2	Acetonitrile	228.42	5.191	0.518	0.978	160.547	1.302	0.313	0.117	0.172	0.004	0.002	0.002	1.273	1.29	1.301	4.644	-0.86	10.225	0.955	13.492	6.773	0.447	0.895	0.114	0.162	0.014	2.354	6.84	1.514	-1.653	1.131	-2.58	0.464	0.116	0.602	0.137	0.177	-0.093	0.546	0.557	0.023	0.141	1.379
12	Myristic acid, C14H28O2	75	1.5	48	0.8	Acetonitrile	228.42	5.191	0.518	0.978	160.547	1.302	0.313	0.117	0.172	0.004	0.002	0.002	1.273	1.29	1.301	4.644	-0.86	10.225	0.955	13.492	6.773	0.447	0.895	0.114	0.162	0.014	2.354	6.84	1.514	-1.653	1.131	-2.58	0.464	0.116	0.602	0.137	0.177	-0.093	0.546	0.557	0.023	0.141	1.379
13	Myristic acid, C14H28O2	90	0.5	24	1.6	Acetonitrile	228.42	5.191	0.518	0.978	160.547	1.302	0.313	0.117	0.172	0.004	0.002	0.002	1.273	1.29	1.301	4.644	-0.86	10.225	0.955	13.492	6.773	0.447	0.895	0.114	0.162	0.014	2.354	6.84	1.514	-1.653	1.131	-2.58	0.464	0.116	0.602	0.137	0.177	-0.093	0.546	0.557	0.023	0.141	1.379
14	Myristic acid, C14H28O2	75	0.5	48	1.6	Acetonitrile	228.42	5.191	0.518	0.978	160.547	1.302	0.313	0.117	0.172	0.004	0.002	0.002	1.273	1.29	1.301	4.644	-0.86	10.225	0.955	13.492	6.773	0.447	0.895	0.114	0.162	0.014	2.354	6.84	1.514	-1.653	1.131	-2.58	0.464	0.116	0.602	0.137	0.177	-0.093	0.546	0.557	0.023	0.141	1.379
15	Myristic acid, C14H28O2	75	1.5	24	1.6	Acetonitrile	228.42	5.191	0.518	0.978	160.547	1.302	0.313	0.117	0.172	0.004	0.002	0.002	1.273	1.29	1.301	4.644	-0.86	10.225	0.955	13.492	6.773	0.447	0.895	0.114	0.162	0.014	2.354	6.84	1.514	-1.653	1.131	-2.58	0.464	0.116	0.602	0.137	0.177	-0.093	0.546	0.557	0.023	0.141	1.379
16	Myristic acid, C14H28O2	90	1.5	48	1.6	Acetonitrile	228.42	5.191	0.518	0.978	160.547	1.302	0.313	0.117	0.172	0.004	0.002	0.002	1.273	1.29	1.301	4.644	-0.86	10.225	0.955	13.492	6.773	0.447	0.895	0.114	0.162	0.014	2.354	6.84	1.514	-1.653	1.131	-2.58	0.464	0.116	0.602	0.137	0.177	-0.093	0.546	0.557	0.023	0.141	1.379
17	Myristic acid, C14H28O2	82.5	1	36	1.6	Acetonitrile	228.42	5.191	0.518	0.978	160.547	1.302	0.313	0.117	0.172	0.004	0.002	0.002	1.273	1.29	1.301	4.644	-0.86	10.225	0.955	13.492	6.773	0.447	0.895	0.114	0.162	0.014	2.354	6.84	1.514	-1.653	1.131	-2.58	0.464	0.116	0.602	0.137	0.177	-0.093	0.546	0.557	0.023	0.141	1.379
18	Myristic acid, C14H28O2	82.5	0.5	36	1.2	Acetonitrile	228.42	5.191	0.518	0.978	160.547	1.302	0.313	0.117	0.172	0.004	0.002	0.002	1.273	1.29	1.301	4.644	-0.86	10.225	0.955	13.492	6.773	0.447	0.895	0.114	0.162	0.014	2.354	6.84	1.514	-1.653	1.131	-2.58	0.464	0.116	0.602	0.137	0.177	-0.093	0.546	0.557	0.023	0.141	1.379
19	Myristic acid, C14H28O2	90	0.5	24	0.8	Acetonitrile	228.42	5.191	0.518	0.978	160.547	1.302	0.313	0.117	0.172	0.004	0.002	0.002	1.273	1.29	1.301	4.644	-0.86	10.225	0.955	13.492	6.773	0.447	0.895	0.114	0.162	0.014	2.354	6.84	1.514	-1.653	1.131	-2.58	0.464	0.116	0.602	0.137	0.177	-0.093	0.546	0.557	0.023	0.141	1.379
20	Myristic acid, C14H28O2	75	0.5	24	0.8	Acetonitrile	228.42	5.191	0.518	0.978	160.547	1.302	0.313	0.117	0.172	0.004	0.002	0.002	1.273	1.29	1.301	4.644	-0.86	10.225	0.955	13.492	6.773	0.447	0.895	0.114	0.162	0.014	2.354	6.84	1.514	-1.653	1.131	-2.58	0.464	0.116	0.602	0.137	0.177	-0.093	0.546	0.557	0.023	0.141	1.379
21	Myristic acid, C14H28O2	90	1.5	24	1.6	Acetonitrile	228.42	5.191	0.518	0.978	160.547	1.302	0.313	0.117	0.172	0.004	0.002	0.002	1.273	1.29	1.301	4.644	-0.86	10.225	0.955	13.492	6.773	0.447	0.895	0.114	0.162	0.014	2.354	6.84	1.514	-1.653	1.131	-2.58	0.464	0.116	0.602	0.137	0.177	-0.093	0.546	0.557	0.023	0.141	1.379
22	Myristic acid, C14H28O2	75	0.5	24	1.6	Acetonitrile	228.42	5.191	0.518	0.978	160.547	1.302	0.313	0.117	0.172	0.004	0.002	0.002	1.273	1.29	1.301	4.644	-0.86	10.225	0.955	13.492	6.773	0.447	0.895	0.114	0.162	0.014	2.354	6.84	1.514	-1.653	1.131	-2.58	0.464	0.116	0.602	0.137	0.177	-0.093	0.546	0.557	0.023	0.141	1.379
23	Myristic acid, C14H28O2	90	1	36	1.2	Acetonitrile	228.42	5.191	0.518	0.978	160.547	1.302	0.313	0.117	0.172	0.004	0.002	0.002	1.273	1.29	1.301	4.644	-0.86	10.225	0.955	13.492	6.773	0.447	0.895	0.114	0.162	0.014	2.354	6.84	1.514	-1.653	1.131	-2.58	0.464	0.116	0.602	0.137	0.177	-0.093	0.546	0.557	0.023	0.141	1.379
24	Myristic acid, C14H28O2	82.5	1	48	1.2	Acetonitrile	228.42	5.191	0.518	0.978	160.547	1.302	0.313	0.117	0.172	0.004	0.002	0.002	1.273	1.29	1.301	4.644	-0.86	10.225	0.955	13.492	6.773	0.447	0.895	0.114	0.162	0.014	2.354	6.84	1.514	-1.653	1.131	-2.58	0.464	0.116	0.602	0.137	0.177	-0.093	0.546	0.557	0.023	0.141	1.379
25	Myristic acid, C14H28O2	75	1	36	1.2	Acetonitrile	228.42	5.191	0.518	0.978	160.547	1.302	0.313	0.117	0.172	0.004	0.002	0.002	1.273	1.29	1.301	4.644	-0.86	10.225	0.955	13.492	6.773	0.447	0.895	0.114	0.162	0.014	2.354	6.84	1.514	-1.653	1.131	-2.58	0.464	0.116	0.602	0.137	0.177	-0.093	0.546	0.557	0.023	0.141	1.379
26	Myristic acid, C14H28O2	90	1.5	48	0.8	Acetonitrile	228.42	5.191	0.518	0.978	160.547	1.302	0.313	0.117	0.172	0.004	0.002	0.002	1.273	1.29	1.301	4.644	-0.86	10.225	0.955	13.492	6.773	0.447	0.895	0.114	0.162	0.014	2.354	6.84	1.514	-1.653	1.131	-2.58	0.464	0.116	0.602	0.137	0.177	-0.093	0.546	0.557	0.023	0.141	1.379
27	Myristic acid, C14H28O2	90	0.5	48	1.6	Acetonitrile	228.42	5.191	0.518	0.978	160.547	1.302	0.313	0.117	0.172	0.004	0.002	0.002	1.273	1.29	1.301	4.644	-0.86	10.225	0.955	13.492	6.773	0.447	0.895	0.114	0.162	0.014	2.354	6.84	1.514	-1.653	1.131	-2.58	0.464	0.116	0.602	0.137	0.177	-0.093	0.546	0.557	0.023	0.141	1.379
28	Myristic acid, C14H28O2	75	1.5	24	0.8	Acetonitrile	228.42	5.191	0.518	0.978	160.547	1.302	0.313	0.117	0.172	0.004	0.002	0.002	1.273	1.29	1.301	4.644	-0.86	10.225	0.955	13.492	6.773	0.447	0.895	0.114	0.162	0.014	2.354	6.84	1.514	-1.653	1.131	-2.58	0.464	0.116	0.602	0.137	0.177	-0.093	0.546	0.557	0.023	0.141	1.379
1	Myristic acid, C14H28O2	90	0.5	48	0.8	MeOH	228.42	5.191	0.518	0.978	160.547	1.302	0.313	0.117	0.172	0.004	0.002	0.002	1.273	1.29	1.301	4.644	-0.86	10.225	0.955	13.492	6.773	0.447	0.895	0.114	0.162	0.014	2.354	6.84	1.514	-1.653	1.131	-2.58	0.464	0.116	0.602	0.137	0.177	-0.093	0.546	0.557	0.023	0.141	1.379
2	Myristic acid, C14H28O2	82.5	1	36	1.2	MeOH	228.42	5.191	0.518	0.978	160.547	1.302	0.313	0.117	0.172	0.004	0.002	0.002	1.273	1.29	1.301	4.644	-0.86	10.225	0.955	13.492	6.773	0.447	0.895	0.114	0.162	0.014	2.354	6.84	1.514	-1.653	1.131	-2.58	0.464	0.116	0.602	0.137	0.177	-0.093	0.546	0.557	0.023	0.141	1.379
4	Myristic acid, C14H28O2	75	0.5	48	0.8	MeOH	228.42	5.191	0.518	0.978	160.547	1.302	0.313	0.117	0.172	0.004	0.002	0.002	1.273	1.29	1.301	4.644	-0.86	10.225	0.955	13.492	6.773	0.447	0.895	0.114	0.162	0.014	2.354	6.84	1.514	-1.653	1.131	-2.58	0.464	0.116	0.602	0.137	0.177	-0.093	0.546	0.557	0.023	0.141	1.379
5	Myristic acid, C14H28O2	82.5	1	36	0.8	MeOH	228.42	5.191	0.518	0.978	160.547	1.302	0.313	0.117	0.172	0.004	0.002	0.002	1.273	1.29	1.301	4.644	-0.86	10.225	0.955	13.492	6.773	0.447	0.895	0.114	0.162	0.014	2.354	6.84	1.514	-1.653	1.131	-2.58	0.464	0.116	0.602	0.137	0.177	-0.093	0.546	0.557	0.023	0.141	1.379
6	Myristic acid, C14H28O2	90	1.5	24	0.8	MeOH	228.42	5.191	0.518	0.978	160.547	1.302	0.313	0.117	0.172	0.004	0.002	0.002	1.273	1.29	1.301	4.644	-0.86	10.225	0.955	13.492	6.773	0.447	0.895	0.114	0.162	0.014	2.354	6.84	1.514	-1.653	1.131	-2.58	0.464	0.116	0.602	0.137	0.177	-0.093	0.546	0.557	0.023	0.141	1.379
7	Myristic acid, C14H28O2	82.5	1	24	1.2	MeOH	228.42	5.191	0.518	0.978	160.547	1.302	0.313	0.117	0.172	0.004	0.002	0.002	1.273	1.29	1.301	4.644	-0.86	10.225	0.955	13.492	6.773	0.447	0.895	0.114	0.162	0.014	2.354	6.84	1.514	-1.653	1.131	-2.58	0.464	0.116	0.602	0.137	0.177	-0.093	0.546	0.557	0.023	0.141	1.379
8	Myristic acid, C14H28O2	75	1.5	48	1.6	MeOH	228.42	5.191	0.518	0.978	160.547	1.302	0.313	0.117	0.172	0.004	0.002	0.002	1.273	1.29	1.301	4.644	-0.86	10.225	0.955	13.492	6.773	0.447	0.895	0.114	0.162	0.014	2.354	6.84	1.514	-1.653	1.131	-2.58	0.464	0.116	0.602	0.137	0.177	-0.093	0.546	0.557	0.023	0.141	1.379
10	Myristic acid, C14H28O2	82.5	1.5	36	1.2	MeOH	228.42	5.191	0.518	0.978	160.547	1.302	0.313	0.117	0.172	0.004	0.002	0.002	1.273	1.29	1.301	4.644	-0.86	10.225	0.955	13.492	6.773	0.447	0.895	0.114	0.162	0.014	2.354	6.84	1.514	-1.653	1.131	-2.58	0.464	0.116	0.602	0.137	0.177	-0.093	0.546	0.557	0.023	0.141	1.379
12	Myristic acid, C14H28O2	75	1.5	48	0.8	MeOH	228.42	5.191	0.518	0.978	160.547	1.302	0.313	0.117	0.172	0.004	0.002	0.002	1.273	1.29	1.301	4.644	-0.86	10.225	0.955	13.492	6.773	0.447	0.895	0.114	0.162	0.014	2.354	6.84	1.514	-1.653	1.131	-2.58	0.464	0.116	0.602	0.137	0.177	-0.093	0.546	0.557	0.023	0.141	1.379
13	Myristic acid, C14H28O2	90	0.5	24	1.6	MeOH	228.42	5.191	0.518	0.978	160.547	1.302	0.313	0.117	0.172	0.004	0.002	0.002	1.273	1.29	1.301	4.644	-0.86	10.225	0.955	13.492	6.773	0.447	0.895	0.114	0.162	0.014	2.354	6.84	1.514	-1.653	1.131	-2.58	0.464	0.116	0.602	0.137	0.177	-0.093	0.546	0.557	0.023	0.141	1.379
14	Myristic acid, C14H28O2	75	0.5	48	1.6	MeOH	228.42	5.191	0.518	0.978	160.547	1.302	0.313	0.117	0.172	0.004	0.002	0.002	1.273	1.29	1.301	4.644	-0.86	10.225	0.955	13.492	6.773	0.447	0.895	0.114	0.162	0.014	2.354	6.84	1.514	-1.653	1.131	-2.58	0.464	0.116	0.602	0.137	0.177	-0.093	0.546	0.557	0.023	0.141	1.379
15	Myristic acid, C14H28O2	75	1.5	24	1.6	MeOH	228.42	5.191	0.518	0.978	160.547	1.302	0.313	0.117	0.172	0.004	0.002	0.002	1.273	1.29	1.301	4.644	-0.86	10.225	0.955	13.492	6.773	0.447	0.895	0.114	0.162	0.014	2.354	6.84	1.514	-1.653	1.131	-2.58	0.464	0.116	0.602	0.137	0.177	-0.093	0.546	0.557	0.023	0.141	1.379
16	Myristic acid, C14H28O2	90	1.5	48	1.6	MeOH	228.42	5.191	0.518	0.978	160.547	1.302	0.313	0.117	0.172	0.004	0.002	0.002	1.273	1.29	1.301	4.644	-0.86	10.225	0.955	13.492	6.773	0.447	0.895	0.114	0.162	0.014	2.354	6.84	1.514	-1.653	1.131	-2.58	0.464	0.116	0.602	0.137	0.177	-0.093	0.546	0.557	0.023	0.141	1.379
17	Myristic acid, C14H28O2	82.5	1	36	1.6	MeOH	228.42	5.191	0.518	0.978	160.547	1.302	0.313	0.117	0.172	0.004	0.002	0.002	1.273	1.29	1.301	4.644	-0.86	10.225	0.955	13.492	6.773	0.447	0.895	0.114	0.162	0.014	2.354	6.84	1.514	-1.653	1.131	-2.58	0.464	0.116	0.602	0.137	0.177	-0.093	0.546	0.557	0.023	0.141	1.379
18	Myristic acid, C14H28O2	82.5	0.5	36	1.2	MeOH	228.42	5.191	0.518	0.978	160.547	1.302	0.313	0.117	0.172	0.004	0.002	0.002	1.273	1.29	1.301	4.644	-0.86	10.225	0.955	13.492	6.773	0.447	0.895	0.114	0.162	0.014	2.354	6.84	1.514	-1.653	1.131	-2.58	0.464	0.116	0.602	0.137	0.177	-0.093	0.546	0.557	0.023	0.141	1.379
19	Myristic acid, C14H28O2	90	0.5	24	0.8	MeOH	228.42	5.191	0.518	0.978	160.547	1.302	0.313	0.117	0.172	0.004	0.002	0.002	1.273	1.29	1.301	4.644	-0.86	10.225	0.955	13.492	6.773	0.447	0.895	0.114	0.162	0.014	2.354	6.84	1.514	-1.653	1.131	-2.58	0.464	0.116	0.602	0.137	0.177	-0.093	0.546	0.557	0.023	0.141	1.379
20	Myristic acid, C14H28O2	75	0.5	24	0.8	MeOH	228.42	5.191	0.518	0.978	160.547	1.302	0.313	0.117	0.172	0.004	0.002	0.002	1.273	1.29	1.301	4.644	-0.86	10.225	0.955	13.492	6.773	0.447	0.895	0.114	0.162	0.014	2.354	6.84	1.514	-1.653	1.131	-2.58	0.464	0.116	0.602	0.137	0.177	-0.093	0.546	0.557	0.023	0.141	1.379
21	Myristic acid, C14H28O2	90	1.5	24	1.6	MeOH	228.42	5.191	0.518	0.978	160.547	1.302	0.313	0.117	0.172	0.004	0.002	0.002	1.273	1.29	1.301	4.644	-0.86	10.225	0.955	13.492	6.773	0.447	0.895	0.114	0.162	0.014	2.354	6.84	1.514	-1.653	1.131	-2.58	0.464	0.116	0.602	0.137	0.177	-0.093	0.546	0.557	0.023	0.141	1.379
22	Myristic acid, C14H28O2	75	0.5	24	1.6	MeOH	228.42	5.191	0.518	0.978	160.547	1.302	0.313	0.117	0.172	0.004	0.002	0.002	1.273	1.29	1.301	4.644	-0.86	10.225	0.955	13.492	6.773	0.447	0.895	0.114	0.162	0.014	2.354	6.84	1.514	-1.653	1.131	-2.58	0.464	0.116	0.602	0.137	0.177	-0.093	0.546	0.557	0.023	0.141	1.379
23	Myristic acid, C14H28O2	90	1	36	1.2	MeOH	228.42	5.191	0.518	0.978	160.547	1.302	0.313	0.117	0.172	0.004	0.002	0.002	1.273	1.29	1.301	4.644	-0.86	10.225	0.955	13.492	6.773	0.447	0.895	0.114	0.162	0.014	2.354	6.84	1.514	-1.653	1.131	-2.58	0.464	0.116	0.602	0.137	0.177	-0.093	0.546	0.557	0.023	0.141	1.379
24	Myristic acid, C14H28O2	82.5	1	48	1.2	MeOH	228.42	5.191	0.518	0.978	160.547	1.302	0.313	0.117	0.172	0.004	0.002	0.002	1.273	1.29	1.301	4.644	-0.86	10.225	0.955	13.492	6.773	0.447	0.895	0.114	0.162	0.014	2.354	6.84	1.514	-1.653	1.131	-2.58	0.464	0.116	0.602	0.137	0.177	-0.093	0.546	0.557	0.023	0.141	1.379
25	Myristic acid, C14H28O2	75	1	36	1.2	MeOH	228.42	5.191	0.518	0.978	160.547	1.302	0.313	0.117	0.172	0.004	0.002	0.002	1.273	1.29	1.301	4.644	-0.86	10.225	0.955	13.492	6.773	0.447	0.895	0.114	0.162	0.014	2.354	6.84	1.514	-1.653	1.131	-2.58	0.464	0.116	0.602	0.137	0.177	-0.093	0.546	0.557	0.023	0.141	1.379
26	Myristic acid, C14H28O2	90	1.5	48	0.8	MeOH	228.42	5.191	0.518	0.978	160.547	1.302	0.313	0.117	0.172	0.004	0.002	0.002	1.273	1.29	1.301	4.644	-0.86	10.225	0.955	13.492	6.773	0.447	0.895	0.114	0.162	0.014	2.354	6.84	1.514	-1.653	1.131	-2.58	0.464	0.116	0.602	0.137	0.177	-0.093	0.546	0.557	0.023	0.141	1.379
27	Myristic acid, C14H28O2	90	0.5	48	1.6	MeOH	228.42	5.191	0.518	0.978	160.547	1.302	0.313	0.117	0.172	0.004	0.002	0.002	1.273	1.29	1.301	4.644	-0.86	10.225	0.955	13.492	6.773	0.447	0.895	0.114	0.162	0.014	2.354	6.84	1.514	-1.653	1.131	-2.58	0.464	0.116	0.602	0.137	0.177	-0.093	0.546	0.557	0.023	0.141	1.379
28	Myristic acid, C14H28O2	75	1.5	24	0.8	MeOH	228.42	5.191	0.518	0.978	160.547	1.302	0.313	0.117	0.172	0.004	0.002	0.002	1.273	1.29	1.301	4.644	-0.86	10.225	0.955	13.492	6.773	0.447	0.895	0.114	0.162	0.014	2.354	6.84	1.514	-1.653	1.131	-2.58	0.464	0.116	0.602	0.137	0.177	-0.093	0.546	0.557	0.023	0.141	1.379
1	Myristic acid, C14H28O2	90	0.5	48	0.8	Acetone	228.42	5.191	0.518	0.978	160.547	1.302	0.313	0.117	0.172	0.004	0.002	0.002	1.273	1.29	1.301	4.644	-0.86	10.225	0.955	13.492	6.773	0.447	0.895	0.114	0.162	0.014	2.354	6.84	1.514	-1.653	1.131	-2.58	0.464	0.116	0.602	0.137	0.177	-0.093	0.546	0.557	0.023	0.141	1.379
2	Myristic acid, C14H28O2	82.5	1	36	1.2	Acetone	228.42	5.191	0.518	0.978	160.547	1.302	0.313	0.117	0.172	0.004	0.002	0.002	1.273	1.29	1.301	4.644	-0.86	10.225	0.955	13.492	6.773	0.447	0.895	0.114	0.162	0.014	2.354	6.84	1.514	-1.653	1.131	-2.58	0.464	0.116	0.602	0.137	0.177	-0.093	0.546	0.557	0.023	0.141	1.379
4	Myristic acid, C14H28O2	75	0.5	48	0.8	Acetone	228.42	5.191	0.518	0.978	160.547	1.302	0.313	0.117	0.172	0.004	0.002	0.002	1.273	1.29	1.301	4.644	-0.86	10.225	0.955	13.492	6.773	0.447	0.895	0.114	0.162	0.014	2.354	6.84	1.514	-1.653	1.131	-2.58	0.464	0.116	0.602	0.137	0.177	-0.093	0.546	0.557	0.023	0.141	1.379
5	Myristic acid, C14H28O2	82.5	1	36	0.8	Acetone	228.42	5.191	0.518	0.978	160.547	1.302	0.313	0.117	0.172	0.004	0.002	0.002	1.273	1.29	1.301	4.644	-0.86	10.225	0.955	13.492	6.773	0.447	0.895	0.114	0.162	0.014	2.354	6.84	1.514	-1.653	1.131	-2.58	0.464	0.116	0.602	0.137	0.177	-0.093	0.546	0.557	0.023	0.141	1.379
6	Myristic acid, C14H28O2	90	1.5	24	0.8	Acetone	228.42	5.191	0.518	0.978	160.547	1.302	0.313	0.117	0.172	0.004	0.002	0.002	1.273	1.29	1.301	4.644	-0.86	10.225	0.955	13.492	6.773	0.447	0.895	0.114	0.162	0.014	2.354	6.84	1.514	-1.653	1.131	-2.58	0.464	0.116	0.602	0.137	0.177	-0.093	0.546	0.557	0.023	0.141	1.379
7	Myristic acid, C14H28O2	82.5	1	24	1.2	Acetone	228.42	5.191	0.518	0.978	160.547	1.302	0.313	0.117	0.172	0.004	0.002	0.002	1.273	1.29	1.301	4.644	-0.86	10.225	0.955	13.492	6.773	0.447	0.895	0.114	0.162	0.014	2.354	6.84	1.514	-1.653	1.131	-2.58	0.464	0.116	0.602	0.137	0.177	-0.093	0.546	0.557	0.023	0.141	1.379
8	Myristic acid, C14H28O2	75	1.5	48	1.6	Acetone	228.42	5.191	0.518	0.978	160.547	1.302	0.313	0.117	0.172	0.004	0.002	0.002	1.273	1.29	1.301	4.644	-0.86	10.225	0.955	13.492	6.773	0.447	0.895	0.114	0.162	0.014	2.354	6.84	1.514	-1.653	1.131	-2.58	0.464	0.116	0.602	0.137	0.177	-0.093	0.546	0.557	0.023	0.141	1.379
10	Myristic acid, C14H28O2	82.5	1.5	36	1.2	Acetone	228.42	5.191	0.518	0.978	160.547	1.302	0.313	0.117	0.172	0.004	0.002	0.002	1.273	1.29	1.301	4.644	-0.86	10.225	0.955	13.492	6.773	0.447	0.895	0.114	0.162	0.014	2.354	6.84	1.514	-1.653	1.131	-2.58	0.464	0.116	0.602	0.137	0.177	-0.093	0.546	0.557	0.023	0.141	1.379
12	Myristic acid, C14H28O2	75	1.5	48	0.8	Acetone	228.42	5.191	0.518	0.978	160.547	1.302	0.313	0.117	0.172	0.004	0.002	0.002	1.273	1.29	1.301	4.644	-0.86	10.225	0.955	13.492	6.773	0.447	0.895	0.114	0.162	0.014	2.354	6.84	1.514	-1.653	1.131	-2.58	0.464	0.116	0.602	0.137	0.177	-0.093	0.546	0.557	0.023	0.141	1.379
13	Myristic acid, C14H28O2	90	0.5	24	1.6	Acetone	228.42	5.191	0.518	0.978	160.547	1.302	0.313	0.117	0.172	0.004	0.002	0.002	1.273	1.29	1.301	4.644	-0.86	10.225	0.955	13.492	6.773	0.447	0.895	0.114	0.162	0.014	2.354	6.84	1.514	-1.653	1.131	-2.58	0.464	0.116	0.602	0.137	0.177	-0.093	0.546	0.557	0.023	0.141	1.379
14	Myristic acid, C14H28O2	75	0.5	48	1.6	Acetone	228.42	5.191	0.518	0.978	160.547	1.302	0.313	0.117	0.172	0.004	0.002	0.002	1.273	1.29	1.301	4.644	-0.86	10.225	0.955	13.492	6.773	0.447	0.895	0.114	0.162	0.014	2.354	6.84	1.514	-1.653	1.131	-2.58	0.464	0.116	0.602	0.137	0.177	-0.093	0.546	0.557	0.023	0.141	1.379
15	Myristic acid, C14H28O2	75	1.5	24	1.6	Acetone	228.42	5.191	0.518	0.978	160.547	1.302	0.313	0.117	0.172	0.004	0.002	0.002	1.273	1.29	1.301	4.644	-0.86	10.225	0.955	13.492	6.773	0.447	0.895	0.114	0.162	0.014	2.354	6.84	1.514	-1.653	1.131	-2.58	0.464	0.116	0.602	0.137	0.177	-0.093	0.546	0.557	0.023	0.141	1.379
16	Myristic acid, C14H28O2	90	1.5	48	1.6	Acetone	228.42	5.191	0.518	0.978	160.547	1.302	0.313	0.117	0.172	0.004	0.002	0.002	1.273	1.29	1.301	4.644	-0.86	10.225	0.955	13.492	6.773	0.447	0.895	0.114	0.162	0.014	2.354	6.84	1.514	-1.653	1.131	-2.58	0.464	0.116	0.602	0.137	0.177	-0.093	0.546	0.557	0.023	0.141	1.379
17	Myristic acid, C14H28O2	82.5	1	36	1.6	Acetone	228.42	5.191	0.518	0.978	160.547	1.302	0.313	0.117	0.172	0.004	0.002	0.002	1.273	1.29	1.301	4.644	-0.86	10.225	0.955	13.492	6.773	0.447	0.895	0.114	0.162	0.014	2.354	6.84	1.514	-1.653	1.131	-2.58	0.464	0.116	0.602	0.137	0.177	-0.093	0.546	0.557	0.023	0.141	1.379
18	Myristic acid, C14H28O2	82.5	0.5	36	1.2	Acetone	228.42	5.191	0.518	0.978	160.547	1.302	0.313	0.117	0.172	0.004	0.002	0.002	1.273	1.29	1.301	4.644	-0.86	10.225	0.955	13.492	6.773	0.447	0.895	0.114	0.162	0.014	2.354	6.84	1.514	-1.653	1.131	-2.58	0.464	0.116	0.602	0.137	0.177	-0.093	0.546	0.557	0.023	0.141	1.379
19	Myristic acid, C14H28O2	90	0.5	24	0.8	Acetone	228.42	5.191	0.518	0.978	160.547	1.302	0.313	0.117	0.172	0.004	0.002	0.002	1.273	1.29	1.301	4.644	-0.86	10.225	0.955	13.492	6.773	0.447	0.895	0.114	0.162	0.014	2.354	6.84	1.514	-1.653	1.131	-2.58	0.464	0.116	0.602	0.137	0.177	-0.093	0.546	0.557	0.023	0.141	1.379
20	Myristic acid, C14H28O2	75	0.5	24	0.8	Acetone	228.42	5.191	0.518	0.978	160.547	1.302	0.313	0.117	0.172	0.004	0.002	0.002	1.273	1.29	1.301	4.644	-0.86	10.225	0.955	13.492	6.773	0.447	0.895	0.114	0.162	0.014	2.354	6.84	1.514	-1.653	1.131	-2.58	0.464	0.116	0.602	0.137	0.177	-0.093	0.546	0.557	0.023	0.141	1.379
21	Myristic acid, C14H28O2	90	1.5	24	1.6	Acetone	228.42	5.191	0.518	0.978	160.547	1.302	0.313	0.117	0.172	0.004	0.002	0.002	1.273	1.29	1.301	4.644	-0.86	10.225	0.955	13.492	6.773	0.447	0.895	0.114	0.162	0.014	2.354	6.84	1.514	-1.653	1.131	-2.58	0.464	0.116	0.602	0.137	0.177	-0.093	0.546	0.557	0.023	0.141	1.379
22	Myristic acid, C14H28O2	75	0.5	24	1.6	Acetone	228.42	5.191	0.518	0.978	160.547	1.302	0.313	0.117	0.172	0.004	0.002	0.002	1.273	1.29	1.301	4.644	-0.86	10.225	0.955	13.492	6.773	0.447	0.895	0.114	0.162	0.014	2.354	6.84	1.514	-1.653	1.131	-2.58	0.464	0.116	0.602	0.137	0.177	-0.093	0.546	0.557	0.023	0.141	1.379
23	Myristic acid, C14H28O2	90	1	36	1.2	Acetone	228.42	5.191	0.518	0.978	160.547	1.302	0.313	0.117	0.172	0.004	0.002	0.002	1.273	1.29	1.301	4.644	-0.86	10.225	0.955	13.492	6.773	0.447	0.895	0.114	0.162	0.014	2.354	6.84	1.514	-1.653	1.131	-2.58	0.464	0.116	0.602	0.137	0.177	-0.093	0.546	0.557	0.023	0.141	1.379
24	Myristic acid, C14H28O2	82.5	1	48	1.2	Acetone	228.42	5.191	0.518	0.978	160.547	1.302	0.313	0.117	0.172	0.004	0.002	0.002	1.273	1.29	1.301	4.644	-0.86	10.225	0.955	13.492	6.773	0.447	0.895	0.114	0.162	0.014	2.354	6.84	1.514	-1.653	1.131	-2.58	0.464	0.116	0.602	0.137	0.177	-0.093	0.546	0.557	0.023	0.141	1.379
25	Myristic acid, C14H28O2	75	1	36	1.2	Acetone	228.42	5.191	0.518	0.978	160.547	1.302	0.313	0.117	0.172	0.004	0.002	0.002	1.273	1.29	1.301	4.644	-0.86	10.225	0.955	13.492	6.773	0.447	0.895	0.114	0.162	0.014	2.354	6.84	1.514	-1.653	1.131	-2.58	0.464	0.116	0.602	0.137	0.177	-0.093	0.546	0.557	0.023	0.141	1.379
26	Myristic acid, C14H28O2	90	1.5	48	0.8	Acetone	228.42	5.191	0.518	0.978	160.547	1.302	0.313	0.117	0.172	0.004	0.002	0.002	1.273	1.29	1.301	4.644	-0.86	10.225	0.955	13.492	6.773	0.447	0.895	0.114	0.162	0.014	2.354	6.84	1.514	-1.653	1.131	-2.58	0.464	0.116	0.602	0.137	0.177	-0.093	0.546	0.557	0.023	0.141	1.379
27	Myristic acid, C14H28O2	90	0.5	48	1.6	Acetone	228.42	5.191	0.518	0.978	160.547	1.302	0.313	0.117	0.172	0.004	0.002	0.002	1.273	1.29	1.301	4.644	-0.86	10.225	0.955	13.492	6.773	0.447	0.895	0.114	0.162	0.014	2.354	6.84	1.514	-1.653	1.131	-2.58	0.464	0.116	0.602	0.137	0.177	-0.093	0.546	0.557	0.023	0.141	1.379
28	Myristic acid, C14H28O2	75	1.5	24	0.8	Acetone	228.42	5.191	0.518	0.978	160.547	1.302	0.313	0.117	0.172	0.004	0.002	0.002	1.273	1.29	1.301	4.644	-0.86	10.225	0.955	13.492	6.773	0.447	0.895	0.114	0.162	0.014	2.354	6.84	1.514	-1.653	1.131	-2.58	0.464	0.116	0.602	0.137	0.177	-0.093	0.546	0.557	0.023	0.141	1.379
1	Myristic acid, C14H28O2	90	0.5	48	0.8	EtOH	228.42	5.191	0.518	0.978	160.547	1.302	0.313	0.117	0.172	0.004	0.002	0.002	1.273	1.29	1.301	4.644	-0.86	10.225	0.955	13.492	6.773	0.447	0.895	0.114	0.162	0.014	2.354	6.84	1.514	-1.653	1.131	-2.58	0.464	0.116	0.602	0.137	0.177	-0.093	0.546	0.557	0.023	0.141	1.379
2	Myristic acid, C14H28O2	82.5	1	36	1.2	EtOH	228.42	5.191	0.518	0.978	160.547	1.302	0.313	0.117	0.172	0.004	0.002	0.002	1.273	1.29	1.301	4.644	-0.86	10.225	0.955	13.492	6.773	0.447	0.895	0.114	0.162	0.014	2.354	6.84	1.514	-1.653	1.131	-2.58	0.464	0.116	0.602	0.137	0.177	-0.093	0.546	0.557	0.023	0.141	1.379
4	Myristic acid, C14H28O2	75	0.5	48	0.8	EtOH	228.42	5.191	0.518	0.978	160.547	1.302	0.313	0.117	0.172	0.004	0.002	0.002	1.273	1.29	1.301	4.644	-0.86	10.225	0.955	13.492	6.773	0.447	0.895	0.114	0.162	0.014	2.354	6.84	1.514	-1.653	1.131	-2.58	0.464	0.116	0.602	0.137	0.177	-0.093	0.546	0.557	0.023	0.141	1.379
5	Myristic acid, C14H28O2	82.5	1	36	0.8	EtOH	228.42	5.191	0.518	0.978	160.547	1.302	0.313	0.117	0.172	0.004	0.002	0.002	1.273	1.29	1.301	4.644	-0.86	10.225	0.955	13.492	6.773	0.447	0.895	0.114	0.162	0.014	2.354	6.84	1.514	-1.653	1.131	-2.58	0.464	0.116	0.602	0.137	0.177	-0.093	0.546	0.557	0.023	0.141	1.379
6	Myristic acid, C14H28O2	90	1.5	24	0.8	EtOH	228.42	5.191	0.518	0.978	160.547	1.302	0.313	0.117	0.172	0.004	0.002	0.002	1.273	1.29	1.301	4.644	-0.86	10.225	0.955	13.492	6.773	0.447	0.895	0.114	0.162	0.014	2.354	6.84	1.514	-1.653	1.131	-2.58	0.464	0.116	0.602	0.137	0.177	-0.093	0.546	0.557	0.023	0.141	1.379
7	Myristic acid, C14H28O2	82.5	1	24	1.2	EtOH	228.42	5.191	0.518	0.978	160.547	1.302	0.313	0.117	0.172	0.004	0.002	0.002	1.273	1.29	1.301	4.644	-0.86	10.225	0.955	13.492	6.773	0.447	0.895	0.114	0.162	0.014	2.354	6.84	1.514	-1.653	1.131	-2.58	0.464	0.116	0.602	0.137	0.177	-0.093	0.546	0.557	0.023	0.141	1.379
8	Myristic acid, C14H28O2	75	1.5	48	1.6	EtOH	228.42	5.191	0.518	0.978	160.547	1.302	0.313	0.117	0.172	0.004	0.002	0.002	1.273	1.29	1.301	4.644	-0.86	10.225	0.955	13.492	6.773	0.447	0.895	0.114	0.162	0.014	2.354	6.84	1.514	-1.653	1.131	-2.58	0.464	0.116	0.602	0.137	0.177	-0.093	0.546	0.557	0.023	0.141	1.379
10	Myristic acid, C14H28O2	82.5	1.5	36	1.2	EtOH	228.42	5.191	0.518	0.978	160.547	1.302	0.313	0.117	0.172	0.004	0.002	0.002	1.273	1.29	1.301	4.644	-0.86	10.225	0.955	13.492	6.773	0.447	0.895	0.114	0.162	0.014	2.354	6.84	1.514	-1.653	1.131	-2.58	0.464	0.116	0.602	0.137	0.177	-0.093	0.546	0.557	0.023	0.141	1.379
12	Myristic acid, C14H28O2	75	1.5	48	0.8	EtOH	228.42	5.191	0.518	0.978	160.547	1.302	0.313	0.117	0.172	0.004	0.002	0.002	1.273	1.29	1.301	4.644	-0.86	10.225	0.955	13.492	6.773	0.447	0.895	0.114	0.162	0.014	2.354	6.84	1.514	-1.653	1.131	-2.58	0.464	0.116	0.602	0.137	0.177	-0.093	0.546	0.557	0.023	0.141	1.379
13	Myristic acid, C14H28O2	90	0.5	24	1.6	EtOH	228.42	5.191	0.518	0.978	160.547	1.302	0.313	0.117	0.172	0.004	0.002	0.002	1.273	1.29	1.301	4.644	-0.86	10.225	0.955	13.492	6.773	0.447	0.895	0.114	0.162	0.014	2.354	6.84	1.514	-1.653	1.131	-2.58	0.464	0.116	0.602	0.137	0.177	-0.093	0.546	0.557	0.023	0.141	1.379
14	Myristic acid, C14H28O2	75	0.5	48	1.6	EtOH	228.42	5.191	0.518	0.978	160.547	1.302	0.313	0.117	0.172	0.004	0.002	0.002	1.273	1.29	1.301	4.644	-0.86	10.225	0.955	13.492	6.773	0.447	0.895	0.114	0.162	0.014	2.354	6.84	1.514	-1.653	1.131	-2.58	0.464	0.116	0.602	0.137	0.177	-0.093	0.546	0.557	0.023	0.141	1.379
15	Myristic acid, C14H28O2	75	1.5	24	1.6	EtOH	228.42	5.191	0.518	0.978	160.547	1.302	0.313	0.117	0.172	0.004	0.002	0.002	1.273	1.29	1.301	4.644	-0.86	10.225	0.955	13.492	6.773	0.447	0.895	0.114	0.162	0.014	2.354	6.84	1.514	-1.653	1.131	-2.58	0.464	0.116	0.602	0.137	0.177	-0.093	0.546	0.557	0.023	0.141	1.379
16	Myristic acid, C14H28O2	90	1.5	48	1.6	EtOH	228.42	5.191	0.518	0.978	160.547	1.302	0.313	0.117	0.172	0.004	0.002	0.002	1.273	1.29	1.301	4.644	-0.86	10.225	0.955	13.492	6.773	0.447	0.895	0.114	0.162	0.014	2.354	6.84	1.514	-1.653	1.131	-2.58	0.464	0.116	0.602	0.137	0.177	-0.093	0.546	0.557	0.023	0.141	1.379
17	Myristic acid, C14H28O2	82.5	1	36	1.6	EtOH	228.42	5.191	0.518	0.978	160.547	1.302	0.313	0.117	0.172	0.004	0.002	0.002	1.273	1.29	1.301	4.644	-0.86	10.225	0.955	13.492	6.773	0.447	0.895	0.114	0.162	0.014	2.354	6.84	1.514	-1.653	1.131	-2.58	0.464	0.116	0.602	0.137	0.177	-0.093	0.546	0.557	0.023	0.141	1.379
18	Myristic acid, C14H28O2	82.5	0.5	36	1.2	EtOH	228.42	5.191	0.518	0.978	160.547	1.302	0.313	0.117	0.172	0.004	0.002	0.002	1.273	1.29	1.301	4.644	-0.86	10.225	0.955	13.492	6.773	0.447	0.895	0.114	0.162	0.014	2.354	6.84	1.514	-1.653	1.131	-2.58	0.464	0.116	0.602	0.137	0.177	-0.093	0.546	0.557	0.023	0.141	1.379
19	Myristic acid, C14H28O2	90	0.5	24	0.8	EtOH	228.42	5.191	0.518	0.978	160.547	1.302	0.313	0.117	0.172	0.004	0.002	0.002	1.273	1.29	1.301	4.644	-0.86	10.225	0.955	13.492	6.773	0.447	0.895	0.114	0.162	0.014	2.354	6.84	1.514	-1.653	1.131	-2.58	0.464	0.116	0.602	0.137	0.177	-0.093	0.546	0.557	0.023	0.141	1.379
20	Myristic acid, C14H28O2	75	0.5	24	0.8	EtOH	228.42	5.191	0.518	0.978	160.547	1.302	0.313	0.117	0.172	0.004	0.002	0.002	1.273	1.29	1.301	4.644	-0.86	10.225	0.955	13.492	6.773	0.447	0.895	0.114	0.162	0.014	2.354	6.84	1.514	-1.653	1.131	-2.58	0.464	0.116	0.602	0.137	0.177	-0.093	0.546	0.557	0.023	0.141	1.379
21	Myristic acid, C14H28O2	90	1.5	24	1.6	EtOH	228.42	5.191	0.518	0.978	160.547	1.302	0.313	0.117	0.172	0.004	0.002	0.002	1.273	1.29	1.301	4.644	-0.86	10.225	0.955	13.492	6.773	0.447	0.895	0.114	0.162	0.014	2.354	6.84	1.514	-1.653	1.131	-2.58	0.464	0.116	0.602	0.137	0.177	-0.093	0.546	0.557	0.023	0.141	1.379
22	Myristic acid, C14H28O2	75	0.5	24	1.6	EtOH	228.42	5.191	0.518	0.978	160.547	1.302	0.313	0.117	0.172	0.004	0.002	0.002	1.273	1.29	1.301	4.644	-0.86	10.225	0.955	13.492	6.773	0.447	0.895	0.114	0.162	0.014	2.354	6.84	1.514	-1.653	1.131	-2.58	0.464	0.116	0.602	0.137	0.177	-0.093	0.546	0.557	0.023	0.141	1.379
23	Myristic acid, C14H28O2	90	1	36	1.2	EtOH	228.42	5.191	0.518	0.978	160.547	1.302	0.313	0.117	0.172	0.004	0.002	0.002	1.273	1.29	1.301	4.644	-0.86	10.225	0.955	13.492	6.773	0.447	0.895	0.114	0.162	0.014	2.354	6.84	1.514	-1.653	1.131	-2.58	0.464	0.116	0.602	0.137	0.177	-0.093	0.546	0.557	0.023	0.141	1.379
24	Myristic acid, C14H28O2	82.5	1	48	1.2	EtOH	228.42	5.191	0.518	0.978	160.547	1.302	0.313	0.117	0.172	0.004	0.002	0.002	1.273	1.29	1.301	4.644	-0.86	10.225	0.955	13.492	6.773	0.447	0.895	0.114	0.162	0.014	2.354	6.84	1.514	-1.653	1.131	-2.58	0.464	0.116	0.602	0.137	0.177	-0.093	0.546	0.557	0.023	0.141	1.379
25	Myristic acid, C14H28O2	75	1	36	1.2	EtOH	228.42	5.191	0.518	0.978	160.547	1.302	0.313	0.117	0.172	0.004	0.002	0.002	1.273	1.29	1.301	4.644	-0.86	10.225	0.955	13.492	6.773	0.447	0.895	0.114	0.162	0.014	2.354	6.84	1.514	-1.653	1.131	-2.58	0.464	0.116	0.602	0.137	0.177	-0.093	0.546	0.557	0.023	0.141	1.379
26	Myristic acid, C14H28O2	90	1.5	48	0.8	EtOH	228.42	5.191	0.518	0.978	160.547	1.302	0.313	0.117	0.172	0.004	0.002	0.002	1.273	1.29	1.301	4.644	-0.86	10.225	0.955	13.492	6.773	0.447	0.895	0.114	0.162	0.014	2.354	6.84	1.514	-1.653	1.131	-2.58	0.464	0.116	0.602	0.137	0.177	-0.093	0.546	0.557	0.023	0.141	1.379
27	Myristic acid, C14H28O2	90	0.5	48	1.6	EtOH	228.42	5.191	0.518	0.978	160.547	1.302	0.313	0.117	0.172	0.004	0.002	0.002	1.273	1.29	1.301	4.644	-0.86	10.225	0.955	13.492	6.773	0.447	0.895	0.114	0.162	0.014	2.354	6.84	1.514	-1.653	1.131	-2.58	0.464	0.116	0.602	0.137	0.177	-0.093	0.546	0.557	0.023	0.141	1.379
28	Myristic acid, C14H28O2	75	1.5	24	0.8	EtOH	228.42	5.191	0.518	0.978	160.547	1.302	0.313	0.117	0.172	0.004	0.002	0.002	1.273	1.29	1.301	4.644	-0.86	10.225	0.955	13.492	6.773	0.447	0.895	0.114	0.162	0.014	2.354	6.84	1.514	-1.653	1.131	-2.58	0.464	0.116	0.602	0.137	0.177	-0.093	0.546	0.557	0.023	0.141	1.379
1	Palmitic acid, C16H32O2	90	0.5	48	0.8	Acetonitrile	256.48	5.13	0.517	0.976	172.728	1.301	0.313	0.107	0.153	0.004	0.002	0.002	1.272	1.287	1.3	4.754	0	9.949	0.948	14.834	7.421	0.448	0.896	0.112	0.163	0.717	2.97	7.166	2.49	-2.022	0.931	-2.358	0.492	0.283	0.489	0.173	0.143	-0.144	0.224	0.528	0.086	0.122	0.82
2	Palmitic acid, C16H32O2	82.5	1	36	1.2	Acetonitrile	256.48	5.13	0.517	0.976	172.728	1.301	0.313	0.107	0.153	0.004	0.002	0.002	1.272	1.287	1.3	4.754	0	9.949	0.948	14.834	7.421	0.448	0.896	0.112	0.163	0.717	2.97	7.166	2.49	-2.022	0.931	-2.358	0.492	0.283	0.489	0.173	0.143	-0.144	0.224	0.528	0.086	0.122	0.82
4	Palmitic acid, C16H32O2	75	0.5	48	0.8	Acetonitrile	256.48	5.13	0.517	0.976	172.728	1.301	0.313	0.107	0.153	0.004	0.002	0.002	1.272	1.287	1.3	4.754	0	9.949	0.948	14.834	7.421	0.448	0.896	0.112	0.163	0.717	2.97	7.166	2.49	-2.022	0.931	-2.358	0.492	0.283	0.489	0.173	0.143	-0.144	0.224	0.528	0.086	0.122	0.82
5	Palmitic acid, C16H32O2	82.5	1	36	0.8	Acetonitrile	256.48	5.13	0.517	0.976	172.728	1.301	0.313	0.107	0.153	0.004	0.002	0.002	1.272	1.287	1.3	4.754	0	9.949	0.948	14.834	7.421	0.448	0.896	0.112	0.163	0.717	2.97	7.166	2.49	-2.022	0.931	-2.358	0.492	0.283	0.489	0.173	0.143	-0.144	0.224	0.528	0.086	0.122	0.82
6	Palmitic acid, C16H32O2	90	1.5	24	0.8	Acetonitrile	256.48	5.13	0.517	0.976	172.728	1.301	0.313	0.107	0.153	0.004	0.002	0.002	1.272	1.287	1.3	4.754	0	9.949	0.948	14.834	7.421	0.448	0.896	0.112	0.163	0.717	2.97	7.166	2.49	-2.022	0.931	-2.358	0.492	0.283	0.489	0.173	0.143	-0.144	0.224	0.528	0.086	0.122	0.82
7	Palmitic acid, C16H32O2	82.5	1	24	1.2	Acetonitrile	256.48	5.13	0.517	0.976	172.728	1.301	0.313	0.107	0.153	0.004	0.002	0.002	1.272	1.287	1.3	4.754	0	9.949	0.948	14.834	7.421	0.448	0.896	0.112	0.163	0.717	2.97	7.166	2.49	-2.022	0.931	-2.358	0.492	0.283	0.489	0.173	0.143	-0.144	0.224	0.528	0.086	0.122	0.82
8	Palmitic acid, C16H32O2	75	1.5	48	1.6	Acetonitrile	256.48	5.13	0.517	0.976	172.728	1.301	0.313	0.107	0.153	0.004	0.002	0.002	1.272	1.287	1.3	4.754	0	9.949	0.948	14.834	7.421	0.448	0.896	0.112	0.163	0.717	2.97	7.166	2.49	-2.022	0.931	-2.358	0.492	0.283	0.489	0.173	0.143	-0.144	0.224	0.528	0.086	0.122	0.82
10	Palmitic acid, C16H32O2	82.5	1.5	36	1.2	Acetonitrile	256.48	5.13	0.517	0.976	172.728	1.301	0.313	0.107	0.153	0.004	0.002	0.002	1.272	1.287	1.3	4.754	0	9.949	0.948	14.834	7.421	0.448	0.896	0.112	0.163	0.717	2.97	7.166	2.49	-2.022	0.931	-2.358	0.492	0.283	0.489	0.173	0.143	-0.144	0.224	0.528	0.086	0.122	0.82
12	Palmitic acid, C16H32O2	75	1.5	48	0.8	Acetonitrile	256.48	5.13	0.517	0.976	172.728	1.301	0.313	0.107	0.153	0.004	0.002	0.002	1.272	1.287	1.3	4.754	0	9.949	0.948	14.834	7.421	0.448	0.896	0.112	0.163	0.717	2.97	7.166	2.49	-2.022	0.931	-2.358	0.492	0.283	0.489	0.173	0.143	-0.144	0.224	0.528	0.086	0.122	0.82
13	Palmitic acid, C16H32O2	90	0.5	24	1.6	Acetonitrile	256.48	5.13	0.517	0.976	172.728	1.301	0.313	0.107	0.153	0.004	0.002	0.002	1.272	1.287	1.3	4.754	0	9.949	0.948	14.834	7.421	0.448	0.896	0.112	0.163	0.717	2.97	7.166	2.49	-2.022	0.931	-2.358	0.492	0.283	0.489	0.173	0.143	-0.144	0.224	0.528	0.086	0.122	0.82
14	Palmitic acid, C16H32O2	75	0.5	48	1.6	Acetonitrile	256.48	5.13	0.517	0.976	172.728	1.301	0.313	0.107	0.153	0.004	0.002	0.002	1.272	1.287	1.3	4.754	0	9.949	0.948	14.834	7.421	0.448	0.896	0.112	0.163	0.717	2.97	7.166	2.49	-2.022	0.931	-2.358	0.492	0.283	0.489	0.173	0.143	-0.144	0.224	0.528	0.086	0.122	0.82
15	Palmitic acid, C16H32O2	75	1.5	24	1.6	Acetonitrile	256.48	5.13	0.517	0.976	172.728	1.301	0.313	0.107	0.153	0.004	0.002	0.002	1.272	1.287	1.3	4.754	0	9.949	0.948	14.834	7.421	0.448	0.896	0.112	0.163	0.717	2.97	7.166	2.49	-2.022	0.931	-2.358	0.492	0.283	0.489	0.173	0.143	-0.144	0.224	0.528	0.086	0.122	0.82
16	Palmitic acid, C16H32O2	90	1.5	48	1.6	Acetonitrile	256.48	5.13	0.517	0.976	172.728	1.301	0.313	0.107	0.153	0.004	0.002	0.002	1.272	1.287	1.3	4.754	0	9.949	0.948	14.834	7.421	0.448	0.896	0.112	0.163	0.717	2.97	7.166	2.49	-2.022	0.931	-2.358	0.492	0.283	0.489	0.173	0.143	-0.144	0.224	0.528	0.086	0.122	0.82
17	Palmitic acid, C16H32O2	82.5	1	36	1.6	Acetonitrile	256.48	5.13	0.517	0.976	172.728	1.301	0.313	0.107	0.153	0.004	0.002	0.002	1.272	1.287	1.3	4.754	0	9.949	0.948	14.834	7.421	0.448	0.896	0.112	0.163	0.717	2.97	7.166	2.49	-2.022	0.931	-2.358	0.492	0.283	0.489	0.173	0.143	-0.144	0.224	0.528	0.086	0.122	0.82
18	Palmitic acid, C16H32O2	82.5	0.5	36	1.2	Acetonitrile	256.48	5.13	0.517	0.976	172.728	1.301	0.313	0.107	0.153	0.004	0.002	0.002	1.272	1.287	1.3	4.754	0	9.949	0.948	14.834	7.421	0.448	0.896	0.112	0.163	0.717	2.97	7.166	2.49	-2.022	0.931	-2.358	0.492	0.283	0.489	0.173	0.143	-0.144	0.224	0.528	0.086	0.122	0.82
19	Palmitic acid, C16H32O2	90	0.5	24	0.8	Acetonitrile	256.48	5.13	0.517	0.976	172.728	1.301	0.313	0.107	0.153	0.004	0.002	0.002	1.272	1.287	1.3	4.754	0	9.949	0.948	14.834	7.421	0.448	0.896	0.112	0.163	0.717	2.97	7.166	2.49	-2.022	0.931	-2.358	0.492	0.283	0.489	0.173	0.143	-0.144	0.224	0.528	0.086	0.122	0.82
20	Palmitic acid, C16H32O2	75	0.5	24	0.8	Acetonitrile	256.48	5.13	0.517	0.976	172.728	1.301	0.313	0.107	0.153	0.004	0.002	0.002	1.272	1.287	1.3	4.754	0	9.949	0.948	14.834	7.421	0.448	0.896	0.112	0.163	0.717	2.97	7.166	2.49	-2.022	0.931	-2.358	0.492	0.283	0.489	0.173	0.143	-0.144	0.224	0.528	0.086	0.122	0.82
21	Palmitic acid, C16H32O2	90	1.5	24	1.6	Acetonitrile	256.48	5.13	0.517	0.976	172.728	1.301	0.313	0.107	0.153	0.004	0.002	0.002	1.272	1.287	1.3	4.754	0	9.949	0.948	14.834	7.421	0.448	0.896	0.112	0.163	0.717	2.97	7.166	2.49	-2.022	0.931	-2.358	0.492	0.283	0.489	0.173	0.143	-0.144	0.224	0.528	0.086	0.122	0.82
22	Palmitic acid, C16H32O2	75	0.5	24	1.6	Acetonitrile	256.48	5.13	0.517	0.976	172.728	1.301	0.313	0.107	0.153	0.004	0.002	0.002	1.272	1.287	1.3	4.754	0	9.949	0.948	14.834	7.421	0.448	0.896	0.112	0.163	0.717	2.97	7.166	2.49	-2.022	0.931	-2.358	0.492	0.283	0.489	0.173	0.143	-0.144	0.224	0.528	0.086	0.122	0.82
23	Palmitic acid, C16H32O2	90	1	36	1.2	Acetonitrile	256.48	5.13	0.517	0.976	172.728	1.301	0.313	0.107	0.153	0.004	0.002	0.002	1.272	1.287	1.3	4.754	0	9.949	0.948	14.834	7.421	0.448	0.896	0.112	0.163	0.717	2.97	7.166	2.49	-2.022	0.931	-2.358	0.492	0.283	0.489	0.173	0.143	-0.144	0.224	0.528	0.086	0.122	0.82
24	Palmitic acid, C16H32O2	82.5	1	48	1.2	Acetonitrile	256.48	5.13	0.517	0.976	172.728	1.301	0.313	0.107	0.153	0.004	0.002	0.002	1.272	1.287	1.3	4.754	0	9.949	0.948	14.834	7.421	0.448	0.896	0.112	0.163	0.717	2.97	7.166	2.49	-2.022	0.931	-2.358	0.492	0.283	0.489	0.173	0.143	-0.144	0.224	0.528	0.086	0.122	0.82
25	Palmitic acid, C16H32O2	75	1	36	1.2	Acetonitrile	256.48	5.13	0.517	0.976	172.728	1.301	0.313	0.107	0.153	0.004	0.002	0.002	1.272	1.287	1.3	4.754	0	9.949	0.948	14.834	7.421	0.448	0.896	0.112	0.163	0.717	2.97	7.166	2.49	-2.022	0.931	-2.358	0.492	0.283	0.489	0.173	0.143	-0.144	0.224	0.528	0.086	0.122	0.82
26	Palmitic acid, C16H32O2	90	1.5	48	0.8	Acetonitrile	256.48	5.13	0.517	0.976	172.728	1.301	0.313	0.107	0.153	0.004	0.002	0.002	1.272	1.287	1.3	4.754	0	9.949	0.948	14.834	7.421	0.448	0.896	0.112	0.163	0.717	2.97	7.166	2.49	-2.022	0.931	-2.358	0.492	0.283	0.489	0.173	0.143	-0.144	0.224	0.528	0.086	0.122	0.82
27	Palmitic acid, C16H32O2	90	0.5	48	1.6	Acetonitrile	256.48	5.13	0.517	0.976	172.728	1.301	0.313	0.107	0.153	0.004	0.002	0.002	1.272	1.287	1.3	4.754	0	9.949	0.948	14.834	7.421	0.448	0.896	0.112	0.163	0.717	2.97	7.166	2.49	-2.022	0.931	-2.358	0.492	0.283	0.489	0.173	0.143	-0.144	0.224	0.528	0.086	0.122	0.82
28	Palmitic acid, C16H32O2	75	1.5	24	0.8	Acetonitrile	256.48	5.13	0.517	0.976	172.728	1.301	0.313	0.107	0.153	0.004	0.002	0.002	1.272	1.287	1.3	4.754	0	9.949	0.948	14.834	7.421	0.448	0.896	0.112	0.163	0.717	2.97	7.166	2.49	-2.022	0.931	-2.358	0.492	0.283	0.489	0.173	0.143	-0.144	0.224	0.528	0.086	0.122	0.82
1	Palmitic acid, C16H32O2	90	0.5	48	0.8	MeOH	256.48	5.13	0.517	0.976	172.728	1.301	0.313	0.107	0.153	0.004	0.002	0.002	1.272	1.287	1.3	4.754	0	9.949	0.948	14.834	7.421	0.448	0.896	0.112	0.163	0.717	2.97	7.166	2.49	-2.022	0.931	-2.358	0.492	0.283	0.489	0.173	0.143	-0.144	0.224	0.528	0.086	0.122	0.82
2	Palmitic acid, C16H32O2	82.5	1	36	1.2	MeOH	256.48	5.13	0.517	0.976	172.728	1.301	0.313	0.107	0.153	0.004	0.002	0.002	1.272	1.287	1.3	4.754	0	9.949	0.948	14.834	7.421	0.448	0.896	0.112	0.163	0.717	2.97	7.166	2.49	-2.022	0.931	-2.358	0.492	0.283	0.489	0.173	0.143	-0.144	0.224	0.528	0.086	0.122	0.82
4	Palmitic acid, C16H32O2	75	0.5	48	0.8	MeOH	256.48	5.13	0.517	0.976	172.728	1.301	0.313	0.107	0.153	0.004	0.002	0.002	1.272	1.287	1.3	4.754	0	9.949	0.948	14.834	7.421	0.448	0.896	0.112	0.163	0.717	2.97	7.166	2.49	-2.022	0.931	-2.358	0.492	0.283	0.489	0.173	0.143	-0.144	0.224	0.528	0.086	0.122	0.82
5	Palmitic acid, C16H32O2	82.5	1	36	0.8	MeOH	256.48	5.13	0.517	0.976	172.728	1.301	0.313	0.107	0.153	0.004	0.002	0.002	1.272	1.287	1.3	4.754	0	9.949	0.948	14.834	7.421	0.448	0.896	0.112	0.163	0.717	2.97	7.166	2.49	-2.022	0.931	-2.358	0.492	0.283	0.489	0.173	0.143	-0.144	0.224	0.528	0.086	0.122	0.82
6	Palmitic acid, C16H32O2	90	1.5	24	0.8	MeOH	256.48	5.13	0.517	0.976	172.728	1.301	0.313	0.107	0.153	0.004	0.002	0.002	1.272	1.287	1.3	4.754	0	9.949	0.948	14.834	7.421	0.448	0.896	0.112	0.163	0.717	2.97	7.166	2.49	-2.022	0.931	-2.358	0.492	0.283	0.489	0.173	0.143	-0.144	0.224	0.528	0.086	0.122	0.82
7	Palmitic acid, C16H32O2	82.5	1	24	1.2	MeOH	256.48	5.13	0.517	0.976	172.728	1.301	0.313	0.107	0.153	0.004	0.002	0.002	1.272	1.287	1.3	4.754	0	9.949	0.948	14.834	7.421	0.448	0.896	0.112	0.163	0.717	2.97	7.166	2.49	-2.022	0.931	-2.358	0.492	0.283	0.489	0.173	0.143	-0.144	0.224	0.528	0.086	0.122	0.82
8	Palmitic acid, C16H32O2	75	1.5	48	1.6	MeOH	256.48	5.13	0.517	0.976	172.728	1.301	0.313	0.107	0.153	0.004	0.002	0.002	1.272	1.287	1.3	4.754	0	9.949	0.948	14.834	7.421	0.448	0.896	0.112	0.163	0.717	2.97	7.166	2.49	-2.022	0.931	-2.358	0.492	0.283	0.489	0.173	0.143	-0.144	0.224	0.528	0.086	0.122	0.82
10	Palmitic acid, C16H32O2	82.5	1.5	36	1.2	MeOH	256.48	5.13	0.517	0.976	172.728	1.301	0.313	0.107	0.153	0.004	0.002	0.002	1.272	1.287	1.3	4.754	0	9.949	0.948	14.834	7.421	0.448	0.896	0.112	0.163	0.717	2.97	7.166	2.49	-2.022	0.931	-2.358	0.492	0.283	0.489	0.173	0.143	-0.144	0.224	0.528	0.086	0.122	0.82
12	Palmitic acid, C16H32O2	75	1.5	48	0.8	MeOH	256.48	5.13	0.517	0.976	172.728	1.301	0.313	0.107	0.153	0.004	0.002	0.002	1.272	1.287	1.3	4.754	0	9.949	0.948	14.834	7.421	0.448	0.896	0.112	0.163	0.717	2.97	7.166	2.49	-2.022	0.931	-2.358	0.492	0.283	0.489	0.173	0.143	-0.144	0.224	0.528	0.086	0.122	0.82
13	Palmitic acid, C16H32O2	90	0.5	24	1.6	MeOH	256.48	5.13	0.517	0.976	172.728	1.301	0.313	0.107	0.153	0.004	0.002	0.002	1.272	1.287	1.3	4.754	0	9.949	0.948	14.834	7.421	0.448	0.896	0.112	0.163	0.717	2.97	7.166	2.49	-2.022	0.931	-2.358	0.492	0.283	0.489	0.173	0.143	-0.144	0.224	0.528	0.086	0.122	0.82
14	Palmitic acid, C16H32O2	75	0.5	48	1.6	MeOH	256.48	5.13	0.517	0.976	172.728	1.301	0.313	0.107	0.153	0.004	0.002	0.002	1.272	1.287	1.3	4.754	0	9.949	0.948	14.834	7.421	0.448	0.896	0.112	0.163	0.717	2.97	7.166	2.49	-2.022	0.931	-2.358	0.492	0.283	0.489	0.173	0.143	-0.144	0.224	0.528	0.086	0.122	0.82
15	Palmitic acid, C16H32O2	75	1.5	24	1.6	MeOH	256.48	5.13	0.517	0.976	172.728	1.301	0.313	0.107	0.153	0.004	0.002	0.002	1.272	1.287	1.3	4.754	0	9.949	0.948	14.834	7.421	0.448	0.896	0.112	0.163	0.717	2.97	7.166	2.49	-2.022	0.931	-2.358	0.492	0.283	0.489	0.173	0.143	-0.144	0.224	0.528	0.086	0.122	0.82
16	Palmitic acid, C16H32O2	90	1.5	48	1.6	MeOH	256.48	5.13	0.517	0.976	172.728	1.301	0.313	0.107	0.153	0.004	0.002	0.002	1.272	1.287	1.3	4.754	0	9.949	0.948	14.834	7.421	0.448	0.896	0.112	0.163	0.717	2.97	7.166	2.49	-2.022	0.931	-2.358	0.492	0.283	0.489	0.173	0.143	-0.144	0.224	0.528	0.086	0.122	0.82
17	Palmitic acid, C16H32O2	82.5	1	36	1.6	MeOH	256.48	5.13	0.517	0.976	172.728	1.301	0.313	0.107	0.153	0.004	0.002	0.002	1.272	1.287	1.3	4.754	0	9.949	0.948	14.834	7.421	0.448	0.896	0.112	0.163	0.717	2.97	7.166	2.49	-2.022	0.931	-2.358	0.492	0.283	0.489	0.173	0.143	-0.144	0.224	0.528	0.086	0.122	0.82
18	Palmitic acid, C16H32O2	82.5	0.5	36	1.2	MeOH	256.48	5.13	0.517	0.976	172.728	1.301	0.313	0.107	0.153	0.004	0.002	0.002	1.272	1.287	1.3	4.754	0	9.949	0.948	14.834	7.421	0.448	0.896	0.112	0.163	0.717	2.97	7.166	2.49	-2.022	0.931	-2.358	0.492	0.283	0.489	0.173	0.143	-0.144	0.224	0.528	0.086	0.122	0.82
19	Palmitic acid, C16H32O2	90	0.5	24	0.8	MeOH	256.48	5.13	0.517	0.976	172.728	1.301	0.313	0.107	0.153	0.004	0.002	0.002	1.272	1.287	1.3	4.754	0	9.949	0.948	14.834	7.421	0.448	0.896	0.112	0.163	0.717	2.97	7.166	2.49	-2.022	0.931	-2.358	0.492	0.283	0.489	0.173	0.143	-0.144	0.224	0.528	0.086	0.122	0.82
20	Palmitic acid, C16H32O2	75	0.5	24	0.8	MeOH	256.48	5.13	0.517	0.976	172.728	1.301	0.313	0.107	0.153	0.004	0.002	0.002	1.272	1.287	1.3	4.754	0	9.949	0.948	14.834	7.421	0.448	0.896	0.112	0.163	0.717	2.97	7.166	2.49	-2.022	0.931	-2.358	0.492	0.283	0.489	0.173	0.143	-0.144	0.224	0.528	0.086	0.122	0.82
21	Palmitic acid, C16H32O2	90	1.5	24	1.6	MeOH	256.48	5.13	0.517	0.976	172.728	1.301	0.313	0.107	0.153	0.004	0.002	0.002	1.272	1.287	1.3	4.754	0	9.949	0.948	14.834	7.421	0.448	0.896	0.112	0.163	0.717	2.97	7.166	2.49	-2.022	0.931	-2.358	0.492	0.283	0.489	0.173	0.143	-0.144	0.224	0.528	0.086	0.122	0.82
22	Palmitic acid, C16H32O2	75	0.5	24	1.6	MeOH	256.48	5.13	0.517	0.976	172.728	1.301	0.313	0.107	0.153	0.004	0.002	0.002	1.272	1.287	1.3	4.754	0	9.949	0.948	14.834	7.421	0.448	0.896	0.112	0.163	0.717	2.97	7.166	2.49	-2.022	0.931	-2.358	0.492	0.283	0.489	0.173	0.143	-0.144	0.224	0.528	0.086	0.122	0.82
23	Palmitic acid, C16H32O2	90	1	36	1.2	MeOH	256.48	5.13	0.517	0.976	172.728	1.301	0.313	0.107	0.153	0.004	0.002	0.002	1.272	1.287	1.3	4.754	0	9.949	0.948	14.834	7.421	0.448	0.896	0.112	0.163	0.717	2.97	7.166	2.49	-2.022	0.931	-2.358	0.492	0.283	0.489	0.173	0.143	-0.144	0.224	0.528	0.086	0.122	0.82
24	Palmitic acid, C16H32O2	82.5	1	48	1.2	MeOH	256.48	5.13	0.517	0.976	172.728	1.301	0.313	0.107	0.153	0.004	0.002	0.002	1.272	1.287	1.3	4.754	0	9.949	0.948	14.834	7.421	0.448	0.896	0.112	0.163	0.717	2.97	7.166	2.49	-2.022	0.931	-2.358	0.492	0.283	0.489	0.173	0.143	-0.144	0.224	0.528	0.086	0.122	0.82
25	Palmitic acid, C16H32O2	75	1	36	1.2	MeOH	256.48	5.13	0.517	0.976	172.728	1.301	0.313	0.107	0.153	0.004	0.002	0.002	1.272	1.287	1.3	4.754	0	9.949	0.948	14.834	7.421	0.448	0.896	0.112	0.163	0.717	2.97	7.166	2.49	-2.022	0.931	-2.358	0.492	0.283	0.489	0.173	0.143	-0.144	0.224	0.528	0.086	0.122	0.82
26	Palmitic acid, C16H32O2	90	1.5	48	0.8	MeOH	256.48	5.13	0.517	0.976	172.728	1.301	0.313	0.107	0.153	0.004	0.002	0.002	1.272	1.287	1.3	4.754	0	9.949	0.948	14.834	7.421	0.448	0.896	0.112	0.163	0.717	2.97	7.166	2.49	-2.022	0.931	-2.358	0.492	0.283	0.489	0.173	0.143	-0.144	0.224	0.528	0.086	0.122	0.82
27	Palmitic acid, C16H32O2	90	0.5	48	1.6	MeOH	256.48	5.13	0.517	0.976	172.728	1.301	0.313	0.107	0.153	0.004	0.002	0.002	1.272	1.287	1.3	4.754	0	9.949	0.948	14.834	7.421	0.448	0.896	0.112	0.163	0.717	2.97	7.166	2.49	-2.022	0.931	-2.358	0.492	0.283	0.489	0.173	0.143	-0.144	0.224	0.528	0.086	0.122	0.82
28	Palmitic acid, C16H32O2	75	1.5	24	0.8	MeOH	256.48	5.13	0.517	0.976	172.728	1.301	0.313	0.107	0.153	0.004	0.002	0.002	1.272	1.287	1.3	4.754	0	9.949	0.948	14.834	7.421	0.448	0.896	0.112	0.163	0.717	2.97	7.166	2.49	-2.022	0.931	-2.358	0.492	0.283	0.489	0.173	0.143	-0.144	0.224	0.528	0.086	0.122	0.82
1	Palmitic acid, C16H32O2	90	0.5	48	0.8	Acetone	256.48	5.13	0.517	0.976	172.728	1.301	0.313	0.107	0.153	0.004	0.002	0.002	1.272	1.287	1.3	4.754	0	9.949	0.948	14.834	7.421	0.448	0.896	0.112	0.163	0.717	2.97	7.166	2.49	-2.022	0.931	-2.358	0.492	0.283	0.489	0.173	0.143	-0.144	0.224	0.528	0.086	0.122	0.82
2	Palmitic acid, C16H32O2	82.5	1	36	1.2	Acetone	256.48	5.13	0.517	0.976	172.728	1.301	0.313	0.107	0.153	0.004	0.002	0.002	1.272	1.287	1.3	4.754	0	9.949	0.948	14.834	7.421	0.448	0.896	0.112	0.163	0.717	2.97	7.166	2.49	-2.022	0.931	-2.358	0.492	0.283	0.489	0.173	0.143	-0.144	0.224	0.528	0.086	0.122	0.82
4	Palmitic acid, C16H32O2	75	0.5	48	0.8	Acetone	256.48	5.13	0.517	0.976	172.728	1.301	0.313	0.107	0.153	0.004	0.002	0.002	1.272	1.287	1.3	4.754	0	9.949	0.948	14.834	7.421	0.448	0.896	0.112	0.163	0.717	2.97	7.166	2.49	-2.022	0.931	-2.358	0.492	0.283	0.489	0.173	0.143	-0.144	0.224	0.528	0.086	0.122	0.82
5	Palmitic acid, C16H32O2	82.5	1	36	0.8	Acetone	256.48	5.13	0.517	0.976	172.728	1.301	0.313	0.107	0.153	0.004	0.002	0.002	1.272	1.287	1.3	4.754	0	9.949	0.948	14.834	7.421	0.448	0.896	0.112	0.163	0.717	2.97	7.166	2.49	-2.022	0.931	-2.358	0.492	0.283	0.489	0.173	0.143	-0.144	0.224	0.528	0.086	0.122	0.82
6	Palmitic acid, C16H32O2	90	1.5	24	0.8	Acetone	256.48	5.13	0.517	0.976	172.728	1.301	0.313	0.107	0.153	0.004	0.002	0.002	1.272	1.287	1.3	4.754	0	9.949	0.948	14.834	7.421	0.448	0.896	0.112	0.163	0.717	2.97	7.166	2.49	-2.022	0.931	-2.358	0.492	0.283	0.489	0.173	0.143	-0.144	0.224	0.528	0.086	0.122	0.82
7	Palmitic acid, C16H32O2	82.5	1	24	1.2	Acetone	256.48	5.13	0.517	0.976	172.728	1.301	0.313	0.107	0.153	0.004	0.002	0.002	1.272	1.287	1.3	4.754	0	9.949	0.948	14.834	7.421	0.448	0.896	0.112	0.163	0.717	2.97	7.166	2.49	-2.022	0.931	-2.358	0.492	0.283	0.489	0.173	0.143	-0.144	0.224	0.528	0.086	0.122	0.82
8	Palmitic acid, C16H32O2	75	1.5	48	1.6	Acetone	256.48	5.13	0.517	0.976	172.728	1.301	0.313	0.107	0.153	0.004	0.002	0.002	1.272	1.287	1.3	4.754	0	9.949	0.948	14.834	7.421	0.448	0.896	0.112	0.163	0.717	2.97	7.166	2.49	-2.022	0.931	-2.358	0.492	0.283	0.489	0.173	0.143	-0.144	0.224	0.528	0.086	0.122	0.82
10	Palmitic acid, C16H32O2	82.5	1.5	36	1.2	Acetone	256.48	5.13	0.517	0.976	172.728	1.301	0.313	0.107	0.153	0.004	0.002	0.002	1.272	1.287	1.3	4.754	0	9.949	0.948	14.834	7.421	0.448	0.896	0.112	0.163	0.717	2.97	7.166	2.49	-2.022	0.931	-2.358	0.492	0.283	0.489	0.173	0.143	-0.144	0.224	0.528	0.086	0.122	0.82
12	Palmitic acid, C16H32O2	75	1.5	48	0.8	Acetone	256.48	5.13	0.517	0.976	172.728	1.301	0.313	0.107	0.153	0.004	0.002	0.002	1.272	1.287	1.3	4.754	0	9.949	0.948	14.834	7.421	0.448	0.896	0.112	0.163	0.717	2.97	7.166	2.49	-2.022	0.931	-2.358	0.492	0.283	0.489	0.173	0.143	-0.144	0.224	0.528	0.086	0.122	0.82
13	Palmitic acid, C16H32O2	90	0.5	24	1.6	Acetone	256.48	5.13	0.517	0.976	172.728	1.301	0.313	0.107	0.153	0.004	0.002	0.002	1.272	1.287	1.3	4.754	0	9.949	0.948	14.834	7.421	0.448	0.896	0.112	0.163	0.717	2.97	7.166	2.49	-2.022	0.931	-2.358	0.492	0.283	0.489	0.173	0.143	-0.144	0.224	0.528	0.086	0.122	0.82
14	Palmitic acid, C16H32O2	75	0.5	48	1.6	Acetone	256.48	5.13	0.517	0.976	172.728	1.301	0.313	0.107	0.153	0.004	0.002	0.002	1.272	1.287	1.3	4.754	0	9.949	0.948	14.834	7.421	0.448	0.896	0.112	0.163	0.717	2.97	7.166	2.49	-2.022	0.931	-2.358	0.492	0.283	0.489	0.173	0.143	-0.144	0.224	0.528	0.086	0.122	0.82
15	Palmitic acid, C16H32O2	75	1.5	24	1.6	Acetone	256.48	5.13	0.517	0.976	172.728	1.301	0.313	0.107	0.153	0.004	0.002	0.002	1.272	1.287	1.3	4.754	0	9.949	0.948	14.834	7.421	0.448	0.896	0.112	0.163	0.717	2.97	7.166	2.49	-2.022	0.931	-2.358	0.492	0.283	0.489	0.173	0.143	-0.144	0.224	0.528	0.086	0.122	0.82
16	Palmitic acid, C16H32O2	90	1.5	48	1.6	Acetone	256.48	5.13	0.517	0.976	172.728	1.301	0.313	0.107	0.153	0.004	0.002	0.002	1.272	1.287	1.3	4.754	0	9.949	0.948	14.834	7.421	0.448	0.896	0.112	0.163	0.717	2.97	7.166	2.49	-2.022	0.931	-2.358	0.492	0.283	0.489	0.173	0.143	-0.144	0.224	0.528	0.086	0.122	0.82
17	Palmitic acid, C16H32O2	82.5	1	36	1.6	Acetone	256.48	5.13	0.517	0.976	172.728	1.301	0.313	0.107	0.153	0.004	0.002	0.002	1.272	1.287	1.3	4.754	0	9.949	0.948	14.834	7.421	0.448	0.896	0.112	0.163	0.717	2.97	7.166	2.49	-2.022	0.931	-2.358	0.492	0.283	0.489	0.173	0.143	-0.144	0.224	0.528	0.086	0.122	0.82
18	Palmitic acid, C16H32O2	82.5	0.5	36	1.2	Acetone	256.48	5.13	0.517	0.976	172.728	1.301	0.313	0.107	0.153	0.004	0.002	0.002	1.272	1.287	1.3	4.754	0	9.949	0.948	14.834	7.421	0.448	0.896	0.112	0.163	0.717	2.97	7.166	2.49	-2.022	0.931	-2.358	0.492	0.283	0.489	0.173	0.143	-0.144	0.224	0.528	0.086	0.122	0.82
19	Palmitic acid, C16H32O2	90	0.5	24	0.8	Acetone	256.48	5.13	0.517	0.976	172.728	1.301	0.313	0.107	0.153	0.004	0.002	0.002	1.272	1.287	1.3	4.754	0	9.949	0.948	14.834	7.421	0.448	0.896	0.112	0.163	0.717	2.97	7.166	2.49	-2.022	0.931	-2.358	0.492	0.283	0.489	0.173	0.143	-0.144	0.224	0.528	0.086	0.122	0.82
20	Palmitic acid, C16H32O2	75	0.5	24	0.8	Acetone	256.48	5.13	0.517	0.976	172.728	1.301	0.313	0.107	0.153	0.004	0.002	0.002	1.272	1.287	1.3	4.754	0	9.949	0.948	14.834	7.421	0.448	0.896	0.112	0.163	0.717	2.97	7.166	2.49	-2.022	0.931	-2.358	0.492	0.283	0.489	0.173	0.143	-0.144	0.224	0.528	0.086	0.122	0.82
21	Palmitic acid, C16H32O2	90	1.5	24	1.6	Acetone	256.48	5.13	0.517	0.976	172.728	1.301	0.313	0.107	0.153	0.004	0.002	0.002	1.272	1.287	1.3	4.754	0	9.949	0.948	14.834	7.421	0.448	0.896	0.112	0.163	0.717	2.97	7.166	2.49	-2.022	0.931	-2.358	0.492	0.283	0.489	0.173	0.143	-0.144	0.224	0.528	0.086	0.122	0.82
22	Palmitic acid, C16H32O2	75	0.5	24	1.6	Acetone	256.48	5.13	0.517	0.976	172.728	1.301	0.313	0.107	0.153	0.004	0.002	0.002	1.272	1.287	1.3	4.754	0	9.949	0.948	14.834	7.421	0.448	0.896	0.112	0.163	0.717	2.97	7.166	2.49	-2.022	0.931	-2.358	0.492	0.283	0.489	0.173	0.143	-0.144	0.224	0.528	0.086	0.122	0.82
23	Palmitic acid, C16H32O2	90	1	36	1.2	Acetone	256.48	5.13	0.517	0.976	172.728	1.301	0.313	0.107	0.153	0.004	0.002	0.002	1.272	1.287	1.3	4.754	0	9.949	0.948	14.834	7.421	0.448	0.896	0.112	0.163	0.717	2.97	7.166	2.49	-2.022	0.931	-2.358	0.492	0.283	0.489	0.173	0.143	-0.144	0.224	0.528	0.086	0.122	0.82
24	Palmitic acid, C16H32O2	82.5	1	48	1.2	Acetone	256.48	5.13	0.517	0.976	172.728	1.301	0.313	0.107	0.153	0.004	0.002	0.002	1.272	1.287	1.3	4.754	0	9.949	0.948	14.834	7.421	0.448	0.896	0.112	0.163	0.717	2.97	7.166	2.49	-2.022	0.931	-2.358	0.492	0.283	0.489	0.173	0.143	-0.144	0.224	0.528	0.086	0.122	0.82
25	Palmitic acid, C16H32O2	75	1	36	1.2	Acetone	256.48	5.13	0.517	0.976	172.728	1.301	0.313	0.107	0.153	0.004	0.002	0.002	1.272	1.287	1.3	4.754	0	9.949	0.948	14.834	7.421	0.448	0.896	0.112	0.163	0.717	2.97	7.166	2.49	-2.022	0.931	-2.358	0.492	0.283	0.489	0.173	0.143	-0.144	0.224	0.528	0.086	0.122	0.82
26	Palmitic acid, C16H32O2	90	1.5	48	0.8	Acetone	256.48	5.13	0.517	0.976	172.728	1.301	0.313	0.107	0.153	0.004	0.002	0.002	1.272	1.287	1.3	4.754	0	9.949	0.948	14.834	7.421	0.448	0.896	0.112	0.163	0.717	2.97	7.166	2.49	-2.022	0.931	-2.358	0.492	0.283	0.489	0.173	0.143	-0.144	0.224	0.528	0.086	0.122	0.82
27	Palmitic acid, C16H32O2	90	0.5	48	1.6	Acetone	256.48	5.13	0.517	0.976	172.728	1.301	0.313	0.107	0.153	0.004	0.002	0.002	1.272	1.287	1.3	4.754	0	9.949	0.948	14.834	7.421	0.448	0.896	0.112	0.163	0.717	2.97	7.166	2.49	-2.022	0.931	-2.358	0.492	0.283	0.489	0.173	0.143	-0.144	0.224	0.528	0.086	0.122	0.82
28	Palmitic acid, C16H32O2	75	1.5	24	0.8	Acetone	256.48	5.13	0.517	0.976	172.728	1.301	0.313	0.107	0.153	0.004	0.002	0.002	1.272	1.287	1.3	4.754	0	9.949	0.948	14.834	7.421	0.448	0.896	0.112	0.163	0.717	2.97	7.166	2.49	-2.022	0.931	-2.358	0.492	0.283	0.489	0.173	0.143	-0.144	0.224	0.528	0.086	0.122	0.82
1	Palmitic acid, C16H32O2	90	0.5	48	0.8	EtOH	256.48	5.13	0.517	0.976	172.728	1.301	0.313	0.107	0.153	0.004	0.002	0.002	1.272	1.287	1.3	4.754	0	9.949	0.948	14.834	7.421	0.448	0.896	0.112	0.163	0.717	2.97	7.166	2.49	-2.022	0.931	-2.358	0.492	0.283	0.489	0.173	0.143	-0.144	0.224	0.528	0.086	0.122	0.82
2	Palmitic acid, C16H32O2	82.5	1	36	1.2	EtOH	256.48	5.13	0.517	0.976	172.728	1.301	0.313	0.107	0.153	0.004	0.002	0.002	1.272	1.287	1.3	4.754	0	9.949	0.948	14.834	7.421	0.448	0.896	0.112	0.163	0.717	2.97	7.166	2.49	-2.022	0.931	-2.358	0.492	0.283	0.489	0.173	0.143	-0.144	0.224	0.528	0.086	0.122	0.82
4	Palmitic acid, C16H32O2	75	0.5	48	0.8	EtOH	256.48	5.13	0.517	0.976	172.728	1.301	0.313	0.107	0.153	0.004	0.002	0.002	1.272	1.287	1.3	4.754	0	9.949	0.948	14.834	7.421	0.448	0.896	0.112	0.163	0.717	2.97	7.166	2.49	-2.022	0.931	-2.358	0.492	0.283	0.489	0.173	0.143	-0.144	0.224	0.528	0.086	0.122	0.82
5	Palmitic acid, C16H32O2	82.5	1	36	0.8	EtOH	256.48	5.13	0.517	0.976	172.728	1.301	0.313	0.107	0.153	0.004	0.002	0.002	1.272	1.287	1.3	4.754	0	9.949	0.948	14.834	7.421	0.448	0.896	0.112	0.163	0.717	2.97	7.166	2.49	-2.022	0.931	-2.358	0.492	0.283	0.489	0.173	0.143	-0.144	0.224	0.528	0.086	0.122	0.82
6	Palmitic acid, C16H32O2	90	1.5	24	0.8	EtOH	256.48	5.13	0.517	0.976	172.728	1.301	0.313	0.107	0.153	0.004	0.002	0.002	1.272	1.287	1.3	4.754	0	9.949	0.948	14.834	7.421	0.448	0.896	0.112	0.163	0.717	2.97	7.166	2.49	-2.022	0.931	-2.358	0.492	0.283	0.489	0.173	0.143	-0.144	0.224	0.528	0.086	0.122	0.82
7	Palmitic acid, C16H32O2	82.5	1	24	1.2	EtOH	256.48	5.13	0.517	0.976	172.728	1.301	0.313	0.107	0.153	0.004	0.002	0.002	1.272	1.287	1.3	4.754	0	9.949	0.948	14.834	7.421	0.448	0.896	0.112	0.163	0.717	2.97	7.166	2.49	-2.022	0.931	-2.358	0.492	0.283	0.489	0.173	0.143	-0.144	0.224	0.528	0.086	0.122	0.82
8	Palmitic acid, C16H32O2	75	1.5	48	1.6	EtOH	256.48	5.13	0.517	0.976	172.728	1.301	0.313	0.107	0.153	0.004	0.002	0.002	1.272	1.287	1.3	4.754	0	9.949	0.948	14.834	7.421	0.448	0.896	0.112	0.163	0.717	2.97	7.166	2.49	-2.022	0.931	-2.358	0.492	0.283	0.489	0.173	0.143	-0.144	0.224	0.528	0.086	0.122	0.82
10	Palmitic acid, C16H32O2	82.5	1.5	36	1.2	EtOH	256.48	5.13	0.517	0.976	172.728	1.301	0.313	0.107	0.153	0.004	0.002	0.002	1.272	1.287	1.3	4.754	0	9.949	0.948	14.834	7.421	0.448	0.896	0.112	0.163	0.717	2.97	7.166	2.49	-2.022	0.931	-2.358	0.492	0.283	0.489	0.173	0.143	-0.144	0.224	0.528	0.086	0.122	0.82
12	Palmitic acid, C16H32O2	75	1.5	48	0.8	EtOH	256.48	5.13	0.517	0.976	172.728	1.301	0.313	0.107	0.153	0.004	0.002	0.002	1.272	1.287	1.3	4.754	0	9.949	0.948	14.834	7.421	0.448	0.896	0.112	0.163	0.717	2.97	7.166	2.49	-2.022	0.931	-2.358	0.492	0.283	0.489	0.173	0.143	-0.144	0.224	0.528	0.086	0.122	0.82
13	Palmitic acid, C16H32O2	90	0.5	24	1.6	EtOH	256.48	5.13	0.517	0.976	172.728	1.301	0.313	0.107	0.153	0.004	0.002	0.002	1.272	1.287	1.3	4.754	0	9.949	0.948	14.834	7.421	0.448	0.896	0.112	0.163	0.717	2.97	7.166	2.49	-2.022	0.931	-2.358	0.492	0.283	0.489	0.173	0.143	-0.144	0.224	0.528	0.086	0.122	0.82
14	Palmitic acid, C16H32O2	75	0.5	48	1.6	EtOH	256.48	5.13	0.517	0.976	172.728	1.301	0.313	0.107	0.153	0.004	0.002	0.002	1.272	1.287	1.3	4.754	0	9.949	0.948	14.834	7.421	0.448	0.896	0.112	0.163	0.717	2.97	7.166	2.49	-2.022	0.931	-2.358	0.492	0.283	0.489	0.173	0.143	-0.144	0.224	0.528	0.086	0.122	0.82
15	Palmitic acid, C16H32O2	75	1.5	24	1.6	EtOH	256.48	5.13	0.517	0.976	172.728	1.301	0.313	0.107	0.153	0.004	0.002	0.002	1.272	1.287	1.3	4.754	0	9.949	0.948	14.834	7.421	0.448	0.896	0.112	0.163	0.717	2.97	7.166	2.49	-2.022	0.931	-2.358	0.492	0.283	0.489	0.173	0.143	-0.144	0.224	0.528	0.086	0.122	0.82
16	Palmitic acid, C16H32O2	90	1.5	48	1.6	EtOH	256.48	5.13	0.517	0.976	172.728	1.301	0.313	0.107	0.153	0.004	0.002	0.002	1.272	1.287	1.3	4.754	0	9.949	0.948	14.834	7.421	0.448	0.896	0.112	0.163	0.717	2.97	7.166	2.49	-2.022	0.931	-2.358	0.492	0.283	0.489	0.173	0.143	-0.144	0.224	0.528	0.086	0.122	0.82
17	Palmitic acid, C16H32O2	82.5	1	36	1.6	EtOH	256.48	5.13	0.517	0.976	172.728	1.301	0.313	0.107	0.153	0.004	0.002	0.002	1.272	1.287	1.3	4.754	0	9.949	0.948	14.834	7.421	0.448	0.896	0.112	0.163	0.717	2.97	7.166	2.49	-2.022	0.931	-2.358	0.492	0.283	0.489	0.173	0.143	-0.144	0.224	0.528	0.086	0.122	0.82
18	Palmitic acid, C16H32O2	82.5	0.5	36	1.2	EtOH	256.48	5.13	0.517	0.976	172.728	1.301	0.313	0.107	0.153	0.004	0.002	0.002	1.272	1.287	1.3	4.754	0	9.949	0.948	14.834	7.421	0.448	0.896	0.112	0.163	0.717	2.97	7.166	2.49	-2.022	0.931	-2.358	0.492	0.283	0.489	0.173	0.143	-0.144	0.224	0.528	0.086	0.122	0.82
19	Palmitic acid, C16H32O2	90	0.5	24	0.8	EtOH	256.48	5.13	0.517	0.976	172.728	1.301	0.313	0.107	0.153	0.004	0.002	0.002	1.272	1.287	1.3	4.754	0	9.949	0.948	14.834	7.421	0.448	0.896	0.112	0.163	0.717	2.97	7.166	2.49	-2.022	0.931	-2.358	0.492	0.283	0.489	0.173	0.143	-0.144	0.224	0.528	0.086	0.122	0.82
20	Palmitic acid, C16H32O2	75	0.5	24	0.8	EtOH	256.48	5.13	0.517	0.976	172.728	1.301	0.313	0.107	0.153	0.004	0.002	0.002	1.272	1.287	1.3	4.754	0	9.949	0.948	14.834	7.421	0.448	0.896	0.112	0.163	0.717	2.97	7.166	2.49	-2.022	0.931	-2.358	0.492	0.283	0.489	0.173	0.143	-0.144	0.224	0.528	0.086	0.122	0.82
21	Palmitic acid, C16H32O2	90	1.5	24	1.6	EtOH	256.48	5.13	0.517	0.976	172.728	1.301	0.313	0.107	0.153	0.004	0.002	0.002	1.272	1.287	1.3	4.754	0	9.949	0.948	14.834	7.421	0.448	0.896	0.112	0.163	0.717	2.97	7.166	2.49	-2.022	0.931	-2.358	0.492	0.283	0.489	0.173	0.143	-0.144	0.224	0.528	0.086	0.122	0.82
22	Palmitic acid, C16H32O2	75	0.5	24	1.6	EtOH	256.48	5.13	0.517	0.976	172.728	1.301	0.313	0.107	0.153	0.004	0.002	0.002	1.272	1.287	1.3	4.754	0	9.949	0.948	14.834	7.421	0.448	0.896	0.112	0.163	0.717	2.97	7.166	2.49	-2.022	0.931	-2.358	0.492	0.283	0.489	0.173	0.143	-0.144	0.224	0.528	0.086	0.122	0.82
23	Palmitic acid, C16H32O2	90	1	36	1.2	EtOH	256.48	5.13	0.517	0.976	172.728	1.301	0.313	0.107	0.153	0.004	0.002	0.002	1.272	1.287	1.3	4.754	0	9.949	0.948	14.834	7.421	0.448	0.896	0.112	0.163	0.717	2.97	7.166	2.49	-2.022	0.931	-2.358	0.492	0.283	0.489	0.173	0.143	-0.144	0.224	0.528	0.086	0.122	0.82
24	Palmitic acid, C16H32O2	82.5	1	48	1.2	EtOH	256.48	5.13	0.517	0.976	172.728	1.301	0.313	0.107	0.153	0.004	0.002	0.002	1.272	1.287	1.3	4.754	0	9.949	0.948	14.834	7.421	0.448	0.896	0.112	0.163	0.717	2.97	7.166	2.49	-2.022	0.931	-2.358	0.492	0.283	0.489	0.173	0.143	-0.144	0.224	0.528	0.086	0.122	0.82
25	Palmitic acid, C16H32O2	75	1	36	1.2	EtOH	256.48	5.13	0.517	0.976	172.728	1.301	0.313	0.107	0.153	0.004	0.002	0.002	1.272	1.287	1.3	4.754	0	9.949	0.948	14.834	7.421	0.448	0.896	0.112	0.163	0.717	2.97	7.166	2.49	-2.022	0.931	-2.358	0.492	0.283	0.489	0.173	0.143	-0.144	0.224	0.528	0.086	0.122	0.82
26	Palmitic acid, C16H32O2	90	1.5	48	0.8	EtOH	256.48	5.13	0.517	0.976	172.728	1.301	0.313	0.107	0.153	0.004	0.002	0.002	1.272	1.287	1.3	4.754	0	9.949	0.948	14.834	7.421	0.448	0.896	0.112	0.163	0.717	2.97	7.166	2.49	-2.022	0.931	-2.358	0.492	0.283	0.489	0.173	0.143	-0.144	0.224	0.528	0.086	0.122	0.82
27	Palmitic acid, C16H32O2	90	0.5	48	1.6	EtOH	256.48	5.13	0.517	0.976	172.728	1.301	0.313	0.107	0.153	0.004	0.002	0.002	1.272	1.287	1.3	4.754	0	9.949	0.948	14.834	7.421	0.448	0.896	0.112	0.163	0.717	2.97	7.166	2.49	-2.022	0.931	-2.358	0.492	0.283	0.489	0.173	0.143	-0.144	0.224	0.528	0.086	0.122	0.82
28	Palmitic acid, C16H32O2	75	1.5	24	0.8	EtOH	256.48	5.13	0.517	0.976	172.728	1.301	0.313	0.107	0.153	0.004	0.002	0.002	1.272	1.287	1.3	4.754	0	9.949	0.948	14.834	7.421	0.448	0.896	0.112	0.163	0.717	2.97	7.166	2.49	-2.022	0.931	-2.358	0.492	0.283	0.489	0.173	0.143	-0.144	0.224	0.528	0.086	0.122	0.82
1	Margaric acid, C17H34O2	90	0.5	48	0.8	Acetonitrile	270.51	5.104	0.517	0.975	178.386	1.303	0.315	0.094	0.145	0.003	0.001	0.001	1.27	1.281	1.301	4.804	0	10.385	0.947	17.55	8.736	0.448	0.896	0.109	0.161	0.654	2.748	8.173	2.602	-1.872	0.949	-2.605	0.462	0.155	0.52	0.223	0.153	-0.132	0.418	0.583	0.062	0.234	1.048
2	Margaric acid, C17H34O2	82.5	1	36	1.2	Acetonitrile	270.51	5.104	0.517	0.975	178.386	1.303	0.315	0.094	0.145	0.003	0.001	0.001	1.27	1.281	1.301	4.804	0	10.385	0.947	17.55	8.736	0.448	0.896	0.109	0.161	0.654	2.748	8.173	2.602	-1.872	0.949	-2.605	0.462	0.155	0.52	0.223	0.153	-0.132	0.418	0.583	0.062	0.234	1.048
4	Margaric acid, C17H34O2	75	0.5	48	0.8	Acetonitrile	270.51	5.104	0.517	0.975	178.386	1.303	0.315	0.094	0.145	0.003	0.001	0.001	1.27	1.281	1.301	4.804	0	10.385	0.947	17.55	8.736	0.448	0.896	0.109	0.161	0.654	2.748	8.173	2.602	-1.872	0.949	-2.605	0.462	0.155	0.52	0.223	0.153	-0.132	0.418	0.583	0.062	0.234	1.048
5	Margaric acid, C17H34O2	82.5	1	36	0.8	Acetonitrile	270.51	5.104	0.517	0.975	178.386	1.303	0.315	0.094	0.145	0.003	0.001	0.001	1.27	1.281	1.301	4.804	0	10.385	0.947	17.55	8.736	0.448	0.896	0.109	0.161	0.654	2.748	8.173	2.602	-1.872	0.949	-2.605	0.462	0.155	0.52	0.223	0.153	-0.132	0.418	0.583	0.062	0.234	1.048
6	Margaric acid, C17H34O2	90	1.5	24	0.8	Acetonitrile	270.51	5.104	0.517	0.975	178.386	1.303	0.315	0.094	0.145	0.003	0.001	0.001	1.27	1.281	1.301	4.804	0	10.385	0.947	17.55	8.736	0.448	0.896	0.109	0.161	0.654	2.748	8.173	2.602	-1.872	0.949	-2.605	0.462	0.155	0.52	0.223	0.153	-0.132	0.418	0.583	0.062	0.234	1.048
7	Margaric acid, C17H34O2	82.5	1	24	1.2	Acetonitrile	270.51	5.104	0.517	0.975	178.386	1.303	0.315	0.094	0.145	0.003	0.001	0.001	1.27	1.281	1.301	4.804	0	10.385	0.947	17.55	8.736	0.448	0.896	0.109	0.161	0.654	2.748	8.173	2.602	-1.872	0.949	-2.605	0.462	0.155	0.52	0.223	0.153	-0.132	0.418	0.583	0.062	0.234	1.048
8	Margaric acid, C17H34O2	75	1.5	48	1.6	Acetonitrile	270.51	5.104	0.517	0.975	178.386	1.303	0.315	0.094	0.145	0.003	0.001	0.001	1.27	1.281	1.301	4.804	0	10.385	0.947	17.55	8.736	0.448	0.896	0.109	0.161	0.654	2.748	8.173	2.602	-1.872	0.949	-2.605	0.462	0.155	0.52	0.223	0.153	-0.132	0.418	0.583	0.062	0.234	1.048
10	Margaric acid, C17H34O2	82.5	1.5	36	1.2	Acetonitrile	270.51	5.104	0.517	0.975	178.386	1.303	0.315	0.094	0.145	0.003	0.001	0.001	1.27	1.281	1.301	4.804	0	10.385	0.947	17.55	8.736	0.448	0.896	0.109	0.161	0.654	2.748	8.173	2.602	-1.872	0.949	-2.605	0.462	0.155	0.52	0.223	0.153	-0.132	0.418	0.583	0.062	0.234	1.048
12	Margaric acid, C17H34O2	75	1.5	48	0.8	Acetonitrile	270.51	5.104	0.517	0.975	178.386	1.303	0.315	0.094	0.145	0.003	0.001	0.001	1.27	1.281	1.301	4.804	0	10.385	0.947	17.55	8.736	0.448	0.896	0.109	0.161	0.654	2.748	8.173	2.602	-1.872	0.949	-2.605	0.462	0.155	0.52	0.223	0.153	-0.132	0.418	0.583	0.062	0.234	1.048
13	Margaric acid, C17H34O2	90	0.5	24	1.6	Acetonitrile	270.51	5.104	0.517	0.975	178.386	1.303	0.315	0.094	0.145	0.003	0.001	0.001	1.27	1.281	1.301	4.804	0	10.385	0.947	17.55	8.736	0.448	0.896	0.109	0.161	0.654	2.748	8.173	2.602	-1.872	0.949	-2.605	0.462	0.155	0.52	0.223	0.153	-0.132	0.418	0.583	0.062	0.234	1.048
14	Margaric acid, C17H34O2	75	0.5	48	1.6	Acetonitrile	270.51	5.104	0.517	0.975	178.386	1.303	0.315	0.094	0.145	0.003	0.001	0.001	1.27	1.281	1.301	4.804	0	10.385	0.947	17.55	8.736	0.448	0.896	0.109	0.161	0.654	2.748	8.173	2.602	-1.872	0.949	-2.605	0.462	0.155	0.52	0.223	0.153	-0.132	0.418	0.583	0.062	0.234	1.048
15	Margaric acid, C17H34O2	75	1.5	24	1.6	Acetonitrile	270.51	5.104	0.517	0.975	178.386	1.303	0.315	0.094	0.145	0.003	0.001	0.001	1.27	1.281	1.301	4.804	0	10.385	0.947	17.55	8.736	0.448	0.896	0.109	0.161	0.654	2.748	8.173	2.602	-1.872	0.949	-2.605	0.462	0.155	0.52	0.223	0.153	-0.132	0.418	0.583	0.062	0.234	1.048
16	Margaric acid, C17H34O2	90	1.5	48	1.6	Acetonitrile	270.51	5.104	0.517	0.975	178.386	1.303	0.315	0.094	0.145	0.003	0.001	0.001	1.27	1.281	1.301	4.804	0	10.385	0.947	17.55	8.736	0.448	0.896	0.109	0.161	0.654	2.748	8.173	2.602	-1.872	0.949	-2.605	0.462	0.155	0.52	0.223	0.153	-0.132	0.418	0.583	0.062	0.234	1.048
17	Margaric acid, C17H34O2	82.5	1	36	1.6	Acetonitrile	270.51	5.104	0.517	0.975	178.386	1.303	0.315	0.094	0.145	0.003	0.001	0.001	1.27	1.281	1.301	4.804	0	10.385	0.947	17.55	8.736	0.448	0.896	0.109	0.161	0.654	2.748	8.173	2.602	-1.872	0.949	-2.605	0.462	0.155	0.52	0.223	0.153	-0.132	0.418	0.583	0.062	0.234	1.048
18	Margaric acid, C17H34O2	82.5	0.5	36	1.2	Acetonitrile	270.51	5.104	0.517	0.975	178.386	1.303	0.315	0.094	0.145	0.003	0.001	0.001	1.27	1.281	1.301	4.804	0	10.385	0.947	17.55	8.736	0.448	0.896	0.109	0.161	0.654	2.748	8.173	2.602	-1.872	0.949	-2.605	0.462	0.155	0.52	0.223	0.153	-0.132	0.418	0.583	0.062	0.234	1.048
19	Margaric acid, C17H34O2	90	0.5	24	0.8	Acetonitrile	270.51	5.104	0.517	0.975	178.386	1.303	0.315	0.094	0.145	0.003	0.001	0.001	1.27	1.281	1.301	4.804	0	10.385	0.947	17.55	8.736	0.448	0.896	0.109	0.161	0.654	2.748	8.173	2.602	-1.872	0.949	-2.605	0.462	0.155	0.52	0.223	0.153	-0.132	0.418	0.583	0.062	0.234	1.048
20	Margaric acid, C17H34O2	75	0.5	24	0.8	Acetonitrile	270.51	5.104	0.517	0.975	178.386	1.303	0.315	0.094	0.145	0.003	0.001	0.001	1.27	1.281	1.301	4.804	0	10.385	0.947	17.55	8.736	0.448	0.896	0.109	0.161	0.654	2.748	8.173	2.602	-1.872	0.949	-2.605	0.462	0.155	0.52	0.223	0.153	-0.132	0.418	0.583	0.062	0.234	1.048
21	Margaric acid, C17H34O2	90	1.5	24	1.6	Acetonitrile	270.51	5.104	0.517	0.975	178.386	1.303	0.315	0.094	0.145	0.003	0.001	0.001	1.27	1.281	1.301	4.804	0	10.385	0.947	17.55	8.736	0.448	0.896	0.109	0.161	0.654	2.748	8.173	2.602	-1.872	0.949	-2.605	0.462	0.155	0.52	0.223	0.153	-0.132	0.418	0.583	0.062	0.234	1.048
22	Margaric acid, C17H34O2	75	0.5	24	1.6	Acetonitrile	270.51	5.104	0.517	0.975	178.386	1.303	0.315	0.094	0.145	0.003	0.001	0.001	1.27	1.281	1.301	4.804	0	10.385	0.947	17.55	8.736	0.448	0.896	0.109	0.161	0.654	2.748	8.173	2.602	-1.872	0.949	-2.605	0.462	0.155	0.52	0.223	0.153	-0.132	0.418	0.583	0.062	0.234	1.048
23	Margaric acid, C17H34O2	90	1	36	1.2	Acetonitrile	270.51	5.104	0.517	0.975	178.386	1.303	0.315	0.094	0.145	0.003	0.001	0.001	1.27	1.281	1.301	4.804	0	10.385	0.947	17.55	8.736	0.448	0.896	0.109	0.161	0.654	2.748	8.173	2.602	-1.872	0.949	-2.605	0.462	0.155	0.52	0.223	0.153	-0.132	0.418	0.583	0.062	0.234	1.048
24	Margaric acid, C17H34O2	82.5	1	48	1.2	Acetonitrile	270.51	5.104	0.517	0.975	178.386	1.303	0.315	0.094	0.145	0.003	0.001	0.001	1.27	1.281	1.301	4.804	0	10.385	0.947	17.55	8.736	0.448	0.896	0.109	0.161	0.654	2.748	8.173	2.602	-1.872	0.949	-2.605	0.462	0.155	0.52	0.223	0.153	-0.132	0.418	0.583	0.062	0.234	1.048
25	Margaric acid, C17H34O2	75	1	36	1.2	Acetonitrile	270.51	5.104	0.517	0.975	178.386	1.303	0.315	0.094	0.145	0.003	0.001	0.001	1.27	1.281	1.301	4.804	0	10.385	0.947	17.55	8.736	0.448	0.896	0.109	0.161	0.654	2.748	8.173	2.602	-1.872	0.949	-2.605	0.462	0.155	0.52	0.223	0.153	-0.132	0.418	0.583	0.062	0.234	1.048
26	Margaric acid, C17H34O2	90	1.5	48	0.8	Acetonitrile	270.51	5.104	0.517	0.975	178.386	1.303	0.315	0.094	0.145	0.003	0.001	0.001	1.27	1.281	1.301	4.804	0	10.385	0.947	17.55	8.736	0.448	0.896	0.109	0.161	0.654	2.748	8.173	2.602	-1.872	0.949	-2.605	0.462	0.155	0.52	0.223	0.153	-0.132	0.418	0.583	0.062	0.234	1.048
27	Margaric acid, C17H34O2	90	0.5	48	1.6	Acetonitrile	270.51	5.104	0.517	0.975	178.386	1.303	0.315	0.094	0.145	0.003	0.001	0.001	1.27	1.281	1.301	4.804	0	10.385	0.947	17.55	8.736	0.448	0.896	0.109	0.161	0.654	2.748	8.173	2.602	-1.872	0.949	-2.605	0.462	0.155	0.52	0.223	0.153	-0.132	0.418	0.583	0.062	0.234	1.048
28	Margaric acid, C17H34O2	75	1.5	24	0.8	Acetonitrile	270.51	5.104	0.517	0.975	178.386	1.303	0.315	0.094	0.145	0.003	0.001	0.001	1.27	1.281	1.301	4.804	0	10.385	0.947	17.55	8.736	0.448	0.896	0.109	0.161	0.654	2.748	8.173	2.602	-1.872	0.949	-2.605	0.462	0.155	0.52	0.223	0.153	-0.132	0.418	0.583	0.062	0.234	1.048
1	Margaric acid, C17H34O2	90	0.5	48	0.8	MeOH	270.51	5.104	0.517	0.975	178.386	1.303	0.315	0.094	0.145	0.003	0.001	0.001	1.27	1.281	1.301	4.804	0	10.385	0.947	17.55	8.736	0.448	0.896	0.109	0.161	0.654	2.748	8.173	2.602	-1.872	0.949	-2.605	0.462	0.155	0.52	0.223	0.153	-0.132	0.418	0.583	0.062	0.234	1.048
2	Margaric acid, C17H34O2	82.5	1	36	1.2	MeOH	270.51	5.104	0.517	0.975	178.386	1.303	0.315	0.094	0.145	0.003	0.001	0.001	1.27	1.281	1.301	4.804	0	10.385	0.947	17.55	8.736	0.448	0.896	0.109	0.161	0.654	2.748	8.173	2.602	-1.872	0.949	-2.605	0.462	0.155	0.52	0.223	0.153	-0.132	0.418	0.583	0.062	0.234	1.048
4	Margaric acid, C17H34O2	75	0.5	48	0.8	MeOH	270.51	5.104	0.517	0.975	178.386	1.303	0.315	0.094	0.145	0.003	0.001	0.001	1.27	1.281	1.301	4.804	0	10.385	0.947	17.55	8.736	0.448	0.896	0.109	0.161	0.654	2.748	8.173	2.602	-1.872	0.949	-2.605	0.462	0.155	0.52	0.223	0.153	-0.132	0.418	0.583	0.062	0.234	1.048
5	Margaric acid, C17H34O2	82.5	1	36	0.8	MeOH	270.51	5.104	0.517	0.975	178.386	1.303	0.315	0.094	0.145	0.003	0.001	0.001	1.27	1.281	1.301	4.804	0	10.385	0.947	17.55	8.736	0.448	0.896	0.109	0.161	0.654	2.748	8.173	2.602	-1.872	0.949	-2.605	0.462	0.155	0.52	0.223	0.153	-0.132	0.418	0.583	0.062	0.234	1.048
6	Margaric acid, C17H34O2	90	1.5	24	0.8	MeOH	270.51	5.104	0.517	0.975	178.386	1.303	0.315	0.094	0.145	0.003	0.001	0.001	1.27	1.281	1.301	4.804	0	10.385	0.947	17.55	8.736	0.448	0.896	0.109	0.161	0.654	2.748	8.173	2.602	-1.872	0.949	-2.605	0.462	0.155	0.52	0.223	0.153	-0.132	0.418	0.583	0.062	0.234	1.048
7	Margaric acid, C17H34O2	82.5	1	24	1.2	MeOH	270.51	5.104	0.517	0.975	178.386	1.303	0.315	0.094	0.145	0.003	0.001	0.001	1.27	1.281	1.301	4.804	0	10.385	0.947	17.55	8.736	0.448	0.896	0.109	0.161	0.654	2.748	8.173	2.602	-1.872	0.949	-2.605	0.462	0.155	0.52	0.223	0.153	-0.132	0.418	0.583	0.062	0.234	1.048
8	Margaric acid, C17H34O2	75	1.5	48	1.6	MeOH	270.51	5.104	0.517	0.975	178.386	1.303	0.315	0.094	0.145	0.003	0.001	0.001	1.27	1.281	1.301	4.804	0	10.385	0.947	17.55	8.736	0.448	0.896	0.109	0.161	0.654	2.748	8.173	2.602	-1.872	0.949	-2.605	0.462	0.155	0.52	0.223	0.153	-0.132	0.418	0.583	0.062	0.234	1.048
10	Margaric acid, C17H34O2	82.5	1.5	36	1.2	MeOH	270.51	5.104	0.517	0.975	178.386	1.303	0.315	0.094	0.145	0.003	0.001	0.001	1.27	1.281	1.301	4.804	0	10.385	0.947	17.55	8.736	0.448	0.896	0.109	0.161	0.654	2.748	8.173	2.602	-1.872	0.949	-2.605	0.462	0.155	0.52	0.223	0.153	-0.132	0.418	0.583	0.062	0.234	1.048
12	Margaric acid, C17H34O2	75	1.5	48	0.8	MeOH	270.51	5.104	0.517	0.975	178.386	1.303	0.315	0.094	0.145	0.003	0.001	0.001	1.27	1.281	1.301	4.804	0	10.385	0.947	17.55	8.736	0.448	0.896	0.109	0.161	0.654	2.748	8.173	2.602	-1.872	0.949	-2.605	0.462	0.155	0.52	0.223	0.153	-0.132	0.418	0.583	0.062	0.234	1.048
13	Margaric acid, C17H34O2	90	0.5	24	1.6	MeOH	270.51	5.104	0.517	0.975	178.386	1.303	0.315	0.094	0.145	0.003	0.001	0.001	1.27	1.281	1.301	4.804	0	10.385	0.947	17.55	8.736	0.448	0.896	0.109	0.161	0.654	2.748	8.173	2.602	-1.872	0.949	-2.605	0.462	0.155	0.52	0.223	0.153	-0.132	0.418	0.583	0.062	0.234	1.048
14	Margaric acid, C17H34O2	75	0.5	48	1.6	MeOH	270.51	5.104	0.517	0.975	178.386	1.303	0.315	0.094	0.145	0.003	0.001	0.001	1.27	1.281	1.301	4.804	0	10.385	0.947	17.55	8.736	0.448	0.896	0.109	0.161	0.654	2.748	8.173	2.602	-1.872	0.949	-2.605	0.462	0.155	0.52	0.223	0.153	-0.132	0.418	0.583	0.062	0.234	1.048
15	Margaric acid, C17H34O2	75	1.5	24	1.6	MeOH	270.51	5.104	0.517	0.975	178.386	1.303	0.315	0.094	0.145	0.003	0.001	0.001	1.27	1.281	1.301	4.804	0	10.385	0.947	17.55	8.736	0.448	0.896	0.109	0.161	0.654	2.748	8.173	2.602	-1.872	0.949	-2.605	0.462	0.155	0.52	0.223	0.153	-0.132	0.418	0.583	0.062	0.234	1.048
16	Margaric acid, C17H34O2	90	1.5	48	1.6	MeOH	270.51	5.104	0.517	0.975	178.386	1.303	0.315	0.094	0.145	0.003	0.001	0.001	1.27	1.281	1.301	4.804	0	10.385	0.947	17.55	8.736	0.448	0.896	0.109	0.161	0.654	2.748	8.173	2.602	-1.872	0.949	-2.605	0.462	0.155	0.52	0.223	0.153	-0.132	0.418	0.583	0.062	0.234	1.048
17	Margaric acid, C17H34O2	82.5	1	36	1.6	MeOH	270.51	5.104	0.517	0.975	178.386	1.303	0.315	0.094	0.145	0.003	0.001	0.001	1.27	1.281	1.301	4.804	0	10.385	0.947	17.55	8.736	0.448	0.896	0.109	0.161	0.654	2.748	8.173	2.602	-1.872	0.949	-2.605	0.462	0.155	0.52	0.223	0.153	-0.132	0.418	0.583	0.062	0.234	1.048
18	Margaric acid, C17H34O2	82.5	0.5	36	1.2	MeOH	270.51	5.104	0.517	0.975	178.386	1.303	0.315	0.094	0.145	0.003	0.001	0.001	1.27	1.281	1.301	4.804	0	10.385	0.947	17.55	8.736	0.448	0.896	0.109	0.161	0.654	2.748	8.173	2.602	-1.872	0.949	-2.605	0.462	0.155	0.52	0.223	0.153	-0.132	0.418	0.583	0.062	0.234	1.048
19	Margaric acid, C17H34O2	90	0.5	24	0.8	MeOH	270.51	5.104	0.517	0.975	178.386	1.303	0.315	0.094	0.145	0.003	0.001	0.001	1.27	1.281	1.301	4.804	0	10.385	0.947	17.55	8.736	0.448	0.896	0.109	0.161	0.654	2.748	8.173	2.602	-1.872	0.949	-2.605	0.462	0.155	0.52	0.223	0.153	-0.132	0.418	0.583	0.062	0.234	1.048
20	Margaric acid, C17H34O2	75	0.5	24	0.8	MeOH	270.51	5.104	0.517	0.975	178.386	1.303	0.315	0.094	0.145	0.003	0.001	0.001	1.27	1.281	1.301	4.804	0	10.385	0.947	17.55	8.736	0.448	0.896	0.109	0.161	0.654	2.748	8.173	2.602	-1.872	0.949	-2.605	0.462	0.155	0.52	0.223	0.153	-0.132	0.418	0.583	0.062	0.234	1.048
21	Margaric acid, C17H34O2	90	1.5	24	1.6	MeOH	270.51	5.104	0.517	0.975	178.386	1.303	0.315	0.094	0.145	0.003	0.001	0.001	1.27	1.281	1.301	4.804	0	10.385	0.947	17.55	8.736	0.448	0.896	0.109	0.161	0.654	2.748	8.173	2.602	-1.872	0.949	-2.605	0.462	0.155	0.52	0.223	0.153	-0.132	0.418	0.583	0.062	0.234	1.048
22	Margaric acid, C17H34O2	75	0.5	24	1.6	MeOH	270.51	5.104	0.517	0.975	178.386	1.303	0.315	0.094	0.145	0.003	0.001	0.001	1.27	1.281	1.301	4.804	0	10.385	0.947	17.55	8.736	0.448	0.896	0.109	0.161	0.654	2.748	8.173	2.602	-1.872	0.949	-2.605	0.462	0.155	0.52	0.223	0.153	-0.132	0.418	0.583	0.062	0.234	1.048
23	Margaric acid, C17H34O2	90	1	36	1.2	MeOH	270.51	5.104	0.517	0.975	178.386	1.303	0.315	0.094	0.145	0.003	0.001	0.001	1.27	1.281	1.301	4.804	0	10.385	0.947	17.55	8.736	0.448	0.896	0.109	0.161	0.654	2.748	8.173	2.602	-1.872	0.949	-2.605	0.462	0.155	0.52	0.223	0.153	-0.132	0.418	0.583	0.062	0.234	1.048
24	Margaric acid, C17H34O2	82.5	1	48	1.2	MeOH	270.51	5.104	0.517	0.975	178.386	1.303	0.315	0.094	0.145	0.003	0.001	0.001	1.27	1.281	1.301	4.804	0	10.385	0.947	17.55	8.736	0.448	0.896	0.109	0.161	0.654	2.748	8.173	2.602	-1.872	0.949	-2.605	0.462	0.155	0.52	0.223	0.153	-0.132	0.418	0.583	0.062	0.234	1.048
25	Margaric acid, C17H34O2	75	1	36	1.2	MeOH	270.51	5.104	0.517	0.975	178.386	1.303	0.315	0.094	0.145	0.003	0.001	0.001	1.27	1.281	1.301	4.804	0	10.385	0.947	17.55	8.736	0.448	0.896	0.109	0.161	0.654	2.748	8.173	2.602	-1.872	0.949	-2.605	0.462	0.155	0.52	0.223	0.153	-0.132	0.418	0.583	0.062	0.234	1.048
26	Margaric acid, C17H34O2	90	1.5	48	0.8	MeOH	270.51	5.104	0.517	0.975	178.386	1.303	0.315	0.094	0.145	0.003	0.001	0.001	1.27	1.281	1.301	4.804	0	10.385	0.947	17.55	8.736	0.448	0.896	0.109	0.161	0.654	2.748	8.173	2.602	-1.872	0.949	-2.605	0.462	0.155	0.52	0.223	0.153	-0.132	0.418	0.583	0.062	0.234	1.048
27	Margaric acid, C17H34O2	90	0.5	48	1.6	MeOH	270.51	5.104	0.517	0.975	178.386	1.303	0.315	0.094	0.145	0.003	0.001	0.001	1.27	1.281	1.301	4.804	0	10.385	0.947	17.55	8.736	0.448	0.896	0.109	0.161	0.654	2.748	8.173	2.602	-1.872	0.949	-2.605	0.462	0.155	0.52	0.223	0.153	-0.132	0.418	0.583	0.062	0.234	1.048
28	Margaric acid, C17H34O2	75	1.5	24	0.8	MeOH	270.51	5.104	0.517	0.975	178.386	1.303	0.315	0.094	0.145	0.003	0.001	0.001	1.27	1.281	1.301	4.804	0	10.385	0.947	17.55	8.736	0.448	0.896	0.109	0.161	0.654	2.748	8.173	2.602	-1.872	0.949	-2.605	0.462	0.155	0.52	0.223	0.153	-0.132	0.418	0.583	0.062	0.234	1.048
1	Margaric acid, C17H34O2	90	0.5	48	0.8	Acetone	270.51	5.104	0.517	0.975	178.386	1.303	0.315	0.094	0.145	0.003	0.001	0.001	1.27	1.281	1.301	4.804	0	10.385	0.947	17.55	8.736	0.448	0.896	0.109	0.161	0.654	2.748	8.173	2.602	-1.872	0.949	-2.605	0.462	0.155	0.52	0.223	0.153	-0.132	0.418	0.583	0.062	0.234	1.048
2	Margaric acid, C17H34O2	82.5	1	36	1.2	Acetone	270.51	5.104	0.517	0.975	178.386	1.303	0.315	0.094	0.145	0.003	0.001	0.001	1.27	1.281	1.301	4.804	0	10.385	0.947	17.55	8.736	0.448	0.896	0.109	0.161	0.654	2.748	8.173	2.602	-1.872	0.949	-2.605	0.462	0.155	0.52	0.223	0.153	-0.132	0.418	0.583	0.062	0.234	1.048
4	Margaric acid, C17H34O2	75	0.5	48	0.8	Acetone	270.51	5.104	0.517	0.975	178.386	1.303	0.315	0.094	0.145	0.003	0.001	0.001	1.27	1.281	1.301	4.804	0	10.385	0.947	17.55	8.736	0.448	0.896	0.109	0.161	0.654	2.748	8.173	2.602	-1.872	0.949	-2.605	0.462	0.155	0.52	0.223	0.153	-0.132	0.418	0.583	0.062	0.234	1.048
5	Margaric acid, C17H34O2	82.5	1	36	0.8	Acetone	270.51	5.104	0.517	0.975	178.386	1.303	0.315	0.094	0.145	0.003	0.001	0.001	1.27	1.281	1.301	4.804	0	10.385	0.947	17.55	8.736	0.448	0.896	0.109	0.161	0.654	2.748	8.173	2.602	-1.872	0.949	-2.605	0.462	0.155	0.52	0.223	0.153	-0.132	0.418	0.583	0.062	0.234	1.048
6	Margaric acid, C17H34O2	90	1.5	24	0.8	Acetone	270.51	5.104	0.517	0.975	178.386	1.303	0.315	0.094	0.145	0.003	0.001	0.001	1.27	1.281	1.301	4.804	0	10.385	0.947	17.55	8.736	0.448	0.896	0.109	0.161	0.654	2.748	8.173	2.602	-1.872	0.949	-2.605	0.462	0.155	0.52	0.223	0.153	-0.132	0.418	0.583	0.062	0.234	1.048
7	Margaric acid, C17H34O2	82.5	1	24	1.2	Acetone	270.51	5.104	0.517	0.975	178.386	1.303	0.315	0.094	0.145	0.003	0.001	0.001	1.27	1.281	1.301	4.804	0	10.385	0.947	17.55	8.736	0.448	0.896	0.109	0.161	0.654	2.748	8.173	2.602	-1.872	0.949	-2.605	0.462	0.155	0.52	0.223	0.153	-0.132	0.418	0.583	0.062	0.234	1.048
8	Margaric acid, C17H34O2	75	1.5	48	1.6	Acetone	270.51	5.104	0.517	0.975	178.386	1.303	0.315	0.094	0.145	0.003	0.001	0.001	1.27	1.281	1.301	4.804	0	10.385	0.947	17.55	8.736	0.448	0.896	0.109	0.161	0.654	2.748	8.173	2.602	-1.872	0.949	-2.605	0.462	0.155	0.52	0.223	0.153	-0.132	0.418	0.583	0.062	0.234	1.048
10	Margaric acid, C17H34O2	82.5	1.5	36	1.2	Acetone	270.51	5.104	0.517	0.975	178.386	1.303	0.315	0.094	0.145	0.003	0.001	0.001	1.27	1.281	1.301	4.804	0	10.385	0.947	17.55	8.736	0.448	0.896	0.109	0.161	0.654	2.748	8.173	2.602	-1.872	0.949	-2.605	0.462	0.155	0.52	0.223	0.153	-0.132	0.418	0.583	0.062	0.234	1.048
12	Margaric acid, C17H34O2	75	1.5	48	0.8	Acetone	270.51	5.104	0.517	0.975	178.386	1.303	0.315	0.094	0.145	0.003	0.001	0.001	1.27	1.281	1.301	4.804	0	10.385	0.947	17.55	8.736	0.448	0.896	0.109	0.161	0.654	2.748	8.173	2.602	-1.872	0.949	-2.605	0.462	0.155	0.52	0.223	0.153	-0.132	0.418	0.583	0.062	0.234	1.048
13	Margaric acid, C17H34O2	90	0.5	24	1.6	Acetone	270.51	5.104	0.517	0.975	178.386	1.303	0.315	0.094	0.145	0.003	0.001	0.001	1.27	1.281	1.301	4.804	0	10.385	0.947	17.55	8.736	0.448	0.896	0.109	0.161	0.654	2.748	8.173	2.602	-1.872	0.949	-2.605	0.462	0.155	0.52	0.223	0.153	-0.132	0.418	0.583	0.062	0.234	1.048
14	Margaric acid, C17H34O2	75	0.5	48	1.6	Acetone	270.51	5.104	0.517	0.975	178.386	1.303	0.315	0.094	0.145	0.003	0.001	0.001	1.27	1.281	1.301	4.804	0	10.385	0.947	17.55	8.736	0.448	0.896	0.109	0.161	0.654	2.748	8.173	2.602	-1.872	0.949	-2.605	0.462	0.155	0.52	0.223	0.153	-0.132	0.418	0.583	0.062	0.234	1.048
15	Margaric acid, C17H34O2	75	1.5	24	1.6	Acetone	270.51	5.104	0.517	0.975	178.386	1.303	0.315	0.094	0.145	0.003	0.001	0.001	1.27	1.281	1.301	4.804	0	10.385	0.947	17.55	8.736	0.448	0.896	0.109	0.161	0.654	2.748	8.173	2.602	-1.872	0.949	-2.605	0.462	0.155	0.52	0.223	0.153	-0.132	0.418	0.583	0.062	0.234	1.048
16	Margaric acid, C17H34O2	90	1.5	48	1.6	Acetone	270.51	5.104	0.517	0.975	178.386	1.303	0.315	0.094	0.145	0.003	0.001	0.001	1.27	1.281	1.301	4.804	0	10.385	0.947	17.55	8.736	0.448	0.896	0.109	0.161	0.654	2.748	8.173	2.602	-1.872	0.949	-2.605	0.462	0.155	0.52	0.223	0.153	-0.132	0.418	0.583	0.062	0.234	1.048
17	Margaric acid, C17H34O2	82.5	1	36	1.6	Acetone	270.51	5.104	0.517	0.975	178.386	1.303	0.315	0.094	0.145	0.003	0.001	0.001	1.27	1.281	1.301	4.804	0	10.385	0.947	17.55	8.736	0.448	0.896	0.109	0.161	0.654	2.748	8.173	2.602	-1.872	0.949	-2.605	0.462	0.155	0.52	0.223	0.153	-0.132	0.418	0.583	0.062	0.234	1.048
18	Margaric acid, C17H34O2	82.5	0.5	36	1.2	Acetone	270.51	5.104	0.517	0.975	178.386	1.303	0.315	0.094	0.145	0.003	0.001	0.001	1.27	1.281	1.301	4.804	0	10.385	0.947	17.55	8.736	0.448	0.896	0.109	0.161	0.654	2.748	8.173	2.602	-1.872	0.949	-2.605	0.462	0.155	0.52	0.223	0.153	-0.132	0.418	0.583	0.062	0.234	1.048
19	Margaric acid, C17H34O2	90	0.5	24	0.8	Acetone	270.51	5.104	0.517	0.975	178.386	1.303	0.315	0.094	0.145	0.003	0.001	0.001	1.27	1.281	1.301	4.804	0	10.385	0.947	17.55	8.736	0.448	0.896	0.109	0.161	0.654	2.748	8.173	2.602	-1.872	0.949	-2.605	0.462	0.155	0.52	0.223	0.153	-0.132	0.418	0.583	0.062	0.234	1.048
20	Margaric acid, C17H34O2	75	0.5	24	0.8	Acetone	270.51	5.104	0.517	0.975	178.386	1.303	0.315	0.094	0.145	0.003	0.001	0.001	1.27	1.281	1.301	4.804	0	10.385	0.947	17.55	8.736	0.448	0.896	0.109	0.161	0.654	2.748	8.173	2.602	-1.872	0.949	-2.605	0.462	0.155	0.52	0.223	0.153	-0.132	0.418	0.583	0.062	0.234	1.048
21	Margaric acid, C17H34O2	90	1.5	24	1.6	Acetone	270.51	5.104	0.517	0.975	178.386	1.303	0.315	0.094	0.145	0.003	0.001	0.001	1.27	1.281	1.301	4.804	0	10.385	0.947	17.55	8.736	0.448	0.896	0.109	0.161	0.654	2.748	8.173	2.602	-1.872	0.949	-2.605	0.462	0.155	0.52	0.223	0.153	-0.132	0.418	0.583	0.062	0.234	1.048
22	Margaric acid, C17H34O2	75	0.5	24	1.6	Acetone	270.51	5.104	0.517	0.975	178.386	1.303	0.315	0.094	0.145	0.003	0.001	0.001	1.27	1.281	1.301	4.804	0	10.385	0.947	17.55	8.736	0.448	0.896	0.109	0.161	0.654	2.748	8.173	2.602	-1.872	0.949	-2.605	0.462	0.155	0.52	0.223	0.153	-0.132	0.418	0.583	0.062	0.234	1.048
23	Margaric acid, C17H34O2	90	1	36	1.2	Acetone	270.51	5.104	0.517	0.975	178.386	1.303	0.315	0.094	0.145	0.003	0.001	0.001	1.27	1.281	1.301	4.804	0	10.385	0.947	17.55	8.736	0.448	0.896	0.109	0.161	0.654	2.748	8.173	2.602	-1.872	0.949	-2.605	0.462	0.155	0.52	0.223	0.153	-0.132	0.418	0.583	0.062	0.234	1.048
24	Margaric acid, C17H34O2	82.5	1	48	1.2	Acetone	270.51	5.104	0.517	0.975	178.386	1.303	0.315	0.094	0.145	0.003	0.001	0.001	1.27	1.281	1.301	4.804	0	10.385	0.947	17.55	8.736	0.448	0.896	0.109	0.161	0.654	2.748	8.173	2.602	-1.872	0.949	-2.605	0.462	0.155	0.52	0.223	0.153	-0.132	0.418	0.583	0.062	0.234	1.048
25	Margaric acid, C17H34O2	75	1	36	1.2	Acetone	270.51	5.104	0.517	0.975	178.386	1.303	0.315	0.094	0.145	0.003	0.001	0.001	1.27	1.281	1.301	4.804	0	10.385	0.947	17.55	8.736	0.448	0.896	0.109	0.161	0.654	2.748	8.173	2.602	-1.872	0.949	-2.605	0.462	0.155	0.52	0.223	0.153	-0.132	0.418	0.583	0.062	0.234	1.048
26	Margaric acid, C17H34O2	90	1.5	48	0.8	Acetone	270.51	5.104	0.517	0.975	178.386	1.303	0.315	0.094	0.145	0.003	0.001	0.001	1.27	1.281	1.301	4.804	0	10.385	0.947	17.55	8.736	0.448	0.896	0.109	0.161	0.654	2.748	8.173	2.602	-1.872	0.949	-2.605	0.462	0.155	0.52	0.223	0.153	-0.132	0.418	0.583	0.062	0.234	1.048
27	Margaric acid, C17H34O2	90	0.5	48	1.6	Acetone	270.51	5.104	0.517	0.975	178.386	1.303	0.315	0.094	0.145	0.003	0.001	0.001	1.27	1.281	1.301	4.804	0	10.385	0.947	17.55	8.736	0.448	0.896	0.109	0.161	0.654	2.748	8.173	2.602	-1.872	0.949	-2.605	0.462	0.155	0.52	0.223	0.153	-0.132	0.418	0.583	0.062	0.234	1.048
28	Margaric acid, C17H34O2	75	1.5	24	0.8	Acetone	270.51	5.104	0.517	0.975	178.386	1.303	0.315	0.094	0.145	0.003	0.001	0.001	1.27	1.281	1.301	4.804	0	10.385	0.947	17.55	8.736	0.448	0.896	0.109	0.161	0.654	2.748	8.173	2.602	-1.872	0.949	-2.605	0.462	0.155	0.52	0.223	0.153	-0.132	0.418	0.583	0.062	0.234	1.048
1	Margaric acid, C17H34O2	90	0.5	48	0.8	EtOH	270.51	5.104	0.517	0.975	178.386	1.303	0.315	0.094	0.145	0.003	0.001	0.001	1.27	1.281	1.301	4.804	0	10.385	0.947	17.55	8.736	0.448	0.896	0.109	0.161	0.654	2.748	8.173	2.602	-1.872	0.949	-2.605	0.462	0.155	0.52	0.223	0.153	-0.132	0.418	0.583	0.062	0.234	1.048
2	Margaric acid, C17H34O2	82.5	1	36	1.2	EtOH	270.51	5.104	0.517	0.975	178.386	1.303	0.315	0.094	0.145	0.003	0.001	0.001	1.27	1.281	1.301	4.804	0	10.385	0.947	17.55	8.736	0.448	0.896	0.109	0.161	0.654	2.748	8.173	2.602	-1.872	0.949	-2.605	0.462	0.155	0.52	0.223	0.153	-0.132	0.418	0.583	0.062	0.234	1.048
4	Margaric acid, C17H34O2	75	0.5	48	0.8	EtOH	270.51	5.104	0.517	0.975	178.386	1.303	0.315	0.094	0.145	0.003	0.001	0.001	1.27	1.281	1.301	4.804	0	10.385	0.947	17.55	8.736	0.448	0.896	0.109	0.161	0.654	2.748	8.173	2.602	-1.872	0.949	-2.605	0.462	0.155	0.52	0.223	0.153	-0.132	0.418	0.583	0.062	0.234	1.048
5	Margaric acid, C17H34O2	82.5	1	36	0.8	EtOH	270.51	5.104	0.517	0.975	178.386	1.303	0.315	0.094	0.145	0.003	0.001	0.001	1.27	1.281	1.301	4.804	0	10.385	0.947	17.55	8.736	0.448	0.896	0.109	0.161	0.654	2.748	8.173	2.602	-1.872	0.949	-2.605	0.462	0.155	0.52	0.223	0.153	-0.132	0.418	0.583	0.062	0.234	1.048
6	Margaric acid, C17H34O2	90	1.5	24	0.8	EtOH	270.51	5.104	0.517	0.975	178.386	1.303	0.315	0.094	0.145	0.003	0.001	0.001	1.27	1.281	1.301	4.804	0	10.385	0.947	17.55	8.736	0.448	0.896	0.109	0.161	0.654	2.748	8.173	2.602	-1.872	0.949	-2.605	0.462	0.155	0.52	0.223	0.153	-0.132	0.418	0.583	0.062	0.234	1.048
7	Margaric acid, C17H34O2	82.5	1	24	1.2	EtOH	270.51	5.104	0.517	0.975	178.386	1.303	0.315	0.094	0.145	0.003	0.001	0.001	1.27	1.281	1.301	4.804	0	10.385	0.947	17.55	8.736	0.448	0.896	0.109	0.161	0.654	2.748	8.173	2.602	-1.872	0.949	-2.605	0.462	0.155	0.52	0.223	0.153	-0.132	0.418	0.583	0.062	0.234	1.048
8	Margaric acid, C17H34O2	75	1.5	48	1.6	EtOH	270.51	5.104	0.517	0.975	178.386	1.303	0.315	0.094	0.145	0.003	0.001	0.001	1.27	1.281	1.301	4.804	0	10.385	0.947	17.55	8.736	0.448	0.896	0.109	0.161	0.654	2.748	8.173	2.602	-1.872	0.949	-2.605	0.462	0.155	0.52	0.223	0.153	-0.132	0.418	0.583	0.062	0.234	1.048
10	Margaric acid, C17H34O2	82.5	1.5	36	1.2	EtOH	270.51	5.104	0.517	0.975	178.386	1.303	0.315	0.094	0.145	0.003	0.001	0.001	1.27	1.281	1.301	4.804	0	10.385	0.947	17.55	8.736	0.448	0.896	0.109	0.161	0.654	2.748	8.173	2.602	-1.872	0.949	-2.605	0.462	0.155	0.52	0.223	0.153	-0.132	0.418	0.583	0.062	0.234	1.048
12	Margaric acid, C17H34O2	75	1.5	48	0.8	EtOH	270.51	5.104	0.517	0.975	178.386	1.303	0.315	0.094	0.145	0.003	0.001	0.001	1.27	1.281	1.301	4.804	0	10.385	0.947	17.55	8.736	0.448	0.896	0.109	0.161	0.654	2.748	8.173	2.602	-1.872	0.949	-2.605	0.462	0.155	0.52	0.223	0.153	-0.132	0.418	0.583	0.062	0.234	1.048
13	Margaric acid, C17H34O2	90	0.5	24	1.6	EtOH	270.51	5.104	0.517	0.975	178.386	1.303	0.315	0.094	0.145	0.003	0.001	0.001	1.27	1.281	1.301	4.804	0	10.385	0.947	17.55	8.736	0.448	0.896	0.109	0.161	0.654	2.748	8.173	2.602	-1.872	0.949	-2.605	0.462	0.155	0.52	0.223	0.153	-0.132	0.418	0.583	0.062	0.234	1.048
14	Margaric acid, C17H34O2	75	0.5	48	1.6	EtOH	270.51	5.104	0.517	0.975	178.386	1.303	0.315	0.094	0.145	0.003	0.001	0.001	1.27	1.281	1.301	4.804	0	10.385	0.947	17.55	8.736	0.448	0.896	0.109	0.161	0.654	2.748	8.173	2.602	-1.872	0.949	-2.605	0.462	0.155	0.52	0.223	0.153	-0.132	0.418	0.583	0.062	0.234	1.048
15	Margaric acid, C17H34O2	75	1.5	24	1.6	EtOH	270.51	5.104	0.517	0.975	178.386	1.303	0.315	0.094	0.145	0.003	0.001	0.001	1.27	1.281	1.301	4.804	0	10.385	0.947	17.55	8.736	0.448	0.896	0.109	0.161	0.654	2.748	8.173	2.602	-1.872	0.949	-2.605	0.462	0.155	0.52	0.223	0.153	-0.132	0.418	0.583	0.062	0.234	1.048
16	Margaric acid, C17H34O2	90	1.5	48	1.6	EtOH	270.51	5.104	0.517	0.975	178.386	1.303	0.315	0.094	0.145	0.003	0.001	0.001	1.27	1.281	1.301	4.804	0	10.385	0.947	17.55	8.736	0.448	0.896	0.109	0.161	0.654	2.748	8.173	2.602	-1.872	0.949	-2.605	0.462	0.155	0.52	0.223	0.153	-0.132	0.418	0.583	0.062	0.234	1.048
17	Margaric acid, C17H34O2	82.5	1	36	1.6	EtOH	270.51	5.104	0.517	0.975	178.386	1.303	0.315	0.094	0.145	0.003	0.001	0.001	1.27	1.281	1.301	4.804	0	10.385	0.947	17.55	8.736	0.448	0.896	0.109	0.161	0.654	2.748	8.173	2.602	-1.872	0.949	-2.605	0.462	0.155	0.52	0.223	0.153	-0.132	0.418	0.583	0.062	0.234	1.048
18	Margaric acid, C17H34O2	82.5	0.5	36	1.2	EtOH	270.51	5.104	0.517	0.975	178.386	1.303	0.315	0.094	0.145	0.003	0.001	0.001	1.27	1.281	1.301	4.804	0	10.385	0.947	17.55	8.736	0.448	0.896	0.109	0.161	0.654	2.748	8.173	2.602	-1.872	0.949	-2.605	0.462	0.155	0.52	0.223	0.153	-0.132	0.418	0.583	0.062	0.234	1.048
19	Margaric acid, C17H34O2	90	0.5	24	0.8	EtOH	270.51	5.104	0.517	0.975	178.386	1.303	0.315	0.094	0.145	0.003	0.001	0.001	1.27	1.281	1.301	4.804	0	10.385	0.947	17.55	8.736	0.448	0.896	0.109	0.161	0.654	2.748	8.173	2.602	-1.872	0.949	-2.605	0.462	0.155	0.52	0.223	0.153	-0.132	0.418	0.583	0.062	0.234	1.048
20	Margaric acid, C17H34O2	75	0.5	24	0.8	EtOH	270.51	5.104	0.517	0.975	178.386	1.303	0.315	0.094	0.145	0.003	0.001	0.001	1.27	1.281	1.301	4.804	0	10.385	0.947	17.55	8.736	0.448	0.896	0.109	0.161	0.654	2.748	8.173	2.602	-1.872	0.949	-2.605	0.462	0.155	0.52	0.223	0.153	-0.132	0.418	0.583	0.062	0.234	1.048
21	Margaric acid, C17H34O2	90	1.5	24	1.6	EtOH	270.51	5.104	0.517	0.975	178.386	1.303	0.315	0.094	0.145	0.003	0.001	0.001	1.27	1.281	1.301	4.804	0	10.385	0.947	17.55	8.736	0.448	0.896	0.109	0.161	0.654	2.748	8.173	2.602	-1.872	0.949	-2.605	0.462	0.155	0.52	0.223	0.153	-0.132	0.418	0.583	0.062	0.234	1.048
22	Margaric acid, C17H34O2	75	0.5	24	1.6	EtOH	270.51	5.104	0.517	0.975	178.386	1.303	0.315	0.094	0.145	0.003	0.001	0.001	1.27	1.281	1.301	4.804	0	10.385	0.947	17.55	8.736	0.448	0.896	0.109	0.161	0.654	2.748	8.173	2.602	-1.872	0.949	-2.605	0.462	0.155	0.52	0.223	0.153	-0.132	0.418	0.583	0.062	0.234	1.048
23	Margaric acid, C17H34O2	90	1	36	1.2	EtOH	270.51	5.104	0.517	0.975	178.386	1.303	0.315	0.094	0.145	0.003	0.001	0.001	1.27	1.281	1.301	4.804	0	10.385	0.947	17.55	8.736	0.448	0.896	0.109	0.161	0.654	2.748	8.173	2.602	-1.872	0.949	-2.605	0.462	0.155	0.52	0.223	0.153	-0.132	0.418	0.583	0.062	0.234	1.048
24	Margaric acid, C17H34O2	82.5	1	48	1.2	EtOH	270.51	5.104	0.517	0.975	178.386	1.303	0.315	0.094	0.145	0.003	0.001	0.001	1.27	1.281	1.301	4.804	0	10.385	0.947	17.55	8.736	0.448	0.896	0.109	0.161	0.654	2.748	8.173	2.602	-1.872	0.949	-2.605	0.462	0.155	0.52	0.223	0.153	-0.132	0.418	0.583	0.062	0.234	1.048
25	Margaric acid, C17H34O2	75	1	36	1.2	EtOH	270.51	5.104	0.517	0.975	178.386	1.303	0.315	0.094	0.145	0.003	0.001	0.001	1.27	1.281	1.301	4.804	0	10.385	0.947	17.55	8.736	0.448	0.896	0.109	0.161	0.654	2.748	8.173	2.602	-1.872	0.949	-2.605	0.462	0.155	0.52	0.223	0.153	-0.132	0.418	0.583	0.062	0.234	1.048
26	Margaric acid, C17H34O2	90	1.5	48	0.8	EtOH	270.51	5.104	0.517	0.975	178.386	1.303	0.315	0.094	0.145	0.003	0.001	0.001	1.27	1.281	1.301	4.804	0	10.385	0.947	17.55	8.736	0.448	0.896	0.109	0.161	0.654	2.748	8.173	2.602	-1.872	0.949	-2.605	0.462	0.155	0.52	0.223	0.153	-0.132	0.418	0.583	0.062	0.234	1.048
27	Margaric acid, C17H34O2	90	0.5	48	1.6	EtOH	270.51	5.104	0.517	0.975	178.386	1.303	0.315	0.094	0.145	0.003	0.001	0.001	1.27	1.281	1.301	4.804	0	10.385	0.947	17.55	8.736	0.448	0.896	0.109	0.161	0.654	2.748	8.173	2.602	-1.872	0.949	-2.605	0.462	0.155	0.52	0.223	0.153	-0.132	0.418	0.583	0.062	0.234	1.048
28	Margaric acid, C17H34O2	75	1.5	24	0.8	EtOH	270.51	5.104	0.517	0.975	178.386	1.303	0.315	0.094	0.145	0.003	0.001	0.001	1.27	1.281	1.301	4.804	0	10.385	0.947	17.55	8.736	0.448	0.896	0.109	0.161	0.654	2.748	8.173	2.602	-1.872	0.949	-2.605	0.462	0.155	0.52	0.223	0.153	-0.132	0.418	0.583	0.062	0.234	1.048
1	Stearic acid, C18H36O2	90	0.5	48	0.8	Acetonitrile	284.54	5.081	0.516	0.974	183.82	1.299	0.314	0.115	0.138	0.003	0.001	0.001	1.272	1.285	1.298	4.852	0	10.559	0.93	15.85	7.51	0.448	0.897	0.101	0.15	0.369	2.43	7.255	1.788	-2.344	1.099	-2.589	0.53	-0.486	0.749	0.048	0.258	-0.219	0.439	0.554	0.083	0.076	1.139
2	Stearic acid, C18H36O2	82.5	1	36	1.2	Acetonitrile	284.54	5.081	0.516	0.974	183.82	1.299	0.314	0.115	0.138	0.003	0.001	0.001	1.272	1.285	1.298	4.852	0	10.559	0.93	15.85	7.51	0.448	0.897	0.101	0.15	0.369	2.43	7.255	1.788	-2.344	1.099	-2.589	0.53	-0.486	0.749	0.048	0.258	-0.219	0.439	0.554	0.083	0.076	1.139
4	Stearic acid, C18H36O2	75	0.5	48	0.8	Acetonitrile	284.54	5.081	0.516	0.974	183.82	1.299	0.314	0.115	0.138	0.003	0.001	0.001	1.272	1.285	1.298	4.852	0	10.559	0.93	15.85	7.51	0.448	0.897	0.101	0.15	0.369	2.43	7.255	1.788	-2.344	1.099	-2.589	0.53	-0.486	0.749	0.048	0.258	-0.219	0.439	0.554	0.083	0.076	1.139
5	Stearic acid, C18H36O2	82.5	1	36	0.8	Acetonitrile	284.54	5.081	0.516	0.974	183.82	1.299	0.314	0.115	0.138	0.003	0.001	0.001	1.272	1.285	1.298	4.852	0	10.559	0.93	15.85	7.51	0.448	0.897	0.101	0.15	0.369	2.43	7.255	1.788	-2.344	1.099	-2.589	0.53	-0.486	0.749	0.048	0.258	-0.219	0.439	0.554	0.083	0.076	1.139
6	Stearic acid, C18H36O2	90	1.5	24	0.8	Acetonitrile	284.54	5.081	0.516	0.974	183.82	1.299	0.314	0.115	0.138	0.003	0.001	0.001	1.272	1.285	1.298	4.852	0	10.559	0.93	15.85	7.51	0.448	0.897	0.101	0.15	0.369	2.43	7.255	1.788	-2.344	1.099	-2.589	0.53	-0.486	0.749	0.048	0.258	-0.219	0.439	0.554	0.083	0.076	1.139
7	Stearic acid, C18H36O2	82.5	1	24	1.2	Acetonitrile	284.54	5.081	0.516	0.974	183.82	1.299	0.314	0.115	0.138	0.003	0.001	0.001	1.272	1.285	1.298	4.852	0	10.559	0.93	15.85	7.51	0.448	0.897	0.101	0.15	0.369	2.43	7.255	1.788	-2.344	1.099	-2.589	0.53	-0.486	0.749	0.048	0.258	-0.219	0.439	0.554	0.083	0.076	1.139
8	Stearic acid, C18H36O2	75	1.5	48	1.6	Acetonitrile	284.54	5.081	0.516	0.974	183.82	1.299	0.314	0.115	0.138	0.003	0.001	0.001	1.272	1.285	1.298	4.852	0	10.559	0.93	15.85	7.51	0.448	0.897	0.101	0.15	0.369	2.43	7.255	1.788	-2.344	1.099	-2.589	0.53	-0.486	0.749	0.048	0.258	-0.219	0.439	0.554	0.083	0.076	1.139
10	Stearic acid, C18H36O2	82.5	1.5	36	1.2	Acetonitrile	284.54	5.081	0.516	0.974	183.82	1.299	0.314	0.115	0.138	0.003	0.001	0.001	1.272	1.285	1.298	4.852	0	10.559	0.93	15.85	7.51	0.448	0.897	0.101	0.15	0.369	2.43	7.255	1.788	-2.344	1.099	-2.589	0.53	-0.486	0.749	0.048	0.258	-0.219	0.439	0.554	0.083	0.076	1.139
12	Stearic acid, C18H36O2	75	1.5	48	0.8	Acetonitrile	284.54	5.081	0.516	0.974	183.82	1.299	0.314	0.115	0.138	0.003	0.001	0.001	1.272	1.285	1.298	4.852	0	10.559	0.93	15.85	7.51	0.448	0.897	0.101	0.15	0.369	2.43	7.255	1.788	-2.344	1.099	-2.589	0.53	-0.486	0.749	0.048	0.258	-0.219	0.439	0.554	0.083	0.076	1.139
13	Stearic acid, C18H36O2	90	0.5	24	1.6	Acetonitrile	284.54	5.081	0.516	0.974	183.82	1.299	0.314	0.115	0.138	0.003	0.001	0.001	1.272	1.285	1.298	4.852	0	10.559	0.93	15.85	7.51	0.448	0.897	0.101	0.15	0.369	2.43	7.255	1.788	-2.344	1.099	-2.589	0.53	-0.486	0.749	0.048	0.258	-0.219	0.439	0.554	0.083	0.076	1.139
14	Stearic acid, C18H36O2	75	0.5	48	1.6	Acetonitrile	284.54	5.081	0.516	0.974	183.82	1.299	0.314	0.115	0.138	0.003	0.001	0.001	1.272	1.285	1.298	4.852	0	10.559	0.93	15.85	7.51	0.448	0.897	0.101	0.15	0.369	2.43	7.255	1.788	-2.344	1.099	-2.589	0.53	-0.486	0.749	0.048	0.258	-0.219	0.439	0.554	0.083	0.076	1.139
15	Stearic acid, C18H36O2	75	1.5	24	1.6	Acetonitrile	284.54	5.081	0.516	0.974	183.82	1.299	0.314	0.115	0.138	0.003	0.001	0.001	1.272	1.285	1.298	4.852	0	10.559	0.93	15.85	7.51	0.448	0.897	0.101	0.15	0.369	2.43	7.255	1.788	-2.344	1.099	-2.589	0.53	-0.486	0.749	0.048	0.258	-0.219	0.439	0.554	0.083	0.076	1.139
16	Stearic acid, C18H36O2	90	1.5	48	1.6	Acetonitrile	284.54	5.081	0.516	0.974	183.82	1.299	0.314	0.115	0.138	0.003	0.001	0.001	1.272	1.285	1.298	4.852	0	10.559	0.93	15.85	7.51	0.448	0.897	0.101	0.15	0.369	2.43	7.255	1.788	-2.344	1.099	-2.589	0.53	-0.486	0.749	0.048	0.258	-0.219	0.439	0.554	0.083	0.076	1.139
17	Stearic acid, C18H36O2	82.5	1	36	1.6	Acetonitrile	284.54	5.081	0.516	0.974	183.82	1.299	0.314	0.115	0.138	0.003	0.001	0.001	1.272	1.285	1.298	4.852	0	10.559	0.93	15.85	7.51	0.448	0.897	0.101	0.15	0.369	2.43	7.255	1.788	-2.344	1.099	-2.589	0.53	-0.486	0.749	0.048	0.258	-0.219	0.439	0.554	0.083	0.076	1.139
18	Stearic acid, C18H36O2	82.5	0.5	36	1.2	Acetonitrile	284.54	5.081	0.516	0.974	183.82	1.299	0.314	0.115	0.138	0.003	0.001	0.001	1.272	1.285	1.298	4.852	0	10.559	0.93	15.85	7.51	0.448	0.897	0.101	0.15	0.369	2.43	7.255	1.788	-2.344	1.099	-2.589	0.53	-0.486	0.749	0.048	0.258	-0.219	0.439	0.554	0.083	0.076	1.139
19	Stearic acid, C18H36O2	90	0.5	24	0.8	Acetonitrile	284.54	5.081	0.516	0.974	183.82	1.299	0.314	0.115	0.138	0.003	0.001	0.001	1.272	1.285	1.298	4.852	0	10.559	0.93	15.85	7.51	0.448	0.897	0.101	0.15	0.369	2.43	7.255	1.788	-2.344	1.099	-2.589	0.53	-0.486	0.749	0.048	0.258	-0.219	0.439	0.554	0.083	0.076	1.139
20	Stearic acid, C18H36O2	75	0.5	24	0.8	Acetonitrile	284.54	5.081	0.516	0.974	183.82	1.299	0.314	0.115	0.138	0.003	0.001	0.001	1.272	1.285	1.298	4.852	0	10.559	0.93	15.85	7.51	0.448	0.897	0.101	0.15	0.369	2.43	7.255	1.788	-2.344	1.099	-2.589	0.53	-0.486	0.749	0.048	0.258	-0.219	0.439	0.554	0.083	0.076	1.139
21	Stearic acid, C18H36O2	90	1.5	24	1.6	Acetonitrile	284.54	5.081	0.516	0.974	183.82	1.299	0.314	0.115	0.138	0.003	0.001	0.001	1.272	1.285	1.298	4.852	0	10.559	0.93	15.85	7.51	0.448	0.897	0.101	0.15	0.369	2.43	7.255	1.788	-2.344	1.099	-2.589	0.53	-0.486	0.749	0.048	0.258	-0.219	0.439	0.554	0.083	0.076	1.139
22	Stearic acid, C18H36O2	75	0.5	24	1.6	Acetonitrile	284.54	5.081	0.516	0.974	183.82	1.299	0.314	0.115	0.138	0.003	0.001	0.001	1.272	1.285	1.298	4.852	0	10.559	0.93	15.85	7.51	0.448	0.897	0.101	0.15	0.369	2.43	7.255	1.788	-2.344	1.099	-2.589	0.53	-0.486	0.749	0.048	0.258	-0.219	0.439	0.554	0.083	0.076	1.139
23	Stearic acid, C18H36O2	90	1	36	1.2	Acetonitrile	284.54	5.081	0.516	0.974	183.82	1.299	0.314	0.115	0.138	0.003	0.001	0.001	1.272	1.285	1.298	4.852	0	10.559	0.93	15.85	7.51	0.448	0.897	0.101	0.15	0.369	2.43	7.255	1.788	-2.344	1.099	-2.589	0.53	-0.486	0.749	0.048	0.258	-0.219	0.439	0.554	0.083	0.076	1.139
24	Stearic acid, C18H36O2	82.5	1	48	1.2	Acetonitrile	284.54	5.081	0.516	0.974	183.82	1.299	0.314	0.115	0.138	0.003	0.001	0.001	1.272	1.285	1.298	4.852	0	10.559	0.93	15.85	7.51	0.448	0.897	0.101	0.15	0.369	2.43	7.255	1.788	-2.344	1.099	-2.589	0.53	-0.486	0.749	0.048	0.258	-0.219	0.439	0.554	0.083	0.076	1.139
25	Stearic acid, C18H36O2	75	1	36	1.2	Acetonitrile	284.54	5.081	0.516	0.974	183.82	1.299	0.314	0.115	0.138	0.003	0.001	0.001	1.272	1.285	1.298	4.852	0	10.559	0.93	15.85	7.51	0.448	0.897	0.101	0.15	0.369	2.43	7.255	1.788	-2.344	1.099	-2.589	0.53	-0.486	0.749	0.048	0.258	-0.219	0.439	0.554	0.083	0.076	1.139
26	Stearic acid, C18H36O2	90	1.5	48	0.8	Acetonitrile	284.54	5.081	0.516	0.974	183.82	1.299	0.314	0.115	0.138	0.003	0.001	0.001	1.272	1.285	1.298	4.852	0	10.559	0.93	15.85	7.51	0.448	0.897	0.101	0.15	0.369	2.43	7.255	1.788	-2.344	1.099	-2.589	0.53	-0.486	0.749	0.048	0.258	-0.219	0.439	0.554	0.083	0.076	1.139
27	Stearic acid, C18H36O2	90	0.5	48	1.6	Acetonitrile	284.54	5.081	0.516	0.974	183.82	1.299	0.314	0.115	0.138	0.003	0.001	0.001	1.272	1.285	1.298	4.852	0	10.559	0.93	15.85	7.51	0.448	0.897	0.101	0.15	0.369	2.43	7.255	1.788	-2.344	1.099	-2.589	0.53	-0.486	0.749	0.048	0.258	-0.219	0.439	0.554	0.083	0.076	1.139
28	Stearic acid, C18H36O2	75	1.5	24	0.8	Acetonitrile	284.54	5.081	0.516	0.974	183.82	1.299	0.314	0.115	0.138	0.003	0.001	0.001	1.272	1.285	1.298	4.852	0	10.559	0.93	15.85	7.51	0.448	0.897	0.101	0.15	0.369	2.43	7.255	1.788	-2.344	1.099	-2.589	0.53	-0.486	0.749	0.048	0.258	-0.219	0.439	0.554	0.083	0.076	1.139
1	Stearic acid, C18H36O2	90	0.5	48	0.8	MeOH	284.54	5.081	0.516	0.974	183.82	1.299	0.314	0.115	0.138	0.003	0.001	0.001	1.272	1.285	1.298	4.852	0	10.559	0.93	15.85	7.51	0.448	0.897	0.101	0.15	0.369	2.43	7.255	1.788	-2.344	1.099	-2.589	0.53	-0.486	0.749	0.048	0.258	-0.219	0.439	0.554	0.083	0.076	1.139
2	Stearic acid, C18H36O2	82.5	1	36	1.2	MeOH	284.54	5.081	0.516	0.974	183.82	1.299	0.314	0.115	0.138	0.003	0.001	0.001	1.272	1.285	1.298	4.852	0	10.559	0.93	15.85	7.51	0.448	0.897	0.101	0.15	0.369	2.43	7.255	1.788	-2.344	1.099	-2.589	0.53	-0.486	0.749	0.048	0.258	-0.219	0.439	0.554	0.083	0.076	1.139
4	Stearic acid, C18H36O2	75	0.5	48	0.8	MeOH	284.54	5.081	0.516	0.974	183.82	1.299	0.314	0.115	0.138	0.003	0.001	0.001	1.272	1.285	1.298	4.852	0	10.559	0.93	15.85	7.51	0.448	0.897	0.101	0.15	0.369	2.43	7.255	1.788	-2.344	1.099	-2.589	0.53	-0.486	0.749	0.048	0.258	-0.219	0.439	0.554	0.083	0.076	1.139
5	Stearic acid, C18H36O2	82.5	1	36	0.8	MeOH	284.54	5.081	0.516	0.974	183.82	1.299	0.314	0.115	0.138	0.003	0.001	0.001	1.272	1.285	1.298	4.852	0	10.559	0.93	15.85	7.51	0.448	0.897	0.101	0.15	0.369	2.43	7.255	1.788	-2.344	1.099	-2.589	0.53	-0.486	0.749	0.048	0.258	-0.219	0.439	0.554	0.083	0.076	1.139
6	Stearic acid, C18H36O2	90	1.5	24	0.8	MeOH	284.54	5.081	0.516	0.974	183.82	1.299	0.314	0.115	0.138	0.003	0.001	0.001	1.272	1.285	1.298	4.852	0	10.559	0.93	15.85	7.51	0.448	0.897	0.101	0.15	0.369	2.43	7.255	1.788	-2.344	1.099	-2.589	0.53	-0.486	0.749	0.048	0.258	-0.219	0.439	0.554	0.083	0.076	1.139
7	Stearic acid, C18H36O2	82.5	1	24	1.2	MeOH	284.54	5.081	0.516	0.974	183.82	1.299	0.314	0.115	0.138	0.003	0.001	0.001	1.272	1.285	1.298	4.852	0	10.559	0.93	15.85	7.51	0.448	0.897	0.101	0.15	0.369	2.43	7.255	1.788	-2.344	1.099	-2.589	0.53	-0.486	0.749	0.048	0.258	-0.219	0.439	0.554	0.083	0.076	1.139
8	Stearic acid, C18H36O2	75	1.5	48	1.6	MeOH	284.54	5.081	0.516	0.974	183.82	1.299	0.314	0.115	0.138	0.003	0.001	0.001	1.272	1.285	1.298	4.852	0	10.559	0.93	15.85	7.51	0.448	0.897	0.101	0.15	0.369	2.43	7.255	1.788	-2.344	1.099	-2.589	0.53	-0.486	0.749	0.048	0.258	-0.219	0.439	0.554	0.083	0.076	1.139
10	Stearic acid, C18H36O2	82.5	1.5	36	1.2	MeOH	284.54	5.081	0.516	0.974	183.82	1.299	0.314	0.115	0.138	0.003	0.001	0.001	1.272	1.285	1.298	4.852	0	10.559	0.93	15.85	7.51	0.448	0.897	0.101	0.15	0.369	2.43	7.255	1.788	-2.344	1.099	-2.589	0.53	-0.486	0.749	0.048	0.258	-0.219	0.439	0.554	0.083	0.076	1.139
12	Stearic acid, C18H36O2	75	1.5	48	0.8	MeOH	284.54	5.081	0.516	0.974	183.82	1.299	0.314	0.115	0.138	0.003	0.001	0.001	1.272	1.285	1.298	4.852	0	10.559	0.93	15.85	7.51	0.448	0.897	0.101	0.15	0.369	2.43	7.255	1.788	-2.344	1.099	-2.589	0.53	-0.486	0.749	0.048	0.258	-0.219	0.439	0.554	0.083	0.076	1.139
13	Stearic acid, C18H36O2	90	0.5	24	1.6	MeOH	284.54	5.081	0.516	0.974	183.82	1.299	0.314	0.115	0.138	0.003	0.001	0.001	1.272	1.285	1.298	4.852	0	10.559	0.93	15.85	7.51	0.448	0.897	0.101	0.15	0.369	2.43	7.255	1.788	-2.344	1.099	-2.589	0.53	-0.486	0.749	0.048	0.258	-0.219	0.439	0.554	0.083	0.076	1.139
14	Stearic acid, C18H36O2	75	0.5	48	1.6	MeOH	284.54	5.081	0.516	0.974	183.82	1.299	0.314	0.115	0.138	0.003	0.001	0.001	1.272	1.285	1.298	4.852	0	10.559	0.93	15.85	7.51	0.448	0.897	0.101	0.15	0.369	2.43	7.255	1.788	-2.344	1.099	-2.589	0.53	-0.486	0.749	0.048	0.258	-0.219	0.439	0.554	0.083	0.076	1.139
15	Stearic acid, C18H36O2	75	1.5	24	1.6	MeOH	284.54	5.081	0.516	0.974	183.82	1.299	0.314	0.115	0.138	0.003	0.001	0.001	1.272	1.285	1.298	4.852	0	10.559	0.93	15.85	7.51	0.448	0.897	0.101	0.15	0.369	2.43	7.255	1.788	-2.344	1.099	-2.589	0.53	-0.486	0.749	0.048	0.258	-0.219	0.439	0.554	0.083	0.076	1.139
16	Stearic acid, C18H36O2	90	1.5	48	1.6	MeOH	284.54	5.081	0.516	0.974	183.82	1.299	0.314	0.115	0.138	0.003	0.001	0.001	1.272	1.285	1.298	4.852	0	10.559	0.93	15.85	7.51	0.448	0.897	0.101	0.15	0.369	2.43	7.255	1.788	-2.344	1.099	-2.589	0.53	-0.486	0.749	0.048	0.258	-0.219	0.439	0.554	0.083	0.076	1.139
17	Stearic acid, C18H36O2	82.5	1	36	1.6	MeOH	284.54	5.081	0.516	0.974	183.82	1.299	0.314	0.115	0.138	0.003	0.001	0.001	1.272	1.285	1.298	4.852	0	10.559	0.93	15.85	7.51	0.448	0.897	0.101	0.15	0.369	2.43	7.255	1.788	-2.344	1.099	-2.589	0.53	-0.486	0.749	0.048	0.258	-0.219	0.439	0.554	0.083	0.076	1.139
18	Stearic acid, C18H36O2	82.5	0.5	36	1.2	MeOH	284.54	5.081	0.516	0.974	183.82	1.299	0.314	0.115	0.138	0.003	0.001	0.001	1.272	1.285	1.298	4.852	0	10.559	0.93	15.85	7.51	0.448	0.897	0.101	0.15	0.369	2.43	7.255	1.788	-2.344	1.099	-2.589	0.53	-0.486	0.749	0.048	0.258	-0.219	0.439	0.554	0.083	0.076	1.139
19	Stearic acid, C18H36O2	90	0.5	24	0.8	MeOH	284.54	5.081	0.516	0.974	183.82	1.299	0.314	0.115	0.138	0.003	0.001	0.001	1.272	1.285	1.298	4.852	0	10.559	0.93	15.85	7.51	0.448	0.897	0.101	0.15	0.369	2.43	7.255	1.788	-2.344	1.099	-2.589	0.53	-0.486	0.749	0.048	0.258	-0.219	0.439	0.554	0.083	0.076	1.139
20	Stearic acid, C18H36O2	75	0.5	24	0.8	MeOH	284.54	5.081	0.516	0.974	183.82	1.299	0.314	0.115	0.138	0.003	0.001	0.001	1.272	1.285	1.298	4.852	0	10.559	0.93	15.85	7.51	0.448	0.897	0.101	0.15	0.369	2.43	7.255	1.788	-2.344	1.099	-2.589	0.53	-0.486	0.749	0.048	0.258	-0.219	0.439	0.554	0.083	0.076	1.139
21	Stearic acid, C18H36O2	90	1.5	24	1.6	MeOH	284.54	5.081	0.516	0.974	183.82	1.299	0.314	0.115	0.138	0.003	0.001	0.001	1.272	1.285	1.298	4.852	0	10.559	0.93	15.85	7.51	0.448	0.897	0.101	0.15	0.369	2.43	7.255	1.788	-2.344	1.099	-2.589	0.53	-0.486	0.749	0.048	0.258	-0.219	0.439	0.554	0.083	0.076	1.139
22	Stearic acid, C18H36O2	75	0.5	24	1.6	MeOH	284.54	5.081	0.516	0.974	183.82	1.299	0.314	0.115	0.138	0.003	0.001	0.001	1.272	1.285	1.298	4.852	0	10.559	0.93	15.85	7.51	0.448	0.897	0.101	0.15	0.369	2.43	7.255	1.788	-2.344	1.099	-2.589	0.53	-0.486	0.749	0.048	0.258	-0.219	0.439	0.554	0.083	0.076	1.139
23	Stearic acid, C18H36O2	90	1	36	1.2	MeOH	284.54	5.081	0.516	0.974	183.82	1.299	0.314	0.115	0.138	0.003	0.001	0.001	1.272	1.285	1.298	4.852	0	10.559	0.93	15.85	7.51	0.448	0.897	0.101	0.15	0.369	2.43	7.255	1.788	-2.344	1.099	-2.589	0.53	-0.486	0.749	0.048	0.258	-0.219	0.439	0.554	0.083	0.076	1.139
24	Stearic acid, C18H36O2	82.5	1	48	1.2	MeOH	284.54	5.081	0.516	0.974	183.82	1.299	0.314	0.115	0.138	0.003	0.001	0.001	1.272	1.285	1.298	4.852	0	10.559	0.93	15.85	7.51	0.448	0.897	0.101	0.15	0.369	2.43	7.255	1.788	-2.344	1.099	-2.589	0.53	-0.486	0.749	0.048	0.258	-0.219	0.439	0.554	0.083	0.076	1.139
25	Stearic acid, C18H36O2	75	1	36	1.2	MeOH	284.54	5.081	0.516	0.974	183.82	1.299	0.314	0.115	0.138	0.003	0.001	0.001	1.272	1.285	1.298	4.852	0	10.559	0.93	15.85	7.51	0.448	0.897	0.101	0.15	0.369	2.43	7.255	1.788	-2.344	1.099	-2.589	0.53	-0.486	0.749	0.048	0.258	-0.219	0.439	0.554	0.083	0.076	1.139
26	Stearic acid, C18H36O2	90	1.5	48	0.8	MeOH	284.54	5.081	0.516	0.974	183.82	1.299	0.314	0.115	0.138	0.003	0.001	0.001	1.272	1.285	1.298	4.852	0	10.559	0.93	15.85	7.51	0.448	0.897	0.101	0.15	0.369	2.43	7.255	1.788	-2.344	1.099	-2.589	0.53	-0.486	0.749	0.048	0.258	-0.219	0.439	0.554	0.083	0.076	1.139
27	Stearic acid, C18H36O2	90	0.5	48	1.6	MeOH	284.54	5.081	0.516	0.974	183.82	1.299	0.314	0.115	0.138	0.003	0.001	0.001	1.272	1.285	1.298	4.852	0	10.559	0.93	15.85	7.51	0.448	0.897	0.101	0.15	0.369	2.43	7.255	1.788	-2.344	1.099	-2.589	0.53	-0.486	0.749	0.048	0.258	-0.219	0.439	0.554	0.083	0.076	1.139
28	Stearic acid, C18H36O2	75	1.5	24	0.8	MeOH	284.54	5.081	0.516	0.974	183.82	1.299	0.314	0.115	0.138	0.003	0.001	0.001	1.272	1.285	1.298	4.852	0	10.559	0.93	15.85	7.51	0.448	0.897	0.101	0.15	0.369	2.43	7.255	1.788	-2.344	1.099	-2.589	0.53	-0.486	0.749	0.048	0.258	-0.219	0.439	0.554	0.083	0.076	1.139
1	Stearic acid, C18H36O2	90	0.5	48	0.8	Acetone	284.54	5.081	0.516	0.974	183.82	1.299	0.314	0.115	0.138	0.003	0.001	0.001	1.272	1.285	1.298	4.852	0	10.559	0.93	15.85	7.51	0.448	0.897	0.101	0.15	0.369	2.43	7.255	1.788	-2.344	1.099	-2.589	0.53	-0.486	0.749	0.048	0.258	-0.219	0.439	0.554	0.083	0.076	1.139
2	Stearic acid, C18H36O2	82.5	1	36	1.2	Acetone	284.54	5.081	0.516	0.974	183.82	1.299	0.314	0.115	0.138	0.003	0.001	0.001	1.272	1.285	1.298	4.852	0	10.559	0.93	15.85	7.51	0.448	0.897	0.101	0.15	0.369	2.43	7.255	1.788	-2.344	1.099	-2.589	0.53	-0.486	0.749	0.048	0.258	-0.219	0.439	0.554	0.083	0.076	1.139
4	Stearic acid, C18H36O2	75	0.5	48	0.8	Acetone	284.54	5.081	0.516	0.974	183.82	1.299	0.314	0.115	0.138	0.003	0.001	0.001	1.272	1.285	1.298	4.852	0	10.559	0.93	15.85	7.51	0.448	0.897	0.101	0.15	0.369	2.43	7.255	1.788	-2.344	1.099	-2.589	0.53	-0.486	0.749	0.048	0.258	-0.219	0.439	0.554	0.083	0.076	1.139
5	Stearic acid, C18H36O2	82.5	1	36	0.8	Acetone	284.54	5.081	0.516	0.974	183.82	1.299	0.314	0.115	0.138	0.003	0.001	0.001	1.272	1.285	1.298	4.852	0	10.559	0.93	15.85	7.51	0.448	0.897	0.101	0.15	0.369	2.43	7.255	1.788	-2.344	1.099	-2.589	0.53	-0.486	0.749	0.048	0.258	-0.219	0.439	0.554	0.083	0.076	1.139
6	Stearic acid, C18H36O2	90	1.5	24	0.8	Acetone	284.54	5.081	0.516	0.974	183.82	1.299	0.314	0.115	0.138	0.003	0.001	0.001	1.272	1.285	1.298	4.852	0	10.559	0.93	15.85	7.51	0.448	0.897	0.101	0.15	0.369	2.43	7.255	1.788	-2.344	1.099	-2.589	0.53	-0.486	0.749	0.048	0.258	-0.219	0.439	0.554	0.083	0.076	1.139
7	Stearic acid, C18H36O2	82.5	1	24	1.2	Acetone	284.54	5.081	0.516	0.974	183.82	1.299	0.314	0.115	0.138	0.003	0.001	0.001	1.272	1.285	1.298	4.852	0	10.559	0.93	15.85	7.51	0.448	0.897	0.101	0.15	0.369	2.43	7.255	1.788	-2.344	1.099	-2.589	0.53	-0.486	0.749	0.048	0.258	-0.219	0.439	0.554	0.083	0.076	1.139
8	Stearic acid, C18H36O2	75	1.5	48	1.6	Acetone	284.54	5.081	0.516	0.974	183.82	1.299	0.314	0.115	0.138	0.003	0.001	0.001	1.272	1.285	1.298	4.852	0	10.559	0.93	15.85	7.51	0.448	0.897	0.101	0.15	0.369	2.43	7.255	1.788	-2.344	1.099	-2.589	0.53	-0.486	0.749	0.048	0.258	-0.219	0.439	0.554	0.083	0.076	1.139
10	Stearic acid, C18H36O2	82.5	1.5	36	1.2	Acetone	284.54	5.081	0.516	0.974	183.82	1.299	0.314	0.115	0.138	0.003	0.001	0.001	1.272	1.285	1.298	4.852	0	10.559	0.93	15.85	7.51	0.448	0.897	0.101	0.15	0.369	2.43	7.255	1.788	-2.344	1.099	-2.589	0.53	-0.486	0.749	0.048	0.258	-0.219	0.439	0.554	0.083	0.076	1.139
12	Stearic acid, C18H36O2	75	1.5	48	0.8	Acetone	284.54	5.081	0.516	0.974	183.82	1.299	0.314	0.115	0.138	0.003	0.001	0.001	1.272	1.285	1.298	4.852	0	10.559	0.93	15.85	7.51	0.448	0.897	0.101	0.15	0.369	2.43	7.255	1.788	-2.344	1.099	-2.589	0.53	-0.486	0.749	0.048	0.258	-0.219	0.439	0.554	0.083	0.076	1.139
13	Stearic acid, C18H36O2	90	0.5	24	1.6	Acetone	284.54	5.081	0.516	0.974	183.82	1.299	0.314	0.115	0.138	0.003	0.001	0.001	1.272	1.285	1.298	4.852	0	10.559	0.93	15.85	7.51	0.448	0.897	0.101	0.15	0.369	2.43	7.255	1.788	-2.344	1.099	-2.589	0.53	-0.486	0.749	0.048	0.258	-0.219	0.439	0.554	0.083	0.076	1.139
14	Stearic acid, C18H36O2	75	0.5	48	1.6	Acetone	284.54	5.081	0.516	0.974	183.82	1.299	0.314	0.115	0.138	0.003	0.001	0.001	1.272	1.285	1.298	4.852	0	10.559	0.93	15.85	7.51	0.448	0.897	0.101	0.15	0.369	2.43	7.255	1.788	-2.344	1.099	-2.589	0.53	-0.486	0.749	0.048	0.258	-0.219	0.439	0.554	0.083	0.076	1.139
15	Stearic acid, C18H36O2	75	1.5	24	1.6	Acetone	284.54	5.081	0.516	0.974	183.82	1.299	0.314	0.115	0.138	0.003	0.001	0.001	1.272	1.285	1.298	4.852	0	10.559	0.93	15.85	7.51	0.448	0.897	0.101	0.15	0.369	2.43	7.255	1.788	-2.344	1.099	-2.589	0.53	-0.486	0.749	0.048	0.258	-0.219	0.439	0.554	0.083	0.076	1.139
16	Stearic acid, C18H36O2	90	1.5	48	1.6	Acetone	284.54	5.081	0.516	0.974	183.82	1.299	0.314	0.115	0.138	0.003	0.001	0.001	1.272	1.285	1.298	4.852	0	10.559	0.93	15.85	7.51	0.448	0.897	0.101	0.15	0.369	2.43	7.255	1.788	-2.344	1.099	-2.589	0.53	-0.486	0.749	0.048	0.258	-0.219	0.439	0.554	0.083	0.076	1.139
17	Stearic acid, C18H36O2	82.5	1	36	1.6	Acetone	284.54	5.081	0.516	0.974	183.82	1.299	0.314	0.115	0.138	0.003	0.001	0.001	1.272	1.285	1.298	4.852	0	10.559	0.93	15.85	7.51	0.448	0.897	0.101	0.15	0.369	2.43	7.255	1.788	-2.344	1.099	-2.589	0.53	-0.486	0.749	0.048	0.258	-0.219	0.439	0.554	0.083	0.076	1.139
18	Stearic acid, C18H36O2	82.5	0.5	36	1.2	Acetone	284.54	5.081	0.516	0.974	183.82	1.299	0.314	0.115	0.138	0.003	0.001	0.001	1.272	1.285	1.298	4.852	0	10.559	0.93	15.85	7.51	0.448	0.897	0.101	0.15	0.369	2.43	7.255	1.788	-2.344	1.099	-2.589	0.53	-0.486	0.749	0.048	0.258	-0.219	0.439	0.554	0.083	0.076	1.139
19	Stearic acid, C18H36O2	90	0.5	24	0.8	Acetone	284.54	5.081	0.516	0.974	183.82	1.299	0.314	0.115	0.138	0.003	0.001	0.001	1.272	1.285	1.298	4.852	0	10.559	0.93	15.85	7.51	0.448	0.897	0.101	0.15	0.369	2.43	7.255	1.788	-2.344	1.099	-2.589	0.53	-0.486	0.749	0.048	0.258	-0.219	0.439	0.554	0.083	0.076	1.139
20	Stearic acid, C18H36O2	75	0.5	24	0.8	Acetone	284.54	5.081	0.516	0.974	183.82	1.299	0.314	0.115	0.138	0.003	0.001	0.001	1.272	1.285	1.298	4.852	0	10.559	0.93	15.85	7.51	0.448	0.897	0.101	0.15	0.369	2.43	7.255	1.788	-2.344	1.099	-2.589	0.53	-0.486	0.749	0.048	0.258	-0.219	0.439	0.554	0.083	0.076	1.139
21	Stearic acid, C18H36O2	90	1.5	24	1.6	Acetone	284.54	5.081	0.516	0.974	183.82	1.299	0.314	0.115	0.138	0.003	0.001	0.001	1.272	1.285	1.298	4.852	0	10.559	0.93	15.85	7.51	0.448	0.897	0.101	0.15	0.369	2.43	7.255	1.788	-2.344	1.099	-2.589	0.53	-0.486	0.749	0.048	0.258	-0.219	0.439	0.554	0.083	0.076	1.139
22	Stearic acid, C18H36O2	75	0.5	24	1.6	Acetone	284.54	5.081	0.516	0.974	183.82	1.299	0.314	0.115	0.138	0.003	0.001	0.001	1.272	1.285	1.298	4.852	0	10.559	0.93	15.85	7.51	0.448	0.897	0.101	0.15	0.369	2.43	7.255	1.788	-2.344	1.099	-2.589	0.53	-0.486	0.749	0.048	0.258	-0.219	0.439	0.554	0.083	0.076	1.139
23	Stearic acid, C18H36O2	90	1	36	1.2	Acetone	284.54	5.081	0.516	0.974	183.82	1.299	0.314	0.115	0.138	0.003	0.001	0.001	1.272	1.285	1.298	4.852	0	10.559	0.93	15.85	7.51	0.448	0.897	0.101	0.15	0.369	2.43	7.255	1.788	-2.344	1.099	-2.589	0.53	-0.486	0.749	0.048	0.258	-0.219	0.439	0.554	0.083	0.076	1.139
24	Stearic acid, C18H36O2	82.5	1	48	1.2	Acetone	284.54	5.081	0.516	0.974	183.82	1.299	0.314	0.115	0.138	0.003	0.001	0.001	1.272	1.285	1.298	4.852	0	10.559	0.93	15.85	7.51	0.448	0.897	0.101	0.15	0.369	2.43	7.255	1.788	-2.344	1.099	-2.589	0.53	-0.486	0.749	0.048	0.258	-0.219	0.439	0.554	0.083	0.076	1.139
25	Stearic acid, C18H36O2	75	1	36	1.2	Acetone	284.54	5.081	0.516	0.974	183.82	1.299	0.314	0.115	0.138	0.003	0.001	0.001	1.272	1.285	1.298	4.852	0	10.559	0.93	15.85	7.51	0.448	0.897	0.101	0.15	0.369	2.43	7.255	1.788	-2.344	1.099	-2.589	0.53	-0.486	0.749	0.048	0.258	-0.219	0.439	0.554	0.083	0.076	1.139
26	Stearic acid, C18H36O2	90	1.5	48	0.8	Acetone	284.54	5.081	0.516	0.974	183.82	1.299	0.314	0.115	0.138	0.003	0.001	0.001	1.272	1.285	1.298	4.852	0	10.559	0.93	15.85	7.51	0.448	0.897	0.101	0.15	0.369	2.43	7.255	1.788	-2.344	1.099	-2.589	0.53	-0.486	0.749	0.048	0.258	-0.219	0.439	0.554	0.083	0.076	1.139
27	Stearic acid, C18H36O2	90	0.5	48	1.6	Acetone	284.54	5.081	0.516	0.974	183.82	1.299	0.314	0.115	0.138	0.003	0.001	0.001	1.272	1.285	1.298	4.852	0	10.559	0.93	15.85	7.51	0.448	0.897	0.101	0.15	0.369	2.43	7.255	1.788	-2.344	1.099	-2.589	0.53	-0.486	0.749	0.048	0.258	-0.219	0.439	0.554	0.083	0.076	1.139
28	Stearic acid, C18H36O2	75	1.5	24	0.8	Acetone	284.54	5.081	0.516	0.974	183.82	1.299	0.314	0.115	0.138	0.003	0.001	0.001	1.272	1.285	1.298	4.852	0	10.559	0.93	15.85	7.51	0.448	0.897	0.101	0.15	0.369	2.43	7.255	1.788	-2.344	1.099	-2.589	0.53	-0.486	0.749	0.048	0.258	-0.219	0.439	0.554	0.083	0.076	1.139
1	Stearic acid, C18H36O2	90	0.5	48	0.8	EtOH	284.54	5.081	0.516	0.974	183.82	1.299	0.314	0.115	0.138	0.003	0.001	0.001	1.272	1.285	1.298	4.852	0	10.559	0.93	15.85	7.51	0.448	0.897	0.101	0.15	0.369	2.43	7.255	1.788	-2.344	1.099	-2.589	0.53	-0.486	0.749	0.048	0.258	-0.219	0.439	0.554	0.083	0.076	1.139
2	Stearic acid, C18H36O2	82.5	1	36	1.2	EtOH	284.54	5.081	0.516	0.974	183.82	1.299	0.314	0.115	0.138	0.003	0.001	0.001	1.272	1.285	1.298	4.852	0	10.559	0.93	15.85	7.51	0.448	0.897	0.101	0.15	0.369	2.43	7.255	1.788	-2.344	1.099	-2.589	0.53	-0.486	0.749	0.048	0.258	-0.219	0.439	0.554	0.083	0.076	1.139
4	Stearic acid, C18H36O2	75	0.5	48	0.8	EtOH	284.54	5.081	0.516	0.974	183.82	1.299	0.314	0.115	0.138	0.003	0.001	0.001	1.272	1.285	1.298	4.852	0	10.559	0.93	15.85	7.51	0.448	0.897	0.101	0.15	0.369	2.43	7.255	1.788	-2.344	1.099	-2.589	0.53	-0.486	0.749	0.048	0.258	-0.219	0.439	0.554	0.083	0.076	1.139
5	Stearic acid, C18H36O2	82.5	1	36	0.8	EtOH	284.54	5.081	0.516	0.974	183.82	1.299	0.314	0.115	0.138	0.003	0.001	0.001	1.272	1.285	1.298	4.852	0	10.559	0.93	15.85	7.51	0.448	0.897	0.101	0.15	0.369	2.43	7.255	1.788	-2.344	1.099	-2.589	0.53	-0.486	0.749	0.048	0.258	-0.219	0.439	0.554	0.083	0.076	1.139
6	Stearic acid, C18H36O2	90	1.5	24	0.8	EtOH	284.54	5.081	0.516	0.974	183.82	1.299	0.314	0.115	0.138	0.003	0.001	0.001	1.272	1.285	1.298	4.852	0	10.559	0.93	15.85	7.51	0.448	0.897	0.101	0.15	0.369	2.43	7.255	1.788	-2.344	1.099	-2.589	0.53	-0.486	0.749	0.048	0.258	-0.219	0.439	0.554	0.083	0.076	1.139
7	Stearic acid, C18H36O2	82.5	1	24	1.2	EtOH	284.54	5.081	0.516	0.974	183.82	1.299	0.314	0.115	0.138	0.003	0.001	0.001	1.272	1.285	1.298	4.852	0	10.559	0.93	15.85	7.51	0.448	0.897	0.101	0.15	0.369	2.43	7.255	1.788	-2.344	1.099	-2.589	0.53	-0.486	0.749	0.048	0.258	-0.219	0.439	0.554	0.083	0.076	1.139
8	Stearic acid, C18H36O2	75	1.5	48	1.6	EtOH	284.54	5.081	0.516	0.974	183.82	1.299	0.314	0.115	0.138	0.003	0.001	0.001	1.272	1.285	1.298	4.852	0	10.559	0.93	15.85	7.51	0.448	0.897	0.101	0.15	0.369	2.43	7.255	1.788	-2.344	1.099	-2.589	0.53	-0.486	0.749	0.048	0.258	-0.219	0.439	0.554	0.083	0.076	1.139
10	Stearic acid, C18H36O2	82.5	1.5	36	1.2	EtOH	284.54	5.081	0.516	0.974	183.82	1.299	0.314	0.115	0.138	0.003	0.001	0.001	1.272	1.285	1.298	4.852	0	10.559	0.93	15.85	7.51	0.448	0.897	0.101	0.15	0.369	2.43	7.255	1.788	-2.344	1.099	-2.589	0.53	-0.486	0.749	0.048	0.258	-0.219	0.439	0.554	0.083	0.076	1.139
12	Stearic acid, C18H36O2	75	1.5	48	0.8	EtOH	284.54	5.081	0.516	0.974	183.82	1.299	0.314	0.115	0.138	0.003	0.001	0.001	1.272	1.285	1.298	4.852	0	10.559	0.93	15.85	7.51	0.448	0.897	0.101	0.15	0.369	2.43	7.255	1.788	-2.344	1.099	-2.589	0.53	-0.486	0.749	0.048	0.258	-0.219	0.439	0.554	0.083	0.076	1.139
13	Stearic acid, C18H36O2	90	0.5	24	1.6	EtOH	284.54	5.081	0.516	0.974	183.82	1.299	0.314	0.115	0.138	0.003	0.001	0.001	1.272	1.285	1.298	4.852	0	10.559	0.93	15.85	7.51	0.448	0.897	0.101	0.15	0.369	2.43	7.255	1.788	-2.344	1.099	-2.589	0.53	-0.486	0.749	0.048	0.258	-0.219	0.439	0.554	0.083	0.076	1.139
14	Stearic acid, C18H36O2	75	0.5	48	1.6	EtOH	284.54	5.081	0.516	0.974	183.82	1.299	0.314	0.115	0.138	0.003	0.001	0.001	1.272	1.285	1.298	4.852	0	10.559	0.93	15.85	7.51	0.448	0.897	0.101	0.15	0.369	2.43	7.255	1.788	-2.344	1.099	-2.589	0.53	-0.486	0.749	0.048	0.258	-0.219	0.439	0.554	0.083	0.076	1.139
15	Stearic acid, C18H36O2	75	1.5	24	1.6	EtOH	284.54	5.081	0.516	0.974	183.82	1.299	0.314	0.115	0.138	0.003	0.001	0.001	1.272	1.285	1.298	4.852	0	10.559	0.93	15.85	7.51	0.448	0.897	0.101	0.15	0.369	2.43	7.255	1.788	-2.344	1.099	-2.589	0.53	-0.486	0.749	0.048	0.258	-0.219	0.439	0.554	0.083	0.076	1.139
16	Stearic acid, C18H36O2	90	1.5	48	1.6	EtOH	284.54	5.081	0.516	0.974	183.82	1.299	0.314	0.115	0.138	0.003	0.001	0.001	1.272	1.285	1.298	4.852	0	10.559	0.93	15.85	7.51	0.448	0.897	0.101	0.15	0.369	2.43	7.255	1.788	-2.344	1.099	-2.589	0.53	-0.486	0.749	0.048	0.258	-0.219	0.439	0.554	0.083	0.076	1.139
17	Stearic acid, C18H36O2	82.5	1	36	1.6	EtOH	284.54	5.081	0.516	0.974	183.82	1.299	0.314	0.115	0.138	0.003	0.001	0.001	1.272	1.285	1.298	4.852	0	10.559	0.93	15.85	7.51	0.448	0.897	0.101	0.15	0.369	2.43	7.255	1.788	-2.344	1.099	-2.589	0.53	-0.486	0.749	0.048	0.258	-0.219	0.439	0.554	0.083	0.076	1.139
18	Stearic acid, C18H36O2	82.5	0.5	36	1.2	EtOH	284.54	5.081	0.516	0.974	183.82	1.299	0.314	0.115	0.138	0.003	0.001	0.001	1.272	1.285	1.298	4.852	0	10.559	0.93	15.85	7.51	0.448	0.897	0.101	0.15	0.369	2.43	7.255	1.788	-2.344	1.099	-2.589	0.53	-0.486	0.749	0.048	0.258	-0.219	0.439	0.554	0.083	0.076	1.139
19	Stearic acid, C18H36O2	90	0.5	24	0.8	EtOH	284.54	5.081	0.516	0.974	183.82	1.299	0.314	0.115	0.138	0.003	0.001	0.001	1.272	1.285	1.298	4.852	0	10.559	0.93	15.85	7.51	0.448	0.897	0.101	0.15	0.369	2.43	7.255	1.788	-2.344	1.099	-2.589	0.53	-0.486	0.749	0.048	0.258	-0.219	0.439	0.554	0.083	0.076	1.139
20	Stearic acid, C18H36O2	75	0.5	24	0.8	EtOH	284.54	5.081	0.516	0.974	183.82	1.299	0.314	0.115	0.138	0.003	0.001	0.001	1.272	1.285	1.298	4.852	0	10.559	0.93	15.85	7.51	0.448	0.897	0.101	0.15	0.369	2.43	7.255	1.788	-2.344	1.099	-2.589	0.53	-0.486	0.749	0.048	0.258	-0.219	0.439	0.554	0.083	0.076	1.139
21	Stearic acid, C18H36O2	90	1.5	24	1.6	EtOH	284.54	5.081	0.516	0.974	183.82	1.299	0.314	0.115	0.138	0.003	0.001	0.001	1.272	1.285	1.298	4.852	0	10.559	0.93	15.85	7.51	0.448	0.897	0.101	0.15	0.369	2.43	7.255	1.788	-2.344	1.099	-2.589	0.53	-0.486	0.749	0.048	0.258	-0.219	0.439	0.554	0.083	0.076	1.139
22	Stearic acid, C18H36O2	75	0.5	24	1.6	EtOH	284.54	5.081	0.516	0.974	183.82	1.299	0.314	0.115	0.138	0.003	0.001	0.001	1.272	1.285	1.298	4.852	0	10.559	0.93	15.85	7.51	0.448	0.897	0.101	0.15	0.369	2.43	7.255	1.788	-2.344	1.099	-2.589	0.53	-0.486	0.749	0.048	0.258	-0.219	0.439	0.554	0.083	0.076	1.139
23	Stearic acid, C18H36O2	90	1	36	1.2	EtOH	284.54	5.081	0.516	0.974	183.82	1.299	0.314	0.115	0.138	0.003	0.001	0.001	1.272	1.285	1.298	4.852	0	10.559	0.93	15.85	7.51	0.448	0.897	0.101	0.15	0.369	2.43	7.255	1.788	-2.344	1.099	-2.589	0.53	-0.486	0.749	0.048	0.258	-0.219	0.439	0.554	0.083	0.076	1.139
24	Stearic acid, C18H36O2	82.5	1	48	1.2	EtOH	284.54	5.081	0.516	0.974	183.82	1.299	0.314	0.115	0.138	0.003	0.001	0.001	1.272	1.285	1.298	4.852	0	10.559	0.93	15.85	7.51	0.448	0.897	0.101	0.15	0.369	2.43	7.255	1.788	-2.344	1.099	-2.589	0.53	-0.486	0.749	0.048	0.258	-0.219	0.439	0.554	0.083	0.076	1.139
25	Stearic acid, C18H36O2	75	1	36	1.2	EtOH	284.54	5.081	0.516	0.974	183.82	1.299	0.314	0.115	0.138	0.003	0.001	0.001	1.272	1.285	1.298	4.852	0	10.559	0.93	15.85	7.51	0.448	0.897	0.101	0.15	0.369	2.43	7.255	1.788	-2.344	1.099	-2.589	0.53	-0.486	0.749	0.048	0.258	-0.219	0.439	0.554	0.083	0.076	1.139
26	Stearic acid, C18H36O2	90	1.5	48	0.8	EtOH	284.54	5.081	0.516	0.974	183.82	1.299	0.314	0.115	0.138	0.003	0.001	0.001	1.272	1.285	1.298	4.852	0	10.559	0.93	15.85	7.51	0.448	0.897	0.101	0.15	0.369	2.43	7.255	1.788	-2.344	1.099	-2.589	0.53	-0.486	0.749	0.048	0.258	-0.219	0.439	0.554	0.083	0.076	1.139
27	Stearic acid, C18H36O2	90	0.5	48	1.6	EtOH	284.54	5.081	0.516	0.974	183.82	1.299	0.314	0.115	0.138	0.003	0.001	0.001	1.272	1.285	1.298	4.852	0	10.559	0.93	15.85	7.51	0.448	0.897	0.101	0.15	0.369	2.43	7.255	1.788	-2.344	1.099	-2.589	0.53	-0.486	0.749	0.048	0.258	-0.219	0.439	0.554	0.083	0.076	1.139
28	Stearic acid, C18H36O2	75	1.5	24	0.8	EtOH	284.54	5.081	0.516	0.974	183.82	1.299	0.314	0.115	0.138	0.003	0.001	0.001	1.272	1.285	1.298	4.852	0	10.559	0.93	15.85	7.51	0.448	0.897	0.101	0.15	0.369	2.43	7.255	1.788	-2.344	1.099	-2.589	0.53	-0.486	0.749	0.048	0.258	-0.219	0.439	0.554	0.083	0.076	1.139
1	Oleic acid, C18H34O2	90	0.5	48	0.8	Acetonitrile	282.52	5.232	0.526	0.975	240.989	1.299	0.314	0.115	0.19	0	0.001	0.001	1.272	1.285	1.307	4.852	0	8.8	0.883	14.94	5.442	0.449	0.898	0.09	0.128	1.04	3.291	3.014	1.387	-2.255	1.131	-2.298	0.44	-0.537	0.342	0.065	0.154	-0.081	1.475	0.256	-0.015	0.176	0.312
2	Oleic acid, C18H34O2	82.5	1	36	1.2	Acetonitrile	282.52	5.232	0.526	0.975	240.989	1.299	0.314	0.115	0.19	0	0.001	0.001	1.272	1.285	1.307	4.852	0	8.8	0.883	14.94	5.442	0.449	0.898	0.09	0.128	1.04	3.291	3.014	1.387	-2.255	1.131	-2.298	0.44	-0.537	0.342	0.065	0.154	-0.081	1.475	0.256	-0.015	0.176	0.312
4	Oleic acid, C18H34O2	75	0.5	48	0.8	Acetonitrile	282.52	5.232	0.526	0.975	240.989	1.299	0.314	0.115	0.19	0	0.001	0.001	1.272	1.285	1.307	4.852	0	8.8	0.883	14.94	5.442	0.449	0.898	0.09	0.128	1.04	3.291	3.014	1.387	-2.255	1.131	-2.298	0.44	-0.537	0.342	0.065	0.154	-0.081	1.475	0.256	-0.015	0.176	0.312
5	Oleic acid, C18H34O2	82.5	1	36	0.8	Acetonitrile	282.52	5.232	0.526	0.975	240.989	1.299	0.314	0.115	0.19	0	0.001	0.001	1.272	1.285	1.307	4.852	0	8.8	0.883	14.94	5.442	0.449	0.898	0.09	0.128	1.04	3.291	3.014	1.387	-2.255	1.131	-2.298	0.44	-0.537	0.342	0.065	0.154	-0.081	1.475	0.256	-0.015	0.176	0.312
6	Oleic acid, C18H34O2	90	1.5	24	0.8	Acetonitrile	282.52	5.232	0.526	0.975	240.989	1.299	0.314	0.115	0.19	0	0.001	0.001	1.272	1.285	1.307	4.852	0	8.8	0.883	14.94	5.442	0.449	0.898	0.09	0.128	1.04	3.291	3.014	1.387	-2.255	1.131	-2.298	0.44	-0.537	0.342	0.065	0.154	-0.081	1.475	0.256	-0.015	0.176	0.312
7	Oleic acid, C18H34O2	82.5	1	24	1.2	Acetonitrile	282.52	5.232	0.526	0.975	240.989	1.299	0.314	0.115	0.19	0	0.001	0.001	1.272	1.285	1.307	4.852	0	8.8	0.883	14.94	5.442	0.449	0.898	0.09	0.128	1.04	3.291	3.014	1.387	-2.255	1.131	-2.298	0.44	-0.537	0.342	0.065	0.154	-0.081	1.475	0.256	-0.015	0.176	0.312
8	Oleic acid, C18H34O2	75	1.5	48	1.6	Acetonitrile	282.52	5.232	0.526	0.975	240.989	1.299	0.314	0.115	0.19	0	0.001	0.001	1.272	1.285	1.307	4.852	0	8.8	0.883	14.94	5.442	0.449	0.898	0.09	0.128	1.04	3.291	3.014	1.387	-2.255	1.131	-2.298	0.44	-0.537	0.342	0.065	0.154	-0.081	1.475	0.256	-0.015	0.176	0.312
10	Oleic acid, C18H34O2	82.5	1.5	36	1.2	Acetonitrile	282.52	5.232	0.526	0.975	240.989	1.299	0.314	0.115	0.19	0	0.001	0.001	1.272	1.285	1.307	4.852	0	8.8	0.883	14.94	5.442	0.449	0.898	0.09	0.128	1.04	3.291	3.014	1.387	-2.255	1.131	-2.298	0.44	-0.537	0.342	0.065	0.154	-0.081	1.475	0.256	-0.015	0.176	0.312
12	Oleic acid, C18H34O2	75	1.5	48	0.8	Acetonitrile	282.52	5.232	0.526	0.975	240.989	1.299	0.314	0.115	0.19	0	0.001	0.001	1.272	1.285	1.307	4.852	0	8.8	0.883	14.94	5.442	0.449	0.898	0.09	0.128	1.04	3.291	3.014	1.387	-2.255	1.131	-2.298	0.44	-0.537	0.342	0.065	0.154	-0.081	1.475	0.256	-0.015	0.176	0.312
13	Oleic acid, C18H34O2	90	0.5	24	1.6	Acetonitrile	282.52	5.232	0.526	0.975	240.989	1.299	0.314	0.115	0.19	0	0.001	0.001	1.272	1.285	1.307	4.852	0	8.8	0.883	14.94	5.442	0.449	0.898	0.09	0.128	1.04	3.291	3.014	1.387	-2.255	1.131	-2.298	0.44	-0.537	0.342	0.065	0.154	-0.081	1.475	0.256	-0.015	0.176	0.312
14	Oleic acid, C18H34O2	75	0.5	48	1.6	Acetonitrile	282.52	5.232	0.526	0.975	240.989	1.299	0.314	0.115	0.19	0	0.001	0.001	1.272	1.285	1.307	4.852	0	8.8	0.883	14.94	5.442	0.449	0.898	0.09	0.128	1.04	3.291	3.014	1.387	-2.255	1.131	-2.298	0.44	-0.537	0.342	0.065	0.154	-0.081	1.475	0.256	-0.015	0.176	0.312
15	Oleic acid, C18H34O2	75	1.5	24	1.6	Acetonitrile	282.52	5.232	0.526	0.975	240.989	1.299	0.314	0.115	0.19	0	0.001	0.001	1.272	1.285	1.307	4.852	0	8.8	0.883	14.94	5.442	0.449	0.898	0.09	0.128	1.04	3.291	3.014	1.387	-2.255	1.131	-2.298	0.44	-0.537	0.342	0.065	0.154	-0.081	1.475	0.256	-0.015	0.176	0.312
16	Oleic acid, C18H34O2	90	1.5	48	1.6	Acetonitrile	282.52	5.232	0.526	0.975	240.989	1.299	0.314	0.115	0.19	0	0.001	0.001	1.272	1.285	1.307	4.852	0	8.8	0.883	14.94	5.442	0.449	0.898	0.09	0.128	1.04	3.291	3.014	1.387	-2.255	1.131	-2.298	0.44	-0.537	0.342	0.065	0.154	-0.081	1.475	0.256	-0.015	0.176	0.312
17	Oleic acid, C18H34O2	82.5	1	36	1.6	Acetonitrile	282.52	5.232	0.526	0.975	240.989	1.299	0.314	0.115	0.19	0	0.001	0.001	1.272	1.285	1.307	4.852	0	8.8	0.883	14.94	5.442	0.449	0.898	0.09	0.128	1.04	3.291	3.014	1.387	-2.255	1.131	-2.298	0.44	-0.537	0.342	0.065	0.154	-0.081	1.475	0.256	-0.015	0.176	0.312
18	Oleic acid, C18H34O2	82.5	0.5	36	1.2	Acetonitrile	282.52	5.232	0.526	0.975	240.989	1.299	0.314	0.115	0.19	0	0.001	0.001	1.272	1.285	1.307	4.852	0	8.8	0.883	14.94	5.442	0.449	0.898	0.09	0.128	1.04	3.291	3.014	1.387	-2.255	1.131	-2.298	0.44	-0.537	0.342	0.065	0.154	-0.081	1.475	0.256	-0.015	0.176	0.312
19	Oleic acid, C18H34O2	90	0.5	24	0.8	Acetonitrile	282.52	5.232	0.526	0.975	240.989	1.299	0.314	0.115	0.19	0	0.001	0.001	1.272	1.285	1.307	4.852	0	8.8	0.883	14.94	5.442	0.449	0.898	0.09	0.128	1.04	3.291	3.014	1.387	-2.255	1.131	-2.298	0.44	-0.537	0.342	0.065	0.154	-0.081	1.475	0.256	-0.015	0.176	0.312
20	Oleic acid, C18H34O2	75	0.5	24	0.8	Acetonitrile	282.52	5.232	0.526	0.975	240.989	1.299	0.314	0.115	0.19	0	0.001	0.001	1.272	1.285	1.307	4.852	0	8.8	0.883	14.94	5.442	0.449	0.898	0.09	0.128	1.04	3.291	3.014	1.387	-2.255	1.131	-2.298	0.44	-0.537	0.342	0.065	0.154	-0.081	1.475	0.256	-0.015	0.176	0.312
21	Oleic acid, C18H34O2	90	1.5	24	1.6	Acetonitrile	282.52	5.232	0.526	0.975	240.989	1.299	0.314	0.115	0.19	0	0.001	0.001	1.272	1.285	1.307	4.852	0	8.8	0.883	14.94	5.442	0.449	0.898	0.09	0.128	1.04	3.291	3.014	1.387	-2.255	1.131	-2.298	0.44	-0.537	0.342	0.065	0.154	-0.081	1.475	0.256	-0.015	0.176	0.312
22	Oleic acid, C18H34O2	75	0.5	24	1.6	Acetonitrile	282.52	5.232	0.526	0.975	240.989	1.299	0.314	0.115	0.19	0	0.001	0.001	1.272	1.285	1.307	4.852	0	8.8	0.883	14.94	5.442	0.449	0.898	0.09	0.128	1.04	3.291	3.014	1.387	-2.255	1.131	-2.298	0.44	-0.537	0.342	0.065	0.154	-0.081	1.475	0.256	-0.015	0.176	0.312
23	Oleic acid, C18H34O2	90	1	36	1.2	Acetonitrile	282.52	5.232	0.526	0.975	240.989	1.299	0.314	0.115	0.19	0	0.001	0.001	1.272	1.285	1.307	4.852	0	8.8	0.883	14.94	5.442	0.449	0.898	0.09	0.128	1.04	3.291	3.014	1.387	-2.255	1.131	-2.298	0.44	-0.537	0.342	0.065	0.154	-0.081	1.475	0.256	-0.015	0.176	0.312
24	Oleic acid, C18H34O2	82.5	1	48	1.2	Acetonitrile	282.52	5.232	0.526	0.975	240.989	1.299	0.314	0.115	0.19	0	0.001	0.001	1.272	1.285	1.307	4.852	0	8.8	0.883	14.94	5.442	0.449	0.898	0.09	0.128	1.04	3.291	3.014	1.387	-2.255	1.131	-2.298	0.44	-0.537	0.342	0.065	0.154	-0.081	1.475	0.256	-0.015	0.176	0.312
25	Oleic acid, C18H34O2	75	1	36	1.2	Acetonitrile	282.52	5.232	0.526	0.975	240.989	1.299	0.314	0.115	0.19	0	0.001	0.001	1.272	1.285	1.307	4.852	0	8.8	0.883	14.94	5.442	0.449	0.898	0.09	0.128	1.04	3.291	3.014	1.387	-2.255	1.131	-2.298	0.44	-0.537	0.342	0.065	0.154	-0.081	1.475	0.256	-0.015	0.176	0.312
26	Oleic acid, C18H34O2	90	1.5	48	0.8	Acetonitrile	282.52	5.232	0.526	0.975	240.989	1.299	0.314	0.115	0.19	0	0.001	0.001	1.272	1.285	1.307	4.852	0	8.8	0.883	14.94	5.442	0.449	0.898	0.09	0.128	1.04	3.291	3.014	1.387	-2.255	1.131	-2.298	0.44	-0.537	0.342	0.065	0.154	-0.081	1.475	0.256	-0.015	0.176	0.312
27	Oleic acid, C18H34O2	90	0.5	48	1.6	Acetonitrile	282.52	5.232	0.526	0.975	240.989	1.299	0.314	0.115	0.19	0	0.001	0.001	1.272	1.285	1.307	4.852	0	8.8	0.883	14.94	5.442	0.449	0.898	0.09	0.128	1.04	3.291	3.014	1.387	-2.255	1.131	-2.298	0.44	-0.537	0.342	0.065	0.154	-0.081	1.475	0.256	-0.015	0.176	0.312
28	Oleic acid, C18H34O2	75	1.5	24	0.8	Acetonitrile	282.52	5.232	0.526	0.975	240.989	1.299	0.314	0.115	0.19	0	0.001	0.001	1.272	1.285	1.307	4.852	0	8.8	0.883	14.94	5.442	0.449	0.898	0.09	0.128	1.04	3.291	3.014	1.387	-2.255	1.131	-2.298	0.44	-0.537	0.342	0.065	0.154	-0.081	1.475	0.256	-0.015	0.176	0.312
1	Oleic acid, C18H34O2	90	0.5	48	0.8	MeOH	282.52	5.232	0.526	0.975	240.989	1.299	0.314	0.115	0.19	0	0.001	0.001	1.272	1.285	1.307	4.852	0	8.8	0.883	14.94	5.442	0.449	0.898	0.09	0.128	1.04	3.291	3.014	1.387	-2.255	1.131	-2.298	0.44	-0.537	0.342	0.065	0.154	-0.081	1.475	0.256	-0.015	0.176	0.312
2	Oleic acid, C18H34O2	82.5	1	36	1.2	MeOH	282.52	5.232	0.526	0.975	240.989	1.299	0.314	0.115	0.19	0	0.001	0.001	1.272	1.285	1.307	4.852	0	8.8	0.883	14.94	5.442	0.449	0.898	0.09	0.128	1.04	3.291	3.014	1.387	-2.255	1.131	-2.298	0.44	-0.537	0.342	0.065	0.154	-0.081	1.475	0.256	-0.015	0.176	0.312
4	Oleic acid, C18H34O2	75	0.5	48	0.8	MeOH	282.52	5.232	0.526	0.975	240.989	1.299	0.314	0.115	0.19	0	0.001	0.001	1.272	1.285	1.307	4.852	0	8.8	0.883	14.94	5.442	0.449	0.898	0.09	0.128	1.04	3.291	3.014	1.387	-2.255	1.131	-2.298	0.44	-0.537	0.342	0.065	0.154	-0.081	1.475	0.256	-0.015	0.176	0.312
5	Oleic acid, C18H34O2	82.5	1	36	0.8	MeOH	282.52	5.232	0.526	0.975	240.989	1.299	0.314	0.115	0.19	0	0.001	0.001	1.272	1.285	1.307	4.852	0	8.8	0.883	14.94	5.442	0.449	0.898	0.09	0.128	1.04	3.291	3.014	1.387	-2.255	1.131	-2.298	0.44	-0.537	0.342	0.065	0.154	-0.081	1.475	0.256	-0.015	0.176	0.312
6	Oleic acid, C18H34O2	90	1.5	24	0.8	MeOH	282.52	5.232	0.526	0.975	240.989	1.299	0.314	0.115	0.19	0	0.001	0.001	1.272	1.285	1.307	4.852	0	8.8	0.883	14.94	5.442	0.449	0.898	0.09	0.128	1.04	3.291	3.014	1.387	-2.255	1.131	-2.298	0.44	-0.537	0.342	0.065	0.154	-0.081	1.475	0.256	-0.015	0.176	0.312
7	Oleic acid, C18H34O2	82.5	1	24	1.2	MeOH	282.52	5.232	0.526	0.975	240.989	1.299	0.314	0.115	0.19	0	0.001	0.001	1.272	1.285	1.307	4.852	0	8.8	0.883	14.94	5.442	0.449	0.898	0.09	0.128	1.04	3.291	3.014	1.387	-2.255	1.131	-2.298	0.44	-0.537	0.342	0.065	0.154	-0.081	1.475	0.256	-0.015	0.176	0.312
8	Oleic acid, C18H34O2	75	1.5	48	1.6	MeOH	282.52	5.232	0.526	0.975	240.989	1.299	0.314	0.115	0.19	0	0.001	0.001	1.272	1.285	1.307	4.852	0	8.8	0.883	14.94	5.442	0.449	0.898	0.09	0.128	1.04	3.291	3.014	1.387	-2.255	1.131	-2.298	0.44	-0.537	0.342	0.065	0.154	-0.081	1.475	0.256	-0.015	0.176	0.312
10	Oleic acid, C18H34O2	82.5	1.5	36	1.2	MeOH	282.52	5.232	0.526	0.975	240.989	1.299	0.314	0.115	0.19	0	0.001	0.001	1.272	1.285	1.307	4.852	0	8.8	0.883	14.94	5.442	0.449	0.898	0.09	0.128	1.04	3.291	3.014	1.387	-2.255	1.131	-2.298	0.44	-0.537	0.342	0.065	0.154	-0.081	1.475	0.256	-0.015	0.176	0.312
12	Oleic acid, C18H34O2	75	1.5	48	0.8	MeOH	282.52	5.232	0.526	0.975	240.989	1.299	0.314	0.115	0.19	0	0.001	0.001	1.272	1.285	1.307	4.852	0	8.8	0.883	14.94	5.442	0.449	0.898	0.09	0.128	1.04	3.291	3.014	1.387	-2.255	1.131	-2.298	0.44	-0.537	0.342	0.065	0.154	-0.081	1.475	0.256	-0.015	0.176	0.312
13	Oleic acid, C18H34O2	90	0.5	24	1.6	MeOH	282.52	5.232	0.526	0.975	240.989	1.299	0.314	0.115	0.19	0	0.001	0.001	1.272	1.285	1.307	4.852	0	8.8	0.883	14.94	5.442	0.449	0.898	0.09	0.128	1.04	3.291	3.014	1.387	-2.255	1.131	-2.298	0.44	-0.537	0.342	0.065	0.154	-0.081	1.475	0.256	-0.015	0.176	0.312
14	Oleic acid, C18H34O2	75	0.5	48	1.6	MeOH	282.52	5.232	0.526	0.975	240.989	1.299	0.314	0.115	0.19	0	0.001	0.001	1.272	1.285	1.307	4.852	0	8.8	0.883	14.94	5.442	0.449	0.898	0.09	0.128	1.04	3.291	3.014	1.387	-2.255	1.131	-2.298	0.44	-0.537	0.342	0.065	0.154	-0.081	1.475	0.256	-0.015	0.176	0.312
15	Oleic acid, C18H34O2	75	1.5	24	1.6	MeOH	282.52	5.232	0.526	0.975	240.989	1.299	0.314	0.115	0.19	0	0.001	0.001	1.272	1.285	1.307	4.852	0	8.8	0.883	14.94	5.442	0.449	0.898	0.09	0.128	1.04	3.291	3.014	1.387	-2.255	1.131	-2.298	0.44	-0.537	0.342	0.065	0.154	-0.081	1.475	0.256	-0.015	0.176	0.312
16	Oleic acid, C18H34O2	90	1.5	48	1.6	MeOH	282.52	5.232	0.526	0.975	240.989	1.299	0.314	0.115	0.19	0	0.001	0.001	1.272	1.285	1.307	4.852	0	8.8	0.883	14.94	5.442	0.449	0.898	0.09	0.128	1.04	3.291	3.014	1.387	-2.255	1.131	-2.298	0.44	-0.537	0.342	0.065	0.154	-0.081	1.475	0.256	-0.015	0.176	0.312
17	Oleic acid, C18H34O2	82.5	1	36	1.6	MeOH	282.52	5.232	0.526	0.975	240.989	1.299	0.314	0.115	0.19	0	0.001	0.001	1.272	1.285	1.307	4.852	0	8.8	0.883	14.94	5.442	0.449	0.898	0.09	0.128	1.04	3.291	3.014	1.387	-2.255	1.131	-2.298	0.44	-0.537	0.342	0.065	0.154	-0.081	1.475	0.256	-0.015	0.176	0.312
18	Oleic acid, C18H34O2	82.5	0.5	36	1.2	MeOH	282.52	5.232	0.526	0.975	240.989	1.299	0.314	0.115	0.19	0	0.001	0.001	1.272	1.285	1.307	4.852	0	8.8	0.883	14.94	5.442	0.449	0.898	0.09	0.128	1.04	3.291	3.014	1.387	-2.255	1.131	-2.298	0.44	-0.537	0.342	0.065	0.154	-0.081	1.475	0.256	-0.015	0.176	0.312
19	Oleic acid, C18H34O2	90	0.5	24	0.8	MeOH	282.52	5.232	0.526	0.975	240.989	1.299	0.314	0.115	0.19	0	0.001	0.001	1.272	1.285	1.307	4.852	0	8.8	0.883	14.94	5.442	0.449	0.898	0.09	0.128	1.04	3.291	3.014	1.387	-2.255	1.131	-2.298	0.44	-0.537	0.342	0.065	0.154	-0.081	1.475	0.256	-0.015	0.176	0.312
20	Oleic acid, C18H34O2	75	0.5	24	0.8	MeOH	282.52	5.232	0.526	0.975	240.989	1.299	0.314	0.115	0.19	0	0.001	0.001	1.272	1.285	1.307	4.852	0	8.8	0.883	14.94	5.442	0.449	0.898	0.09	0.128	1.04	3.291	3.014	1.387	-2.255	1.131	-2.298	0.44	-0.537	0.342	0.065	0.154	-0.081	1.475	0.256	-0.015	0.176	0.312
21	Oleic acid, C18H34O2	90	1.5	24	1.6	MeOH	282.52	5.232	0.526	0.975	240.989	1.299	0.314	0.115	0.19	0	0.001	0.001	1.272	1.285	1.307	4.852	0	8.8	0.883	14.94	5.442	0.449	0.898	0.09	0.128	1.04	3.291	3.014	1.387	-2.255	1.131	-2.298	0.44	-0.537	0.342	0.065	0.154	-0.081	1.475	0.256	-0.015	0.176	0.312
22	Oleic acid, C18H34O2	75	0.5	24	1.6	MeOH	282.52	5.232	0.526	0.975	240.989	1.299	0.314	0.115	0.19	0	0.001	0.001	1.272	1.285	1.307	4.852	0	8.8	0.883	14.94	5.442	0.449	0.898	0.09	0.128	1.04	3.291	3.014	1.387	-2.255	1.131	-2.298	0.44	-0.537	0.342	0.065	0.154	-0.081	1.475	0.256	-0.015	0.176	0.312
23	Oleic acid, C18H34O2	90	1	36	1.2	MeOH	282.52	5.232	0.526	0.975	240.989	1.299	0.314	0.115	0.19	0	0.001	0.001	1.272	1.285	1.307	4.852	0	8.8	0.883	14.94	5.442	0.449	0.898	0.09	0.128	1.04	3.291	3.014	1.387	-2.255	1.131	-2.298	0.44	-0.537	0.342	0.065	0.154	-0.081	1.475	0.256	-0.015	0.176	0.312
24	Oleic acid, C18H34O2	82.5	1	48	1.2	MeOH	282.52	5.232	0.526	0.975	240.989	1.299	0.314	0.115	0.19	0	0.001	0.001	1.272	1.285	1.307	4.852	0	8.8	0.883	14.94	5.442	0.449	0.898	0.09	0.128	1.04	3.291	3.014	1.387	-2.255	1.131	-2.298	0.44	-0.537	0.342	0.065	0.154	-0.081	1.475	0.256	-0.015	0.176	0.312
25	Oleic acid, C18H34O2	75	1	36	1.2	MeOH	282.52	5.232	0.526	0.975	240.989	1.299	0.314	0.115	0.19	0	0.001	0.001	1.272	1.285	1.307	4.852	0	8.8	0.883	14.94	5.442	0.449	0.898	0.09	0.128	1.04	3.291	3.014	1.387	-2.255	1.131	-2.298	0.44	-0.537	0.342	0.065	0.154	-0.081	1.475	0.256	-0.015	0.176	0.312
26	Oleic acid, C18H34O2	90	1.5	48	0.8	MeOH	282.52	5.232	0.526	0.975	240.989	1.299	0.314	0.115	0.19	0	0.001	0.001	1.272	1.285	1.307	4.852	0	8.8	0.883	14.94	5.442	0.449	0.898	0.09	0.128	1.04	3.291	3.014	1.387	-2.255	1.131	-2.298	0.44	-0.537	0.342	0.065	0.154	-0.081	1.475	0.256	-0.015	0.176	0.312
27	Oleic acid, C18H34O2	90	0.5	48	1.6	MeOH	282.52	5.232	0.526	0.975	240.989	1.299	0.314	0.115	0.19	0	0.001	0.001	1.272	1.285	1.307	4.852	0	8.8	0.883	14.94	5.442	0.449	0.898	0.09	0.128	1.04	3.291	3.014	1.387	-2.255	1.131	-2.298	0.44	-0.537	0.342	0.065	0.154	-0.081	1.475	0.256	-0.015	0.176	0.312
28	Oleic acid, C18H34O2	75	1.5	24	0.8	MeOH	282.52	5.232	0.526	0.975	240.989	1.299	0.314	0.115	0.19	0	0.001	0.001	1.272	1.285	1.307	4.852	0	8.8	0.883	14.94	5.442	0.449	0.898	0.09	0.128	1.04	3.291	3.014	1.387	-2.255	1.131	-2.298	0.44	-0.537	0.342	0.065	0.154	-0.081	1.475	0.256	-0.015	0.176	0.312
1	Oleic acid, C18H34O2	90	0.5	48	0.8	Acetone	282.52	5.232	0.526	0.975	240.989	1.299	0.314	0.115	0.19	0	0.001	0.001	1.272	1.285	1.307	4.852	0	8.8	0.883	14.94	5.442	0.449	0.898	0.09	0.128	1.04	3.291	3.014	1.387	-2.255	1.131	-2.298	0.44	-0.537	0.342	0.065	0.154	-0.081	1.475	0.256	-0.015	0.176	0.312
2	Oleic acid, C18H34O2	82.5	1	36	1.2	Acetone	282.52	5.232	0.526	0.975	240.989	1.299	0.314	0.115	0.19	0	0.001	0.001	1.272	1.285	1.307	4.852	0	8.8	0.883	14.94	5.442	0.449	0.898	0.09	0.128	1.04	3.291	3.014	1.387	-2.255	1.131	-2.298	0.44	-0.537	0.342	0.065	0.154	-0.081	1.475	0.256	-0.015	0.176	0.312
4	Oleic acid, C18H34O2	75	0.5	48	0.8	Acetone	282.52	5.232	0.526	0.975	240.989	1.299	0.314	0.115	0.19	0	0.001	0.001	1.272	1.285	1.307	4.852	0	8.8	0.883	14.94	5.442	0.449	0.898	0.09	0.128	1.04	3.291	3.014	1.387	-2.255	1.131	-2.298	0.44	-0.537	0.342	0.065	0.154	-0.081	1.475	0.256	-0.015	0.176	0.312
5	Oleic acid, C18H34O2	82.5	1	36	0.8	Acetone	282.52	5.232	0.526	0.975	240.989	1.299	0.314	0.115	0.19	0	0.001	0.001	1.272	1.285	1.307	4.852	0	8.8	0.883	14.94	5.442	0.449	0.898	0.09	0.128	1.04	3.291	3.014	1.387	-2.255	1.131	-2.298	0.44	-0.537	0.342	0.065	0.154	-0.081	1.475	0.256	-0.015	0.176	0.312
6	Oleic acid, C18H34O2	90	1.5	24	0.8	Acetone	282.52	5.232	0.526	0.975	240.989	1.299	0.314	0.115	0.19	0	0.001	0.001	1.272	1.285	1.307	4.852	0	8.8	0.883	14.94	5.442	0.449	0.898	0.09	0.128	1.04	3.291	3.014	1.387	-2.255	1.131	-2.298	0.44	-0.537	0.342	0.065	0.154	-0.081	1.475	0.256	-0.015	0.176	0.312
7	Oleic acid, C18H34O2	82.5	1	24	1.2	Acetone	282.52	5.232	0.526	0.975	240.989	1.299	0.314	0.115	0.19	0	0.001	0.001	1.272	1.285	1.307	4.852	0	8.8	0.883	14.94	5.442	0.449	0.898	0.09	0.128	1.04	3.291	3.014	1.387	-2.255	1.131	-2.298	0.44	-0.537	0.342	0.065	0.154	-0.081	1.475	0.256	-0.015	0.176	0.312
8	Oleic acid, C18H34O2	75	1.5	48	1.6	Acetone	282.52	5.232	0.526	0.975	240.989	1.299	0.314	0.115	0.19	0	0.001	0.001	1.272	1.285	1.307	4.852	0	8.8	0.883	14.94	5.442	0.449	0.898	0.09	0.128	1.04	3.291	3.014	1.387	-2.255	1.131	-2.298	0.44	-0.537	0.342	0.065	0.154	-0.081	1.475	0.256	-0.015	0.176	0.312
10	Oleic acid, C18H34O2	82.5	1.5	36	1.2	Acetone	282.52	5.232	0.526	0.975	240.989	1.299	0.314	0.115	0.19	0	0.001	0.001	1.272	1.285	1.307	4.852	0	8.8	0.883	14.94	5.442	0.449	0.898	0.09	0.128	1.04	3.291	3.014	1.387	-2.255	1.131	-2.298	0.44	-0.537	0.342	0.065	0.154	-0.081	1.475	0.256	-0.015	0.176	0.312
12	Oleic acid, C18H34O2	75	1.5	48	0.8	Acetone	282.52	5.232	0.526	0.975	240.989	1.299	0.314	0.115	0.19	0	0.001	0.001	1.272	1.285	1.307	4.852	0	8.8	0.883	14.94	5.442	0.449	0.898	0.09	0.128	1.04	3.291	3.014	1.387	-2.255	1.131	-2.298	0.44	-0.537	0.342	0.065	0.154	-0.081	1.475	0.256	-0.015	0.176	0.312
13	Oleic acid, C18H34O2	90	0.5	24	1.6	Acetone	282.52	5.232	0.526	0.975	240.989	1.299	0.314	0.115	0.19	0	0.001	0.001	1.272	1.285	1.307	4.852	0	8.8	0.883	14.94	5.442	0.449	0.898	0.09	0.128	1.04	3.291	3.014	1.387	-2.255	1.131	-2.298	0.44	-0.537	0.342	0.065	0.154	-0.081	1.475	0.256	-0.015	0.176	0.312
14	Oleic acid, C18H34O2	75	0.5	48	1.6	Acetone	282.52	5.232	0.526	0.975	240.989	1.299	0.314	0.115	0.19	0	0.001	0.001	1.272	1.285	1.307	4.852	0	8.8	0.883	14.94	5.442	0.449	0.898	0.09	0.128	1.04	3.291	3.014	1.387	-2.255	1.131	-2.298	0.44	-0.537	0.342	0.065	0.154	-0.081	1.475	0.256	-0.015	0.176	0.312
15	Oleic acid, C18H34O2	75	1.5	24	1.6	Acetone	282.52	5.232	0.526	0.975	240.989	1.299	0.314	0.115	0.19	0	0.001	0.001	1.272	1.285	1.307	4.852	0	8.8	0.883	14.94	5.442	0.449	0.898	0.09	0.128	1.04	3.291	3.014	1.387	-2.255	1.131	-2.298	0.44	-0.537	0.342	0.065	0.154	-0.081	1.475	0.256	-0.015	0.176	0.312
16	Oleic acid, C18H34O2	90	1.5	48	1.6	Acetone	282.52	5.232	0.526	0.975	240.989	1.299	0.314	0.115	0.19	0	0.001	0.001	1.272	1.285	1.307	4.852	0	8.8	0.883	14.94	5.442	0.449	0.898	0.09	0.128	1.04	3.291	3.014	1.387	-2.255	1.131	-2.298	0.44	-0.537	0.342	0.065	0.154	-0.081	1.475	0.256	-0.015	0.176	0.312
17	Oleic acid, C18H34O2	82.5	1	36	1.6	Acetone	282.52	5.232	0.526	0.975	240.989	1.299	0.314	0.115	0.19	0	0.001	0.001	1.272	1.285	1.307	4.852	0	8.8	0.883	14.94	5.442	0.449	0.898	0.09	0.128	1.04	3.291	3.014	1.387	-2.255	1.131	-2.298	0.44	-0.537	0.342	0.065	0.154	-0.081	1.475	0.256	-0.015	0.176	0.312
18	Oleic acid, C18H34O2	82.5	0.5	36	1.2	Acetone	282.52	5.232	0.526	0.975	240.989	1.299	0.314	0.115	0.19	0	0.001	0.001	1.272	1.285	1.307	4.852	0	8.8	0.883	14.94	5.442	0.449	0.898	0.09	0.128	1.04	3.291	3.014	1.387	-2.255	1.131	-2.298	0.44	-0.537	0.342	0.065	0.154	-0.081	1.475	0.256	-0.015	0.176	0.312
19	Oleic acid, C18H34O2	90	0.5	24	0.8	Acetone	282.52	5.232	0.526	0.975	240.989	1.299	0.314	0.115	0.19	0	0.001	0.001	1.272	1.285	1.307	4.852	0	8.8	0.883	14.94	5.442	0.449	0.898	0.09	0.128	1.04	3.291	3.014	1.387	-2.255	1.131	-2.298	0.44	-0.537	0.342	0.065	0.154	-0.081	1.475	0.256	-0.015	0.176	0.312
20	Oleic acid, C18H34O2	75	0.5	24	0.8	Acetone	282.52	5.232	0.526	0.975	240.989	1.299	0.314	0.115	0.19	0	0.001	0.001	1.272	1.285	1.307	4.852	0	8.8	0.883	14.94	5.442	0.449	0.898	0.09	0.128	1.04	3.291	3.014	1.387	-2.255	1.131	-2.298	0.44	-0.537	0.342	0.065	0.154	-0.081	1.475	0.256	-0.015	0.176	0.312
21	Oleic acid, C18H34O2	90	1.5	24	1.6	Acetone	282.52	5.232	0.526	0.975	240.989	1.299	0.314	0.115	0.19	0	0.001	0.001	1.272	1.285	1.307	4.852	0	8.8	0.883	14.94	5.442	0.449	0.898	0.09	0.128	1.04	3.291	3.014	1.387	-2.255	1.131	-2.298	0.44	-0.537	0.342	0.065	0.154	-0.081	1.475	0.256	-0.015	0.176	0.312
22	Oleic acid, C18H34O2	75	0.5	24	1.6	Acetone	282.52	5.232	0.526	0.975	240.989	1.299	0.314	0.115	0.19	0	0.001	0.001	1.272	1.285	1.307	4.852	0	8.8	0.883	14.94	5.442	0.449	0.898	0.09	0.128	1.04	3.291	3.014	1.387	-2.255	1.131	-2.298	0.44	-0.537	0.342	0.065	0.154	-0.081	1.475	0.256	-0.015	0.176	0.312
23	Oleic acid, C18H34O2	90	1	36	1.2	Acetone	282.52	5.232	0.526	0.975	240.989	1.299	0.314	0.115	0.19	0	0.001	0.001	1.272	1.285	1.307	4.852	0	8.8	0.883	14.94	5.442	0.449	0.898	0.09	0.128	1.04	3.291	3.014	1.387	-2.255	1.131	-2.298	0.44	-0.537	0.342	0.065	0.154	-0.081	1.475	0.256	-0.015	0.176	0.312
24	Oleic acid, C18H34O2	82.5	1	48	1.2	Acetone	282.52	5.232	0.526	0.975	240.989	1.299	0.314	0.115	0.19	0	0.001	0.001	1.272	1.285	1.307	4.852	0	8.8	0.883	14.94	5.442	0.449	0.898	0.09	0.128	1.04	3.291	3.014	1.387	-2.255	1.131	-2.298	0.44	-0.537	0.342	0.065	0.154	-0.081	1.475	0.256	-0.015	0.176	0.312
25	Oleic acid, C18H34O2	75	1	36	1.2	Acetone	282.52	5.232	0.526	0.975	240.989	1.299	0.314	0.115	0.19	0	0.001	0.001	1.272	1.285	1.307	4.852	0	8.8	0.883	14.94	5.442	0.449	0.898	0.09	0.128	1.04	3.291	3.014	1.387	-2.255	1.131	-2.298	0.44	-0.537	0.342	0.065	0.154	-0.081	1.475	0.256	-0.015	0.176	0.312
26	Oleic acid, C18H34O2	90	1.5	48	0.8	Acetone	282.52	5.232	0.526	0.975	240.989	1.299	0.314	0.115	0.19	0	0.001	0.001	1.272	1.285	1.307	4.852	0	8.8	0.883	14.94	5.442	0.449	0.898	0.09	0.128	1.04	3.291	3.014	1.387	-2.255	1.131	-2.298	0.44	-0.537	0.342	0.065	0.154	-0.081	1.475	0.256	-0.015	0.176	0.312
27	Oleic acid, C18H34O2	90	0.5	48	1.6	Acetone	282.52	5.232	0.526	0.975	240.989	1.299	0.314	0.115	0.19	0	0.001	0.001	1.272	1.285	1.307	4.852	0	8.8	0.883	14.94	5.442	0.449	0.898	0.09	0.128	1.04	3.291	3.014	1.387	-2.255	1.131	-2.298	0.44	-0.537	0.342	0.065	0.154	-0.081	1.475	0.256	-0.015	0.176	0.312
28	Oleic acid, C18H34O2	75	1.5	24	0.8	Acetone	282.52	5.232	0.526	0.975	240.989	1.299	0.314	0.115	0.19	0	0.001	0.001	1.272	1.285	1.307	4.852	0	8.8	0.883	14.94	5.442	0.449	0.898	0.09	0.128	1.04	3.291	3.014	1.387	-2.255	1.131	-2.298	0.44	-0.537	0.342	0.065	0.154	-0.081	1.475	0.256	-0.015	0.176	0.312
1	Oleic acid, C18H34O2	90	0.5	48	0.8	EtOH	282.52	5.232	0.526	0.975	240.989	1.299	0.314	0.115	0.19	0	0.001	0.001	1.272	1.285	1.307	4.852	0	8.8	0.883	14.94	5.442	0.449	0.898	0.09	0.128	1.04	3.291	3.014	1.387	-2.255	1.131	-2.298	0.44	-0.537	0.342	0.065	0.154	-0.081	1.475	0.256	-0.015	0.176	0.312
2	Oleic acid, C18H34O2	82.5	1	36	1.2	EtOH	282.52	5.232	0.526	0.975	240.989	1.299	0.314	0.115	0.19	0	0.001	0.001	1.272	1.285	1.307	4.852	0	8.8	0.883	14.94	5.442	0.449	0.898	0.09	0.128	1.04	3.291	3.014	1.387	-2.255	1.131	-2.298	0.44	-0.537	0.342	0.065	0.154	-0.081	1.475	0.256	-0.015	0.176	0.312
4	Oleic acid, C18H34O2	75	0.5	48	0.8	EtOH	282.52	5.232	0.526	0.975	240.989	1.299	0.314	0.115	0.19	0	0.001	0.001	1.272	1.285	1.307	4.852	0	8.8	0.883	14.94	5.442	0.449	0.898	0.09	0.128	1.04	3.291	3.014	1.387	-2.255	1.131	-2.298	0.44	-0.537	0.342	0.065	0.154	-0.081	1.475	0.256	-0.015	0.176	0.312
5	Oleic acid, C18H34O2	82.5	1	36	0.8	EtOH	282.52	5.232	0.526	0.975	240.989	1.299	0.314	0.115	0.19	0	0.001	0.001	1.272	1.285	1.307	4.852	0	8.8	0.883	14.94	5.442	0.449	0.898	0.09	0.128	1.04	3.291	3.014	1.387	-2.255	1.131	-2.298	0.44	-0.537	0.342	0.065	0.154	-0.081	1.475	0.256	-0.015	0.176	0.312
6	Oleic acid, C18H34O2	90	1.5	24	0.8	EtOH	282.52	5.232	0.526	0.975	240.989	1.299	0.314	0.115	0.19	0	0.001	0.001	1.272	1.285	1.307	4.852	0	8.8	0.883	14.94	5.442	0.449	0.898	0.09	0.128	1.04	3.291	3.014	1.387	-2.255	1.131	-2.298	0.44	-0.537	0.342	0.065	0.154	-0.081	1.475	0.256	-0.015	0.176	0.312
7	Oleic acid, C18H34O2	82.5	1	24	1.2	EtOH	282.52	5.232	0.526	0.975	240.989	1.299	0.314	0.115	0.19	0	0.001	0.001	1.272	1.285	1.307	4.852	0	8.8	0.883	14.94	5.442	0.449	0.898	0.09	0.128	1.04	3.291	3.014	1.387	-2.255	1.131	-2.298	0.44	-0.537	0.342	0.065	0.154	-0.081	1.475	0.256	-0.015	0.176	0.312
8	Oleic acid, C18H34O2	75	1.5	48	1.6	EtOH	282.52	5.232	0.526	0.975	240.989	1.299	0.314	0.115	0.19	0	0.001	0.001	1.272	1.285	1.307	4.852	0	8.8	0.883	14.94	5.442	0.449	0.898	0.09	0.128	1.04	3.291	3.014	1.387	-2.255	1.131	-2.298	0.44	-0.537	0.342	0.065	0.154	-0.081	1.475	0.256	-0.015	0.176	0.312
10	Oleic acid, C18H34O2	82.5	1.5	36	1.2	EtOH	282.52	5.232	0.526	0.975	240.989	1.299	0.314	0.115	0.19	0	0.001	0.001	1.272	1.285	1.307	4.852	0	8.8	0.883	14.94	5.442	0.449	0.898	0.09	0.128	1.04	3.291	3.014	1.387	-2.255	1.131	-2.298	0.44	-0.537	0.342	0.065	0.154	-0.081	1.475	0.256	-0.015	0.176	0.312
12	Oleic acid, C18H34O2	75	1.5	48	0.8	EtOH	282.52	5.232	0.526	0.975	240.989	1.299	0.314	0.115	0.19	0	0.001	0.001	1.272	1.285	1.307	4.852	0	8.8	0.883	14.94	5.442	0.449	0.898	0.09	0.128	1.04	3.291	3.014	1.387	-2.255	1.131	-2.298	0.44	-0.537	0.342	0.065	0.154	-0.081	1.475	0.256	-0.015	0.176	0.312
13	Oleic acid, C18H34O2	90	0.5	24	1.6	EtOH	282.52	5.232	0.526	0.975	240.989	1.299	0.314	0.115	0.19	0	0.001	0.001	1.272	1.285	1.307	4.852	0	8.8	0.883	14.94	5.442	0.449	0.898	0.09	0.128	1.04	3.291	3.014	1.387	-2.255	1.131	-2.298	0.44	-0.537	0.342	0.065	0.154	-0.081	1.475	0.256	-0.015	0.176	0.312
14	Oleic acid, C18H34O2	75	0.5	48	1.6	EtOH	282.52	5.232	0.526	0.975	240.989	1.299	0.314	0.115	0.19	0	0.001	0.001	1.272	1.285	1.307	4.852	0	8.8	0.883	14.94	5.442	0.449	0.898	0.09	0.128	1.04	3.291	3.014	1.387	-2.255	1.131	-2.298	0.44	-0.537	0.342	0.065	0.154	-0.081	1.475	0.256	-0.015	0.176	0.312
15	Oleic acid, C18H34O2	75	1.5	24	1.6	EtOH	282.52	5.232	0.526	0.975	240.989	1.299	0.314	0.115	0.19	0	0.001	0.001	1.272	1.285	1.307	4.852	0	8.8	0.883	14.94	5.442	0.449	0.898	0.09	0.128	1.04	3.291	3.014	1.387	-2.255	1.131	-2.298	0.44	-0.537	0.342	0.065	0.154	-0.081	1.475	0.256	-0.015	0.176	0.312
16	Oleic acid, C18H34O2	90	1.5	48	1.6	EtOH	282.52	5.232	0.526	0.975	240.989	1.299	0.314	0.115	0.19	0	0.001	0.001	1.272	1.285	1.307	4.852	0	8.8	0.883	14.94	5.442	0.449	0.898	0.09	0.128	1.04	3.291	3.014	1.387	-2.255	1.131	-2.298	0.44	-0.537	0.342	0.065	0.154	-0.081	1.475	0.256	-0.015	0.176	0.312
17	Oleic acid, C18H34O2	82.5	1	36	1.6	EtOH	282.52	5.232	0.526	0.975	240.989	1.299	0.314	0.115	0.19	0	0.001	0.001	1.272	1.285	1.307	4.852	0	8.8	0.883	14.94	5.442	0.449	0.898	0.09	0.128	1.04	3.291	3.014	1.387	-2.255	1.131	-2.298	0.44	-0.537	0.342	0.065	0.154	-0.081	1.475	0.256	-0.015	0.176	0.312
18	Oleic acid, C18H34O2	82.5	0.5	36	1.2	EtOH	282.52	5.232	0.526	0.975	240.989	1.299	0.314	0.115	0.19	0	0.001	0.001	1.272	1.285	1.307	4.852	0	8.8	0.883	14.94	5.442	0.449	0.898	0.09	0.128	1.04	3.291	3.014	1.387	-2.255	1.131	-2.298	0.44	-0.537	0.342	0.065	0.154	-0.081	1.475	0.256	-0.015	0.176	0.312
19	Oleic acid, C18H34O2	90	0.5	24	0.8	EtOH	282.52	5.232	0.526	0.975	240.989	1.299	0.314	0.115	0.19	0	0.001	0.001	1.272	1.285	1.307	4.852	0	8.8	0.883	14.94	5.442	0.449	0.898	0.09	0.128	1.04	3.291	3.014	1.387	-2.255	1.131	-2.298	0.44	-0.537	0.342	0.065	0.154	-0.081	1.475	0.256	-0.015	0.176	0.312
20	Oleic acid, C18H34O2	75	0.5	24	0.8	EtOH	282.52	5.232	0.526	0.975	240.989	1.299	0.314	0.115	0.19	0	0.001	0.001	1.272	1.285	1.307	4.852	0	8.8	0.883	14.94	5.442	0.449	0.898	0.09	0.128	1.04	3.291	3.014	1.387	-2.255	1.131	-2.298	0.44	-0.537	0.342	0.065	0.154	-0.081	1.475	0.256	-0.015	0.176	0.312
21	Oleic acid, C18H34O2	90	1.5	24	1.6	EtOH	282.52	5.232	0.526	0.975	240.989	1.299	0.314	0.115	0.19	0	0.001	0.001	1.272	1.285	1.307	4.852	0	8.8	0.883	14.94	5.442	0.449	0.898	0.09	0.128	1.04	3.291	3.014	1.387	-2.255	1.131	-2.298	0.44	-0.537	0.342	0.065	0.154	-0.081	1.475	0.256	-0.015	0.176	0.312
22	Oleic acid, C18H34O2	75	0.5	24	1.6	EtOH	282.52	5.232	0.526	0.975	240.989	1.299	0.314	0.115	0.19	0	0.001	0.001	1.272	1.285	1.307	4.852	0	8.8	0.883	14.94	5.442	0.449	0.898	0.09	0.128	1.04	3.291	3.014	1.387	-2.255	1.131	-2.298	0.44	-0.537	0.342	0.065	0.154	-0.081	1.475	0.256	-0.015	0.176	0.312
23	Oleic acid, C18H34O2	90	1	36	1.2	EtOH	282.52	5.232	0.526	0.975	240.989	1.299	0.314	0.115	0.19	0	0.001	0.001	1.272	1.285	1.307	4.852	0	8.8	0.883	14.94	5.442	0.449	0.898	0.09	0.128	1.04	3.291	3.014	1.387	-2.255	1.131	-2.298	0.44	-0.537	0.342	0.065	0.154	-0.081	1.475	0.256	-0.015	0.176	0.312
24	Oleic acid, C18H34O2	82.5	1	48	1.2	EtOH	282.52	5.232	0.526	0.975	240.989	1.299	0.314	0.115	0.19	0	0.001	0.001	1.272	1.285	1.307	4.852	0	8.8	0.883	14.94	5.442	0.449	0.898	0.09	0.128	1.04	3.291	3.014	1.387	-2.255	1.131	-2.298	0.44	-0.537	0.342	0.065	0.154	-0.081	1.475	0.256	-0.015	0.176	0.312
25	Oleic acid, C18H34O2	75	1	36	1.2	EtOH	282.52	5.232	0.526	0.975	240.989	1.299	0.314	0.115	0.19	0	0.001	0.001	1.272	1.285	1.307	4.852	0	8.8	0.883	14.94	5.442	0.449	0.898	0.09	0.128	1.04	3.291	3.014	1.387	-2.255	1.131	-2.298	0.44	-0.537	0.342	0.065	0.154	-0.081	1.475	0.256	-0.015	0.176	0.312
26	Oleic acid, C18H34O2	90	1.5	48	0.8	EtOH	282.52	5.232	0.526	0.975	240.989	1.299	0.314	0.115	0.19	0	0.001	0.001	1.272	1.285	1.307	4.852	0	8.8	0.883	14.94	5.442	0.449	0.898	0.09	0.128	1.04	3.291	3.014	1.387	-2.255	1.131	-2.298	0.44	-0.537	0.342	0.065	0.154	-0.081	1.475	0.256	-0.015	0.176	0.312
27	Oleic acid, C18H34O2	90	0.5	48	1.6	EtOH	282.52	5.232	0.526	0.975	240.989	1.299	0.314	0.115	0.19	0	0.001	0.001	1.272	1.285	1.307	4.852	0	8.8	0.883	14.94	5.442	0.449	0.898	0.09	0.128	1.04	3.291	3.014	1.387	-2.255	1.131	-2.298	0.44	-0.537	0.342	0.065	0.154	-0.081	1.475	0.256	-0.015	0.176	0.312
28	Oleic acid, C18H34O2	75	1.5	24	0.8	EtOH	282.52	5.232	0.526	0.975	240.989	1.299	0.314	0.115	0.19	0	0.001	0.001	1.272	1.285	1.307	4.852	0	8.8	0.883	14.94	5.442	0.449	0.898	0.09	0.128	1.04	3.291	3.014	1.387	-2.255	1.131	-2.298	0.44	-0.537	0.342	0.065	0.154	-0.081	1.475	0.256	-0.015	0.176	0.312
1	Linoleic acid, C18H32O2	90	0.5	48	0.8	Acetonitrile	280.5	5.394	0.536	0.977	245.668	1.299	0.314	0.115	0.171	0.004	0.003	0.008	1.272	1.285	1.303	4.852	-0.623	10.667	0.929	18.961	7.588	0.447	0.894	0.115	0.161	0.832	1.021	2.979	0.74	-2.755	0.885	-2.06	0.514	-0.163	0.51	-0.002	0.07	-0.202	-0.135	0.537	-0.001	0.014	0.695
2	Linoleic acid, C18H32O2	82.5	1	36	1.2	Acetonitrile	280.5	5.394	0.536	0.977	245.668	1.299	0.314	0.115	0.171	0.004	0.003	0.008	1.272	1.285	1.303	4.852	-0.623	10.667	0.929	18.961	7.588	0.447	0.894	0.115	0.161	0.832	1.021	2.979	0.74	-2.755	0.885	-2.06	0.514	-0.163	0.51	-0.002	0.07	-0.202	-0.135	0.537	-0.001	0.014	0.695
4	Linoleic acid, C18H32O2	75	0.5	48	0.8	Acetonitrile	280.5	5.394	0.536	0.977	245.668	1.299	0.314	0.115	0.171	0.004	0.003	0.008	1.272	1.285	1.303	4.852	-0.623	10.667	0.929	18.961	7.588	0.447	0.894	0.115	0.161	0.832	1.021	2.979	0.74	-2.755	0.885	-2.06	0.514	-0.163	0.51	-0.002	0.07	-0.202	-0.135	0.537	-0.001	0.014	0.695
5	Linoleic acid, C18H32O2	82.5	1	36	0.8	Acetonitrile	280.5	5.394	0.536	0.977	245.668	1.299	0.314	0.115	0.171	0.004	0.003	0.008	1.272	1.285	1.303	4.852	-0.623	10.667	0.929	18.961	7.588	0.447	0.894	0.115	0.161	0.832	1.021	2.979	0.74	-2.755	0.885	-2.06	0.514	-0.163	0.51	-0.002	0.07	-0.202	-0.135	0.537	-0.001	0.014	0.695
6	Linoleic acid, C18H32O2	90	1.5	24	0.8	Acetonitrile	280.5	5.394	0.536	0.977	245.668	1.299	0.314	0.115	0.171	0.004	0.003	0.008	1.272	1.285	1.303	4.852	-0.623	10.667	0.929	18.961	7.588	0.447	0.894	0.115	0.161	0.832	1.021	2.979	0.74	-2.755	0.885	-2.06	0.514	-0.163	0.51	-0.002	0.07	-0.202	-0.135	0.537	-0.001	0.014	0.695
7	Linoleic acid, C18H32O2	82.5	1	24	1.2	Acetonitrile	280.5	5.394	0.536	0.977	245.668	1.299	0.314	0.115	0.171	0.004	0.003	0.008	1.272	1.285	1.303	4.852	-0.623	10.667	0.929	18.961	7.588	0.447	0.894	0.115	0.161	0.832	1.021	2.979	0.74	-2.755	0.885	-2.06	0.514	-0.163	0.51	-0.002	0.07	-0.202	-0.135	0.537	-0.001	0.014	0.695
8	Linoleic acid, C18H32O2	75	1.5	48	1.6	Acetonitrile	280.5	5.394	0.536	0.977	245.668	1.299	0.314	0.115	0.171	0.004	0.003	0.008	1.272	1.285	1.303	4.852	-0.623	10.667	0.929	18.961	7.588	0.447	0.894	0.115	0.161	0.832	1.021	2.979	0.74	-2.755	0.885	-2.06	0.514	-0.163	0.51	-0.002	0.07	-0.202	-0.135	0.537	-0.001	0.014	0.695
10	Linoleic acid, C18H32O2	82.5	1.5	36	1.2	Acetonitrile	280.5	5.394	0.536	0.977	245.668	1.299	0.314	0.115	0.171	0.004	0.003	0.008	1.272	1.285	1.303	4.852	-0.623	10.667	0.929	18.961	7.588	0.447	0.894	0.115	0.161	0.832	1.021	2.979	0.74	-2.755	0.885	-2.06	0.514	-0.163	0.51	-0.002	0.07	-0.202	-0.135	0.537	-0.001	0.014	0.695
12	Linoleic acid, C18H32O2	75	1.5	48	0.8	Acetonitrile	280.5	5.394	0.536	0.977	245.668	1.299	0.314	0.115	0.171	0.004	0.003	0.008	1.272	1.285	1.303	4.852	-0.623	10.667	0.929	18.961	7.588	0.447	0.894	0.115	0.161	0.832	1.021	2.979	0.74	-2.755	0.885	-2.06	0.514	-0.163	0.51	-0.002	0.07	-0.202	-0.135	0.537	-0.001	0.014	0.695
13	Linoleic acid, C18H32O2	90	0.5	24	1.6	Acetonitrile	280.5	5.394	0.536	0.977	245.668	1.299	0.314	0.115	0.171	0.004	0.003	0.008	1.272	1.285	1.303	4.852	-0.623	10.667	0.929	18.961	7.588	0.447	0.894	0.115	0.161	0.832	1.021	2.979	0.74	-2.755	0.885	-2.06	0.514	-0.163	0.51	-0.002	0.07	-0.202	-0.135	0.537	-0.001	0.014	0.695
14	Linoleic acid, C18H32O2	75	0.5	48	1.6	Acetonitrile	280.5	5.394	0.536	0.977	245.668	1.299	0.314	0.115	0.171	0.004	0.003	0.008	1.272	1.285	1.303	4.852	-0.623	10.667	0.929	18.961	7.588	0.447	0.894	0.115	0.161	0.832	1.021	2.979	0.74	-2.755	0.885	-2.06	0.514	-0.163	0.51	-0.002	0.07	-0.202	-0.135	0.537	-0.001	0.014	0.695
15	Linoleic acid, C18H32O2	75	1.5	24	1.6	Acetonitrile	280.5	5.394	0.536	0.977	245.668	1.299	0.314	0.115	0.171	0.004	0.003	0.008	1.272	1.285	1.303	4.852	-0.623	10.667	0.929	18.961	7.588	0.447	0.894	0.115	0.161	0.832	1.021	2.979	0.74	-2.755	0.885	-2.06	0.514	-0.163	0.51	-0.002	0.07	-0.202	-0.135	0.537	-0.001	0.014	0.695
16	Linoleic acid, C18H32O2	90	1.5	48	1.6	Acetonitrile	280.5	5.394	0.536	0.977	245.668	1.299	0.314	0.115	0.171	0.004	0.003	0.008	1.272	1.285	1.303	4.852	-0.623	10.667	0.929	18.961	7.588	0.447	0.894	0.115	0.161	0.832	1.021	2.979	0.74	-2.755	0.885	-2.06	0.514	-0.163	0.51	-0.002	0.07	-0.202	-0.135	0.537	-0.001	0.014	0.695
17	Linoleic acid, C18H32O2	82.5	1	36	1.6	Acetonitrile	280.5	5.394	0.536	0.977	245.668	1.299	0.314	0.115	0.171	0.004	0.003	0.008	1.272	1.285	1.303	4.852	-0.623	10.667	0.929	18.961	7.588	0.447	0.894	0.115	0.161	0.832	1.021	2.979	0.74	-2.755	0.885	-2.06	0.514	-0.163	0.51	-0.002	0.07	-0.202	-0.135	0.537	-0.001	0.014	0.695
18	Linoleic acid, C18H32O2	82.5	0.5	36	1.2	Acetonitrile	280.5	5.394	0.536	0.977	245.668	1.299	0.314	0.115	0.171	0.004	0.003	0.008	1.272	1.285	1.303	4.852	-0.623	10.667	0.929	18.961	7.588	0.447	0.894	0.115	0.161	0.832	1.021	2.979	0.74	-2.755	0.885	-2.06	0.514	-0.163	0.51	-0.002	0.07	-0.202	-0.135	0.537	-0.001	0.014	0.695
19	Linoleic acid, C18H32O2	90	0.5	24	0.8	Acetonitrile	280.5	5.394	0.536	0.977	245.668	1.299	0.314	0.115	0.171	0.004	0.003	0.008	1.272	1.285	1.303	4.852	-0.623	10.667	0.929	18.961	7.588	0.447	0.894	0.115	0.161	0.832	1.021	2.979	0.74	-2.755	0.885	-2.06	0.514	-0.163	0.51	-0.002	0.07	-0.202	-0.135	0.537	-0.001	0.014	0.695
20	Linoleic acid, C18H32O2	75	0.5	24	0.8	Acetonitrile	280.5	5.394	0.536	0.977	245.668	1.299	0.314	0.115	0.171	0.004	0.003	0.008	1.272	1.285	1.303	4.852	-0.623	10.667	0.929	18.961	7.588	0.447	0.894	0.115	0.161	0.832	1.021	2.979	0.74	-2.755	0.885	-2.06	0.514	-0.163	0.51	-0.002	0.07	-0.202	-0.135	0.537	-0.001	0.014	0.695
21	Linoleic acid, C18H32O2	90	1.5	24	1.6	Acetonitrile	280.5	5.394	0.536	0.977	245.668	1.299	0.314	0.115	0.171	0.004	0.003	0.008	1.272	1.285	1.303	4.852	-0.623	10.667	0.929	18.961	7.588	0.447	0.894	0.115	0.161	0.832	1.021	2.979	0.74	-2.755	0.885	-2.06	0.514	-0.163	0.51	-0.002	0.07	-0.202	-0.135	0.537	-0.001	0.014	0.695
22	Linoleic acid, C18H32O2	75	0.5	24	1.6	Acetonitrile	280.5	5.394	0.536	0.977	245.668	1.299	0.314	0.115	0.171	0.004	0.003	0.008	1.272	1.285	1.303	4.852	-0.623	10.667	0.929	18.961	7.588	0.447	0.894	0.115	0.161	0.832	1.021	2.979	0.74	-2.755	0.885	-2.06	0.514	-0.163	0.51	-0.002	0.07	-0.202	-0.135	0.537	-0.001	0.014	0.695
23	Linoleic acid, C18H32O2	90	1	36	1.2	Acetonitrile	280.5	5.394	0.536	0.977	245.668	1.299	0.314	0.115	0.171	0.004	0.003	0.008	1.272	1.285	1.303	4.852	-0.623	10.667	0.929	18.961	7.588	0.447	0.894	0.115	0.161	0.832	1.021	2.979	0.74	-2.755	0.885	-2.06	0.514	-0.163	0.51	-0.002	0.07	-0.202	-0.135	0.537	-0.001	0.014	0.695
24	Linoleic acid, C18H32O2	82.5	1	48	1.2	Acetonitrile	280.5	5.394	0.536	0.977	245.668	1.299	0.314	0.115	0.171	0.004	0.003	0.008	1.272	1.285	1.303	4.852	-0.623	10.667	0.929	18.961	7.588	0.447	0.894	0.115	0.161	0.832	1.021	2.979	0.74	-2.755	0.885	-2.06	0.514	-0.163	0.51	-0.002	0.07	-0.202	-0.135	0.537	-0.001	0.014	0.695
25	Linoleic acid, C18H32O2	75	1	36	1.2	Acetonitrile	280.5	5.394	0.536	0.977	245.668	1.299	0.314	0.115	0.171	0.004	0.003	0.008	1.272	1.285	1.303	4.852	-0.623	10.667	0.929	18.961	7.588	0.447	0.894	0.115	0.161	0.832	1.021	2.979	0.74	-2.755	0.885	-2.06	0.514	-0.163	0.51	-0.002	0.07	-0.202	-0.135	0.537	-0.001	0.014	0.695
26	Linoleic acid, C18H32O2	90	1.5	48	0.8	Acetonitrile	280.5	5.394	0.536	0.977	245.668	1.299	0.314	0.115	0.171	0.004	0.003	0.008	1.272	1.285	1.303	4.852	-0.623	10.667	0.929	18.961	7.588	0.447	0.894	0.115	0.161	0.832	1.021	2.979	0.74	-2.755	0.885	-2.06	0.514	-0.163	0.51	-0.002	0.07	-0.202	-0.135	0.537	-0.001	0.014	0.695
27	Linoleic acid, C18H32O2	90	0.5	48	1.6	Acetonitrile	280.5	5.394	0.536	0.977	245.668	1.299	0.314	0.115	0.171	0.004	0.003	0.008	1.272	1.285	1.303	4.852	-0.623	10.667	0.929	18.961	7.588	0.447	0.894	0.115	0.161	0.832	1.021	2.979	0.74	-2.755	0.885	-2.06	0.514	-0.163	0.51	-0.002	0.07	-0.202	-0.135	0.537	-0.001	0.014	0.695
28	Linoleic acid, C18H32O2	75	1.5	24	0.8	Acetonitrile	280.5	5.394	0.536	0.977	245.668	1.299	0.314	0.115	0.171	0.004	0.003	0.008	1.272	1.285	1.303	4.852	-0.623	10.667	0.929	18.961	7.588	0.447	0.894	0.115	0.161	0.832	1.021	2.979	0.74	-2.755	0.885	-2.06	0.514	-0.163	0.51	-0.002	0.07	-0.202	-0.135	0.537	-0.001	0.014	0.695
1	Linoleic acid, C18H32O2	90	0.5	48	0.8	MeOH	280.5	5.394	0.536	0.977	245.668	1.299	0.314	0.115	0.171	0.004	0.003	0.008	1.272	1.285	1.303	4.852	-0.623	10.667	0.929	18.961	7.588	0.447	0.894	0.115	0.161	0.832	1.021	2.979	0.74	-2.755	0.885	-2.06	0.514	-0.163	0.51	-0.002	0.07	-0.202	-0.135	0.537	-0.001	0.014	0.695
2	Linoleic acid, C18H32O2	82.5	1	36	1.2	MeOH	280.5	5.394	0.536	0.977	245.668	1.299	0.314	0.115	0.171	0.004	0.003	0.008	1.272	1.285	1.303	4.852	-0.623	10.667	0.929	18.961	7.588	0.447	0.894	0.115	0.161	0.832	1.021	2.979	0.74	-2.755	0.885	-2.06	0.514	-0.163	0.51	-0.002	0.07	-0.202	-0.135	0.537	-0.001	0.014	0.695
4	Linoleic acid, C18H32O2	75	0.5	48	0.8	MeOH	280.5	5.394	0.536	0.977	245.668	1.299	0.314	0.115	0.171	0.004	0.003	0.008	1.272	1.285	1.303	4.852	-0.623	10.667	0.929	18.961	7.588	0.447	0.894	0.115	0.161	0.832	1.021	2.979	0.74	-2.755	0.885	-2.06	0.514	-0.163	0.51	-0.002	0.07	-0.202	-0.135	0.537	-0.001	0.014	0.695
5	Linoleic acid, C18H32O2	82.5	1	36	0.8	MeOH	280.5	5.394	0.536	0.977	245.668	1.299	0.314	0.115	0.171	0.004	0.003	0.008	1.272	1.285	1.303	4.852	-0.623	10.667	0.929	18.961	7.588	0.447	0.894	0.115	0.161	0.832	1.021	2.979	0.74	-2.755	0.885	-2.06	0.514	-0.163	0.51	-0.002	0.07	-0.202	-0.135	0.537	-0.001	0.014	0.695
6	Linoleic acid, C18H32O2	90	1.5	24	0.8	MeOH	280.5	5.394	0.536	0.977	245.668	1.299	0.314	0.115	0.171	0.004	0.003	0.008	1.272	1.285	1.303	4.852	-0.623	10.667	0.929	18.961	7.588	0.447	0.894	0.115	0.161	0.832	1.021	2.979	0.74	-2.755	0.885	-2.06	0.514	-0.163	0.51	-0.002	0.07	-0.202	-0.135	0.537	-0.001	0.014	0.695
7	Linoleic acid, C18H32O2	82.5	1	24	1.2	MeOH	280.5	5.394	0.536	0.977	245.668	1.299	0.314	0.115	0.171	0.004	0.003	0.008	1.272	1.285	1.303	4.852	-0.623	10.667	0.929	18.961	7.588	0.447	0.894	0.115	0.161	0.832	1.021	2.979	0.74	-2.755	0.885	-2.06	0.514	-0.163	0.51	-0.002	0.07	-0.202	-0.135	0.537	-0.001	0.014	0.695
8	Linoleic acid, C18H32O2	75	1.5	48	1.6	MeOH	280.5	5.394	0.536	0.977	245.668	1.299	0.314	0.115	0.171	0.004	0.003	0.008	1.272	1.285	1.303	4.852	-0.623	10.667	0.929	18.961	7.588	0.447	0.894	0.115	0.161	0.832	1.021	2.979	0.74	-2.755	0.885	-2.06	0.514	-0.163	0.51	-0.002	0.07	-0.202	-0.135	0.537	-0.001	0.014	0.695
10	Linoleic acid, C18H32O2	82.5	1.5	36	1.2	MeOH	280.5	5.394	0.536	0.977	245.668	1.299	0.314	0.115	0.171	0.004	0.003	0.008	1.272	1.285	1.303	4.852	-0.623	10.667	0.929	18.961	7.588	0.447	0.894	0.115	0.161	0.832	1.021	2.979	0.74	-2.755	0.885	-2.06	0.514	-0.163	0.51	-0.002	0.07	-0.202	-0.135	0.537	-0.001	0.014	0.695
12	Linoleic acid, C18H32O2	75	1.5	48	0.8	MeOH	280.5	5.394	0.536	0.977	245.668	1.299	0.314	0.115	0.171	0.004	0.003	0.008	1.272	1.285	1.303	4.852	-0.623	10.667	0.929	18.961	7.588	0.447	0.894	0.115	0.161	0.832	1.021	2.979	0.74	-2.755	0.885	-2.06	0.514	-0.163	0.51	-0.002	0.07	-0.202	-0.135	0.537	-0.001	0.014	0.695
13	Linoleic acid, C18H32O2	90	0.5	24	1.6	MeOH	280.5	5.394	0.536	0.977	245.668	1.299	0.314	0.115	0.171	0.004	0.003	0.008	1.272	1.285	1.303	4.852	-0.623	10.667	0.929	18.961	7.588	0.447	0.894	0.115	0.161	0.832	1.021	2.979	0.74	-2.755	0.885	-2.06	0.514	-0.163	0.51	-0.002	0.07	-0.202	-0.135	0.537	-0.001	0.014	0.695
14	Linoleic acid, C18H32O2	75	0.5	48	1.6	MeOH	280.5	5.394	0.536	0.977	245.668	1.299	0.314	0.115	0.171	0.004	0.003	0.008	1.272	1.285	1.303	4.852	-0.623	10.667	0.929	18.961	7.588	0.447	0.894	0.115	0.161	0.832	1.021	2.979	0.74	-2.755	0.885	-2.06	0.514	-0.163	0.51	-0.002	0.07	-0.202	-0.135	0.537	-0.001	0.014	0.695
15	Linoleic acid, C18H32O2	75	1.5	24	1.6	MeOH	280.5	5.394	0.536	0.977	245.668	1.299	0.314	0.115	0.171	0.004	0.003	0.008	1.272	1.285	1.303	4.852	-0.623	10.667	0.929	18.961	7.588	0.447	0.894	0.115	0.161	0.832	1.021	2.979	0.74	-2.755	0.885	-2.06	0.514	-0.163	0.51	-0.002	0.07	-0.202	-0.135	0.537	-0.001	0.014	0.695
16	Linoleic acid, C18H32O2	90	1.5	48	1.6	MeOH	280.5	5.394	0.536	0.977	245.668	1.299	0.314	0.115	0.171	0.004	0.003	0.008	1.272	1.285	1.303	4.852	-0.623	10.667	0.929	18.961	7.588	0.447	0.894	0.115	0.161	0.832	1.021	2.979	0.74	-2.755	0.885	-2.06	0.514	-0.163	0.51	-0.002	0.07	-0.202	-0.135	0.537	-0.001	0.014	0.695
17	Linoleic acid, C18H32O2	82.5	1	36	1.6	MeOH	280.5	5.394	0.536	0.977	245.668	1.299	0.314	0.115	0.171	0.004	0.003	0.008	1.272	1.285	1.303	4.852	-0.623	10.667	0.929	18.961	7.588	0.447	0.894	0.115	0.161	0.832	1.021	2.979	0.74	-2.755	0.885	-2.06	0.514	-0.163	0.51	-0.002	0.07	-0.202	-0.135	0.537	-0.001	0.014	0.695
18	Linoleic acid, C18H32O2	82.5	0.5	36	1.2	MeOH	280.5	5.394	0.536	0.977	245.668	1.299	0.314	0.115	0.171	0.004	0.003	0.008	1.272	1.285	1.303	4.852	-0.623	10.667	0.929	18.961	7.588	0.447	0.894	0.115	0.161	0.832	1.021	2.979	0.74	-2.755	0.885	-2.06	0.514	-0.163	0.51	-0.002	0.07	-0.202	-0.135	0.537	-0.001	0.014	0.695
19	Linoleic acid, C18H32O2	90	0.5	24	0.8	MeOH	280.5	5.394	0.536	0.977	245.668	1.299	0.314	0.115	0.171	0.004	0.003	0.008	1.272	1.285	1.303	4.852	-0.623	10.667	0.929	18.961	7.588	0.447	0.894	0.115	0.161	0.832	1.021	2.979	0.74	-2.755	0.885	-2.06	0.514	-0.163	0.51	-0.002	0.07	-0.202	-0.135	0.537	-0.001	0.014	0.695
20	Linoleic acid, C18H32O2	75	0.5	24	0.8	MeOH	280.5	5.394	0.536	0.977	245.668	1.299	0.314	0.115	0.171	0.004	0.003	0.008	1.272	1.285	1.303	4.852	-0.623	10.667	0.929	18.961	7.588	0.447	0.894	0.115	0.161	0.832	1.021	2.979	0.74	-2.755	0.885	-2.06	0.514	-0.163	0.51	-0.002	0.07	-0.202	-0.135	0.537	-0.001	0.014	0.695
21	Linoleic acid, C18H32O2	90	1.5	24	1.6	MeOH	280.5	5.394	0.536	0.977	245.668	1.299	0.314	0.115	0.171	0.004	0.003	0.008	1.272	1.285	1.303	4.852	-0.623	10.667	0.929	18.961	7.588	0.447	0.894	0.115	0.161	0.832	1.021	2.979	0.74	-2.755	0.885	-2.06	0.514	-0.163	0.51	-0.002	0.07	-0.202	-0.135	0.537	-0.001	0.014	0.695
22	Linoleic acid, C18H32O2	75	0.5	24	1.6	MeOH	280.5	5.394	0.536	0.977	245.668	1.299	0.314	0.115	0.171	0.004	0.003	0.008	1.272	1.285	1.303	4.852	-0.623	10.667	0.929	18.961	7.588	0.447	0.894	0.115	0.161	0.832	1.021	2.979	0.74	-2.755	0.885	-2.06	0.514	-0.163	0.51	-0.002	0.07	-0.202	-0.135	0.537	-0.001	0.014	0.695
23	Linoleic acid, C18H32O2	90	1	36	1.2	MeOH	280.5	5.394	0.536	0.977	245.668	1.299	0.314	0.115	0.171	0.004	0.003	0.008	1.272	1.285	1.303	4.852	-0.623	10.667	0.929	18.961	7.588	0.447	0.894	0.115	0.161	0.832	1.021	2.979	0.74	-2.755	0.885	-2.06	0.514	-0.163	0.51	-0.002	0.07	-0.202	-0.135	0.537	-0.001	0.014	0.695
24	Linoleic acid, C18H32O2	82.5	1	48	1.2	MeOH	280.5	5.394	0.536	0.977	245.668	1.299	0.314	0.115	0.171	0.004	0.003	0.008	1.272	1.285	1.303	4.852	-0.623	10.667	0.929	18.961	7.588	0.447	0.894	0.115	0.161	0.832	1.021	2.979	0.74	-2.755	0.885	-2.06	0.514	-0.163	0.51	-0.002	0.07	-0.202	-0.135	0.537	-0.001	0.014	0.695
25	Linoleic acid, C18H32O2	75	1	36	1.2	MeOH	280.5	5.394	0.536	0.977	245.668	1.299	0.314	0.115	0.171	0.004	0.003	0.008	1.272	1.285	1.303	4.852	-0.623	10.667	0.929	18.961	7.588	0.447	0.894	0.115	0.161	0.832	1.021	2.979	0.74	-2.755	0.885	-2.06	0.514	-0.163	0.51	-0.002	0.07	-0.202	-0.135	0.537	-0.001	0.014	0.695
26	Linoleic acid, C18H32O2	90	1.5	48	0.8	MeOH	280.5	5.394	0.536	0.977	245.668	1.299	0.314	0.115	0.171	0.004	0.003	0.008	1.272	1.285	1.303	4.852	-0.623	10.667	0.929	18.961	7.588	0.447	0.894	0.115	0.161	0.832	1.021	2.979	0.74	-2.755	0.885	-2.06	0.514	-0.163	0.51	-0.002	0.07	-0.202	-0.135	0.537	-0.001	0.014	0.695
27	Linoleic acid, C18H32O2	90	0.5	48	1.6	MeOH	280.5	5.394	0.536	0.977	245.668	1.299	0.314	0.115	0.171	0.004	0.003	0.008	1.272	1.285	1.303	4.852	-0.623	10.667	0.929	18.961	7.588	0.447	0.894	0.115	0.161	0.832	1.021	2.979	0.74	-2.755	0.885	-2.06	0.514	-0.163	0.51	-0.002	0.07	-0.202	-0.135	0.537	-0.001	0.014	0.695
28	Linoleic acid, C18H32O2	75	1.5	24	0.8	MeOH	280.5	5.394	0.536	0.977	245.668	1.299	0.314	0.115	0.171	0.004	0.003	0.008	1.272	1.285	1.303	4.852	-0.623	10.667	0.929	18.961	7.588	0.447	0.894	0.115	0.161	0.832	1.021	2.979	0.74	-2.755	0.885	-2.06	0.514	-0.163	0.51	-0.002	0.07	-0.202	-0.135	0.537	-0.001	0.014	0.695
1	Linoleic acid, C18H32O2	90	0.5	48	0.8	Acetone	280.5	5.394	0.536	0.977	245.668	1.299	0.314	0.115	0.171	0.004	0.003	0.008	1.272	1.285	1.303	4.852	-0.623	10.667	0.929	18.961	7.588	0.447	0.894	0.115	0.161	0.832	1.021	2.979	0.74	-2.755	0.885	-2.06	0.514	-0.163	0.51	-0.002	0.07	-0.202	-0.135	0.537	-0.001	0.014	0.695
2	Linoleic acid, C18H32O2	82.5	1	36	1.2	Acetone	280.5	5.394	0.536	0.977	245.668	1.299	0.314	0.115	0.171	0.004	0.003	0.008	1.272	1.285	1.303	4.852	-0.623	10.667	0.929	18.961	7.588	0.447	0.894	0.115	0.161	0.832	1.021	2.979	0.74	-2.755	0.885	-2.06	0.514	-0.163	0.51	-0.002	0.07	-0.202	-0.135	0.537	-0.001	0.014	0.695
4	Linoleic acid, C18H32O2	75	0.5	48	0.8	Acetone	280.5	5.394	0.536	0.977	245.668	1.299	0.314	0.115	0.171	0.004	0.003	0.008	1.272	1.285	1.303	4.852	-0.623	10.667	0.929	18.961	7.588	0.447	0.894	0.115	0.161	0.832	1.021	2.979	0.74	-2.755	0.885	-2.06	0.514	-0.163	0.51	-0.002	0.07	-0.202	-0.135	0.537	-0.001	0.014	0.695
5	Linoleic acid, C18H32O2	82.5	1	36	0.8	Acetone	280.5	5.394	0.536	0.977	245.668	1.299	0.314	0.115	0.171	0.004	0.003	0.008	1.272	1.285	1.303	4.852	-0.623	10.667	0.929	18.961	7.588	0.447	0.894	0.115	0.161	0.832	1.021	2.979	0.74	-2.755	0.885	-2.06	0.514	-0.163	0.51	-0.002	0.07	-0.202	-0.135	0.537	-0.001	0.014	0.695
6	Linoleic acid, C18H32O2	90	1.5	24	0.8	Acetone	280.5	5.394	0.536	0.977	245.668	1.299	0.314	0.115	0.171	0.004	0.003	0.008	1.272	1.285	1.303	4.852	-0.623	10.667	0.929	18.961	7.588	0.447	0.894	0.115	0.161	0.832	1.021	2.979	0.74	-2.755	0.885	-2.06	0.514	-0.163	0.51	-0.002	0.07	-0.202	-0.135	0.537	-0.001	0.014	0.695
7	Linoleic acid, C18H32O2	82.5	1	24	1.2	Acetone	280.5	5.394	0.536	0.977	245.668	1.299	0.314	0.115	0.171	0.004	0.003	0.008	1.272	1.285	1.303	4.852	-0.623	10.667	0.929	18.961	7.588	0.447	0.894	0.115	0.161	0.832	1.021	2.979	0.74	-2.755	0.885	-2.06	0.514	-0.163	0.51	-0.002	0.07	-0.202	-0.135	0.537	-0.001	0.014	0.695
8	Linoleic acid, C18H32O2	75	1.5	48	1.6	Acetone	280.5	5.394	0.536	0.977	245.668	1.299	0.314	0.115	0.171	0.004	0.003	0.008	1.272	1.285	1.303	4.852	-0.623	10.667	0.929	18.961	7.588	0.447	0.894	0.115	0.161	0.832	1.021	2.979	0.74	-2.755	0.885	-2.06	0.514	-0.163	0.51	-0.002	0.07	-0.202	-0.135	0.537	-0.001	0.014	0.695
10	Linoleic acid, C18H32O2	82.5	1.5	36	1.2	Acetone	280.5	5.394	0.536	0.977	245.668	1.299	0.314	0.115	0.171	0.004	0.003	0.008	1.272	1.285	1.303	4.852	-0.623	10.667	0.929	18.961	7.588	0.447	0.894	0.115	0.161	0.832	1.021	2.979	0.74	-2.755	0.885	-2.06	0.514	-0.163	0.51	-0.002	0.07	-0.202	-0.135	0.537	-0.001	0.014	0.695
12	Linoleic acid, C18H32O2	75	1.5	48	0.8	Acetone	280.5	5.394	0.536	0.977	245.668	1.299	0.314	0.115	0.171	0.004	0.003	0.008	1.272	1.285	1.303	4.852	-0.623	10.667	0.929	18.961	7.588	0.447	0.894	0.115	0.161	0.832	1.021	2.979	0.74	-2.755	0.885	-2.06	0.514	-0.163	0.51	-0.002	0.07	-0.202	-0.135	0.537	-0.001	0.014	0.695
13	Linoleic acid, C18H32O2	90	0.5	24	1.6	Acetone	280.5	5.394	0.536	0.977	245.668	1.299	0.314	0.115	0.171	0.004	0.003	0.008	1.272	1.285	1.303	4.852	-0.623	10.667	0.929	18.961	7.588	0.447	0.894	0.115	0.161	0.832	1.021	2.979	0.74	-2.755	0.885	-2.06	0.514	-0.163	0.51	-0.002	0.07	-0.202	-0.135	0.537	-0.001	0.014	0.695
14	Linoleic acid, C18H32O2	75	0.5	48	1.6	Acetone	280.5	5.394	0.536	0.977	245.668	1.299	0.314	0.115	0.171	0.004	0.003	0.008	1.272	1.285	1.303	4.852	-0.623	10.667	0.929	18.961	7.588	0.447	0.894	0.115	0.161	0.832	1.021	2.979	0.74	-2.755	0.885	-2.06	0.514	-0.163	0.51	-0.002	0.07	-0.202	-0.135	0.537	-0.001	0.014	0.695
15	Linoleic acid, C18H32O2	75	1.5	24	1.6	Acetone	280.5	5.394	0.536	0.977	245.668	1.299	0.314	0.115	0.171	0.004	0.003	0.008	1.272	1.285	1.303	4.852	-0.623	10.667	0.929	18.961	7.588	0.447	0.894	0.115	0.161	0.832	1.021	2.979	0.74	-2.755	0.885	-2.06	0.514	-0.163	0.51	-0.002	0.07	-0.202	-0.135	0.537	-0.001	0.014	0.695
16	Linoleic acid, C18H32O2	90	1.5	48	1.6	Acetone	280.5	5.394	0.536	0.977	245.668	1.299	0.314	0.115	0.171	0.004	0.003	0.008	1.272	1.285	1.303	4.852	-0.623	10.667	0.929	18.961	7.588	0.447	0.894	0.115	0.161	0.832	1.021	2.979	0.74	-2.755	0.885	-2.06	0.514	-0.163	0.51	-0.002	0.07	-0.202	-0.135	0.537	-0.001	0.014	0.695
17	Linoleic acid, C18H32O2	82.5	1	36	1.6	Acetone	280.5	5.394	0.536	0.977	245.668	1.299	0.314	0.115	0.171	0.004	0.003	0.008	1.272	1.285	1.303	4.852	-0.623	10.667	0.929	18.961	7.588	0.447	0.894	0.115	0.161	0.832	1.021	2.979	0.74	-2.755	0.885	-2.06	0.514	-0.163	0.51	-0.002	0.07	-0.202	-0.135	0.537	-0.001	0.014	0.695
18	Linoleic acid, C18H32O2	82.5	0.5	36	1.2	Acetone	280.5	5.394	0.536	0.977	245.668	1.299	0.314	0.115	0.171	0.004	0.003	0.008	1.272	1.285	1.303	4.852	-0.623	10.667	0.929	18.961	7.588	0.447	0.894	0.115	0.161	0.832	1.021	2.979	0.74	-2.755	0.885	-2.06	0.514	-0.163	0.51	-0.002	0.07	-0.202	-0.135	0.537	-0.001	0.014	0.695
19	Linoleic acid, C18H32O2	90	0.5	24	0.8	Acetone	280.5	5.394	0.536	0.977	245.668	1.299	0.314	0.115	0.171	0.004	0.003	0.008	1.272	1.285	1.303	4.852	-0.623	10.667	0.929	18.961	7.588	0.447	0.894	0.115	0.161	0.832	1.021	2.979	0.74	-2.755	0.885	-2.06	0.514	-0.163	0.51	-0.002	0.07	-0.202	-0.135	0.537	-0.001	0.014	0.695
20	Linoleic acid, C18H32O2	75	0.5	24	0.8	Acetone	280.5	5.394	0.536	0.977	245.668	1.299	0.314	0.115	0.171	0.004	0.003	0.008	1.272	1.285	1.303	4.852	-0.623	10.667	0.929	18.961	7.588	0.447	0.894	0.115	0.161	0.832	1.021	2.979	0.74	-2.755	0.885	-2.06	0.514	-0.163	0.51	-0.002	0.07	-0.202	-0.135	0.537	-0.001	0.014	0.695
21	Linoleic acid, C18H32O2	90	1.5	24	1.6	Acetone	280.5	5.394	0.536	0.977	245.668	1.299	0.314	0.115	0.171	0.004	0.003	0.008	1.272	1.285	1.303	4.852	-0.623	10.667	0.929	18.961	7.588	0.447	0.894	0.115	0.161	0.832	1.021	2.979	0.74	-2.755	0.885	-2.06	0.514	-0.163	0.51	-0.002	0.07	-0.202	-0.135	0.537	-0.001	0.014	0.695
22	Linoleic acid, C18H32O2	75	0.5	24	1.6	Acetone	280.5	5.394	0.536	0.977	245.668	1.299	0.314	0.115	0.171	0.004	0.003	0.008	1.272	1.285	1.303	4.852	-0.623	10.667	0.929	18.961	7.588	0.447	0.894	0.115	0.161	0.832	1.021	2.979	0.74	-2.755	0.885	-2.06	0.514	-0.163	0.51	-0.002	0.07	-0.202	-0.135	0.537	-0.001	0.014	0.695
23	Linoleic acid, C18H32O2	90	1	36	1.2	Acetone	280.5	5.394	0.536	0.977	245.668	1.299	0.314	0.115	0.171	0.004	0.003	0.008	1.272	1.285	1.303	4.852	-0.623	10.667	0.929	18.961	7.588	0.447	0.894	0.115	0.161	0.832	1.021	2.979	0.74	-2.755	0.885	-2.06	0.514	-0.163	0.51	-0.002	0.07	-0.202	-0.135	0.537	-0.001	0.014	0.695
24	Linoleic acid, C18H32O2	82.5	1	48	1.2	Acetone	280.5	5.394	0.536	0.977	245.668	1.299	0.314	0.115	0.171	0.004	0.003	0.008	1.272	1.285	1.303	4.852	-0.623	10.667	0.929	18.961	7.588	0.447	0.894	0.115	0.161	0.832	1.021	2.979	0.74	-2.755	0.885	-2.06	0.514	-0.163	0.51	-0.002	0.07	-0.202	-0.135	0.537	-0.001	0.014	0.695
25	Linoleic acid, C18H32O2	75	1	36	1.2	Acetone	280.5	5.394	0.536	0.977	245.668	1.299	0.314	0.115	0.171	0.004	0.003	0.008	1.272	1.285	1.303	4.852	-0.623	10.667	0.929	18.961	7.588	0.447	0.894	0.115	0.161	0.832	1.021	2.979	0.74	-2.755	0.885	-2.06	0.514	-0.163	0.51	-0.002	0.07	-0.202	-0.135	0.537	-0.001	0.014	0.695
26	Linoleic acid, C18H32O2	90	1.5	48	0.8	Acetone	280.5	5.394	0.536	0.977	245.668	1.299	0.314	0.115	0.171	0.004	0.003	0.008	1.272	1.285	1.303	4.852	-0.623	10.667	0.929	18.961	7.588	0.447	0.894	0.115	0.161	0.832	1.021	2.979	0.74	-2.755	0.885	-2.06	0.514	-0.163	0.51	-0.002	0.07	-0.202	-0.135	0.537	-0.001	0.014	0.695
27	Linoleic acid, C18H32O2	90	0.5	48	1.6	Acetone	280.5	5.394	0.536	0.977	245.668	1.299	0.314	0.115	0.171	0.004	0.003	0.008	1.272	1.285	1.303	4.852	-0.623	10.667	0.929	18.961	7.588	0.447	0.894	0.115	0.161	0.832	1.021	2.979	0.74	-2.755	0.885	-2.06	0.514	-0.163	0.51	-0.002	0.07	-0.202	-0.135	0.537	-0.001	0.014	0.695
28	Linoleic acid, C18H32O2	75	1.5	24	0.8	Acetone	280.5	5.394	0.536	0.977	245.668	1.299	0.314	0.115	0.171	0.004	0.003	0.008	1.272	1.285	1.303	4.852	-0.623	10.667	0.929	18.961	7.588	0.447	0.894	0.115	0.161	0.832	1.021	2.979	0.74	-2.755	0.885	-2.06	0.514	-0.163	0.51	-0.002	0.07	-0.202	-0.135	0.537	-0.001	0.014	0.695
1	Linoleic acid, C18H32O2	90	0.5	48	0.8	EtOH	280.5	5.394	0.536	0.977	245.668	1.299	0.314	0.115	0.171	0.004	0.003	0.008	1.272	1.285	1.303	4.852	-0.623	10.667	0.929	18.961	7.588	0.447	0.894	0.115	0.161	0.832	1.021	2.979	0.74	-2.755	0.885	-2.06	0.514	-0.163	0.51	-0.002	0.07	-0.202	-0.135	0.537	-0.001	0.014	0.695
2	Linoleic acid, C18H32O2	82.5	1	36	1.2	EtOH	280.5	5.394	0.536	0.977	245.668	1.299	0.314	0.115	0.171	0.004	0.003	0.008	1.272	1.285	1.303	4.852	-0.623	10.667	0.929	18.961	7.588	0.447	0.894	0.115	0.161	0.832	1.021	2.979	0.74	-2.755	0.885	-2.06	0.514	-0.163	0.51	-0.002	0.07	-0.202	-0.135	0.537	-0.001	0.014	0.695
4	Linoleic acid, C18H32O2	75	0.5	48	0.8	EtOH	280.5	5.394	0.536	0.977	245.668	1.299	0.314	0.115	0.171	0.004	0.003	0.008	1.272	1.285	1.303	4.852	-0.623	10.667	0.929	18.961	7.588	0.447	0.894	0.115	0.161	0.832	1.021	2.979	0.74	-2.755	0.885	-2.06	0.514	-0.163	0.51	-0.002	0.07	-0.202	-0.135	0.537	-0.001	0.014	0.695
5	Linoleic acid, C18H32O2	82.5	1	36	0.8	EtOH	280.5	5.394	0.536	0.977	245.668	1.299	0.314	0.115	0.171	0.004	0.003	0.008	1.272	1.285	1.303	4.852	-0.623	10.667	0.929	18.961	7.588	0.447	0.894	0.115	0.161	0.832	1.021	2.979	0.74	-2.755	0.885	-2.06	0.514	-0.163	0.51	-0.002	0.07	-0.202	-0.135	0.537	-0.001	0.014	0.695
6	Linoleic acid, C18H32O2	90	1.5	24	0.8	EtOH	280.5	5.394	0.536	0.977	245.668	1.299	0.314	0.115	0.171	0.004	0.003	0.008	1.272	1.285	1.303	4.852	-0.623	10.667	0.929	18.961	7.588	0.447	0.894	0.115	0.161	0.832	1.021	2.979	0.74	-2.755	0.885	-2.06	0.514	-0.163	0.51	-0.002	0.07	-0.202	-0.135	0.537	-0.001	0.014	0.695
7	Linoleic acid, C18H32O2	82.5	1	24	1.2	EtOH	280.5	5.394	0.536	0.977	245.668	1.299	0.314	0.115	0.171	0.004	0.003	0.008	1.272	1.285	1.303	4.852	-0.623	10.667	0.929	18.961	7.588	0.447	0.894	0.115	0.161	0.832	1.021	2.979	0.74	-2.755	0.885	-2.06	0.514	-0.163	0.51	-0.002	0.07	-0.202	-0.135	0.537	-0.001	0.014	0.695
8	Linoleic acid, C18H32O2	75	1.5	48	1.6	EtOH	280.5	5.394	0.536	0.977	245.668	1.299	0.314	0.115	0.171	0.004	0.003	0.008	1.272	1.285	1.303	4.852	-0.623	10.667	0.929	18.961	7.588	0.447	0.894	0.115	0.161	0.832	1.021	2.979	0.74	-2.755	0.885	-2.06	0.514	-0.163	0.51	-0.002	0.07	-0.202	-0.135	0.537	-0.001	0.014	0.695
10	Linoleic acid, C18H32O2	82.5	1.5	36	1.2	EtOH	280.5	5.394	0.536	0.977	245.668	1.299	0.314	0.115	0.171	0.004	0.003	0.008	1.272	1.285	1.303	4.852	-0.623	10.667	0.929	18.961	7.588	0.447	0.894	0.115	0.161	0.832	1.021	2.979	0.74	-2.755	0.885	-2.06	0.514	-0.163	0.51	-0.002	0.07	-0.202	-0.135	0.537	-0.001	0.014	0.695
12	Linoleic acid, C18H32O2	75	1.5	48	0.8	EtOH	280.5	5.394	0.536	0.977	245.668	1.299	0.314	0.115	0.171	0.004	0.003	0.008	1.272	1.285	1.303	4.852	-0.623	10.667	0.929	18.961	7.588	0.447	0.894	0.115	0.161	0.832	1.021	2.979	0.74	-2.755	0.885	-2.06	0.514	-0.163	0.51	-0.002	0.07	-0.202	-0.135	0.537	-0.001	0.014	0.695
13	Linoleic acid, C18H32O2	90	0.5	24	1.6	EtOH	280.5	5.394	0.536	0.977	245.668	1.299	0.314	0.115	0.171	0.004	0.003	0.008	1.272	1.285	1.303	4.852	-0.623	10.667	0.929	18.961	7.588	0.447	0.894	0.115	0.161	0.832	1.021	2.979	0.74	-2.755	0.885	-2.06	0.514	-0.163	0.51	-0.002	0.07	-0.202	-0.135	0.537	-0.001	0.014	0.695
14	Linoleic acid, C18H32O2	75	0.5	48	1.6	EtOH	280.5	5.394	0.536	0.977	245.668	1.299	0.314	0.115	0.171	0.004	0.003	0.008	1.272	1.285	1.303	4.852	-0.623	10.667	0.929	18.961	7.588	0.447	0.894	0.115	0.161	0.832	1.021	2.979	0.74	-2.755	0.885	-2.06	0.514	-0.163	0.51	-0.002	0.07	-0.202	-0.135	0.537	-0.001	0.014	0.695
15	Linoleic acid, C18H32O2	75	1.5	24	1.6	EtOH	280.5	5.394	0.536	0.977	245.668	1.299	0.314	0.115	0.171	0.004	0.003	0.008	1.272	1.285	1.303	4.852	-0.623	10.667	0.929	18.961	7.588	0.447	0.894	0.115	0.161	0.832	1.021	2.979	0.74	-2.755	0.885	-2.06	0.514	-0.163	0.51	-0.002	0.07	-0.202	-0.135	0.537	-0.001	0.014	0.695
16	Linoleic acid, C18H32O2	90	1.5	48	1.6	EtOH	280.5	5.394	0.536	0.977	245.668	1.299	0.314	0.115	0.171	0.004	0.003	0.008	1.272	1.285	1.303	4.852	-0.623	10.667	0.929	18.961	7.588	0.447	0.894	0.115	0.161	0.832	1.021	2.979	0.74	-2.755	0.885	-2.06	0.514	-0.163	0.51	-0.002	0.07	-0.202	-0.135	0.537	-0.001	0.014	0.695
17	Linoleic acid, C18H32O2	82.5	1	36	1.6	EtOH	280.5	5.394	0.536	0.977	245.668	1.299	0.314	0.115	0.171	0.004	0.003	0.008	1.272	1.285	1.303	4.852	-0.623	10.667	0.929	18.961	7.588	0.447	0.894	0.115	0.161	0.832	1.021	2.979	0.74	-2.755	0.885	-2.06	0.514	-0.163	0.51	-0.002	0.07	-0.202	-0.135	0.537	-0.001	0.014	0.695
18	Linoleic acid, C18H32O2	82.5	0.5	36	1.2	EtOH	280.5	5.394	0.536	0.977	245.668	1.299	0.314	0.115	0.171	0.004	0.003	0.008	1.272	1.285	1.303	4.852	-0.623	10.667	0.929	18.961	7.588	0.447	0.894	0.115	0.161	0.832	1.021	2.979	0.74	-2.755	0.885	-2.06	0.514	-0.163	0.51	-0.002	0.07	-0.202	-0.135	0.537	-0.001	0.014	0.695
19	Linoleic acid, C18H32O2	90	0.5	24	0.8	EtOH	280.5	5.394	0.536	0.977	245.668	1.299	0.314	0.115	0.171	0.004	0.003	0.008	1.272	1.285	1.303	4.852	-0.623	10.667	0.929	18.961	7.588	0.447	0.894	0.115	0.161	0.832	1.021	2.979	0.74	-2.755	0.885	-2.06	0.514	-0.163	0.51	-0.002	0.07	-0.202	-0.135	0.537	-0.001	0.014	0.695
20	Linoleic acid, C18H32O2	75	0.5	24	0.8	EtOH	280.5	5.394	0.536	0.977	245.668	1.299	0.314	0.115	0.171	0.004	0.003	0.008	1.272	1.285	1.303	4.852	-0.623	10.667	0.929	18.961	7.588	0.447	0.894	0.115	0.161	0.832	1.021	2.979	0.74	-2.755	0.885	-2.06	0.514	-0.163	0.51	-0.002	0.07	-0.202	-0.135	0.537	-0.001	0.014	0.695
21	Linoleic acid, C18H32O2	90	1.5	24	1.6	EtOH	280.5	5.394	0.536	0.977	245.668	1.299	0.314	0.115	0.171	0.004	0.003	0.008	1.272	1.285	1.303	4.852	-0.623	10.667	0.929	18.961	7.588	0.447	0.894	0.115	0.161	0.832	1.021	2.979	0.74	-2.755	0.885	-2.06	0.514	-0.163	0.51	-0.002	0.07	-0.202	-0.135	0.537	-0.001	0.014	0.695
22	Linoleic acid, C18H32O2	75	0.5	24	1.6	EtOH	280.5	5.394	0.536	0.977	245.668	1.299	0.314	0.115	0.171	0.004	0.003	0.008	1.272	1.285	1.303	4.852	-0.623	10.667	0.929	18.961	7.588	0.447	0.894	0.115	0.161	0.832	1.021	2.979	0.74	-2.755	0.885	-2.06	0.514	-0.163	0.51	-0.002	0.07	-0.202	-0.135	0.537	-0.001	0.014	0.695
23	Linoleic acid, C18H32O2	90	1	36	1.2	EtOH	280.5	5.394	0.536	0.977	245.668	1.299	0.314	0.115	0.171	0.004	0.003	0.008	1.272	1.285	1.303	4.852	-0.623	10.667	0.929	18.961	7.588	0.447	0.894	0.115	0.161	0.832	1.021	2.979	0.74	-2.755	0.885	-2.06	0.514	-0.163	0.51	-0.002	0.07	-0.202	-0.135	0.537	-0.001	0.014	0.695
24	Linoleic acid, C18H32O2	82.5	1	48	1.2	EtOH	280.5	5.394	0.536	0.977	245.668	1.299	0.314	0.115	0.171	0.004	0.003	0.008	1.272	1.285	1.303	4.852	-0.623	10.667	0.929	18.961	7.588	0.447	0.894	0.115	0.161	0.832	1.021	2.979	0.74	-2.755	0.885	-2.06	0.514	-0.163	0.51	-0.002	0.07	-0.202	-0.135	0.537	-0.001	0.014	0.695
25	Linoleic acid, C18H32O2	75	1	36	1.2	EtOH	280.5	5.394	0.536	0.977	245.668	1.299	0.314	0.115	0.171	0.004	0.003	0.008	1.272	1.285	1.303	4.852	-0.623	10.667	0.929	18.961	7.588	0.447	0.894	0.115	0.161	0.832	1.021	2.979	0.74	-2.755	0.885	-2.06	0.514	-0.163	0.51	-0.002	0.07	-0.202	-0.135	0.537	-0.001	0.014	0.695
26	Linoleic acid, C18H32O2	90	1.5	48	0.8	EtOH	280.5	5.394	0.536	0.977	245.668	1.299	0.314	0.115	0.171	0.004	0.003	0.008	1.272	1.285	1.303	4.852	-0.623	10.667	0.929	18.961	7.588	0.447	0.894	0.115	0.161	0.832	1.021	2.979	0.74	-2.755	0.885	-2.06	0.514	-0.163	0.51	-0.002	0.07	-0.202	-0.135	0.537	-0.001	0.014	0.695
27	Linoleic acid, C18H32O2	90	0.5	48	1.6	EtOH	280.5	5.394	0.536	0.977	245.668	1.299	0.314	0.115	0.171	0.004	0.003	0.008	1.272	1.285	1.303	4.852	-0.623	10.667	0.929	18.961	7.588	0.447	0.894	0.115	0.161	0.832	1.021	2.979	0.74	-2.755	0.885	-2.06	0.514	-0.163	0.51	-0.002	0.07	-0.202	-0.135	0.537	-0.001	0.014	0.695
28	Linoleic acid, C18H32O2	75	1.5	24	0.8	EtOH	280.5	5.394	0.536	0.977	245.668	1.299	0.314	0.115	0.171	0.004	0.003	0.008	1.272	1.285	1.303	4.852	-0.623	10.667	0.929	18.961	7.588	0.447	0.894	0.115	0.161	0.832	1.021	2.979	0.74	-2.755	0.885	-2.06	0.514	-0.163	0.51	-0.002	0.07	-0.202	-0.135	0.537	-0.001	0.014	0.695
[truncated: 37 more columns]

## Sheet: MD i računanje SD i RSD
	MW	AMW	Mv	Me	TIC4	SpMAD_L	SpPosA_X	VE2_D/Dt	VE2_B(m)	MATS5m	MATS4v	MATS5v	SpMAD_EA	SpMAD_AEA(ed)	SpMAD_AEA(dm)	SM04_AEA(ed)	Eig15_EA(dm)	SPAN	SPH	DISPm	DISPv	SpPosA_RG	SpMAD_RG	TDB10m	TDB10v	RDF080m	RDF090m	RDF100m	RDF115m	Mor12u	Mor22u	Mor23u	Mor26u	Mor32u	Mor10m	Mor15m	Mor24m	Mor29m	Mor04v	Mor27v	Mor30v	Mor08p	Mor11s	Mor22s	Mor25s	Mor28s	Mor32s	G1m	G2m
	200.36	5.273	0.52	0.98	146.692	1.304	0.312	0.136	0.195	0.006	0.003	0.003	1.273	1.27	1.302	4.828	0	8.945	0.941	13.372	6.802	0.448	0.895	0.106	0.14	0.015	1.647	4.855	0.934	-1.421	0.947	-2.17	0.359	0.05	0.519	0.107	0.142	-0.094	0.393	0.45	0.022	0.147	0.562	2.453	0.854	-1.009	-0.821	0.16	0.174
	228.42	5.191	0.518	0.978	160.547	1.302	0.313	0.117	0.172	0.004	0.002	0.002	1.273	1.29	1.301	4.644	-0.86	10.225	0.955	13.492	6.773	0.447	0.895	0.114	0.162	0.014	2.354	6.84	1.514	-1.653	1.131	-2.58	0.464	0.116	0.602	0.137	0.177	-0.093	0.546	0.557	0.023	0.141	1.379	2.735	1.028	-1.335	-0.684	0.155	0.211
	256.48	5.13	0.517	0.976	172.728	1.301	0.313	0.107	0.153	0.004	0.002	0.002	1.272	1.287	1.3	4.754	0	9.949	0.948	14.834	7.421	0.448	0.896	0.112	0.163	0.717	2.97	7.166	2.49	-2.022	0.931	-2.358	0.492	0.283	0.489	0.173	0.143	-0.144	0.224	0.528	0.086	0.122	0.82	2.448	1.173	-1.321	-0.438	0.151	0.169
	270.51	5.104	0.517	0.975	178.386	1.303	0.315	0.094	0.145	0.003	0.001	0.001	1.27	1.281	1.301	4.804	0	10.385	0.947	17.55	8.736	0.448	0.896	0.109	0.161	0.654	2.748	8.173	2.602	-1.872	0.949	-2.605	0.462	0.155	0.52	0.223	0.153	-0.132	0.418	0.583	0.062	0.234	1.048	2.512	1.068	-1.259	-0.546	0.158	0.175
	284.54	5.081	0.516	0.974	183.82	1.299	0.314	0.115	0.138	0.003	0.001	0.001	1.272	1.285	1.298	4.852	0	10.559	0.93	15.85	7.51	0.448	0.897	0.101	0.15	0.369	2.43	7.255	1.788	-2.344	1.099	-2.589	0.53	-0.486	0.749	0.048	0.258	-0.219	0.439	0.554	0.083	0.076	1.139	2.773	1.234	-0.925	-1.578	0.147	0.188
	282.52	5.232	0.526	0.975	240.989	1.299	0.314	0.115	0.19	0	0.001	0.001	1.272	1.285	1.307	4.852	0	8.8	0.883	14.94	5.442	0.449	0.898	0.09	0.128	1.04	3.291	3.014	1.387	-2.255	1.131	-2.298	0.44	-0.537	0.342	0.065	0.154	-0.081	1.475	0.256	-0.015	0.176	0.312	2.261	0.673	-1.246	-0.844	0.148	0.182
	280.5	5.394	0.536	0.977	245.668	1.299	0.314	0.115	0.171	0.004	0.003	0.008	1.272	1.285	1.303	4.852	-0.623	10.667	0.929	18.961	7.588	0.447	0.894	0.115	0.161	0.832	1.021	2.979	0.74	-2.755	0.885	-2.06	0.514	-0.163	0.51	-0.002	0.07	-0.202	-0.135	0.537	-0.001	0.014	0.695	2.678	2.052	-1.002	-0.801	0.159	0.18
average	257.619	5.20071	0.521429	0.976429	189.833	1.301	0.313571	0.114143	0.166286	0.00342857	0.00185714	0.00257143	1.272	1.28329	1.30171	4.798	-0.211857	9.93286	0.933286	15.5713	7.18171	0.447857	0.895857	0.106714	0.152143	0.520143	2.35157	5.75457	1.63643	-2.046	1.01043	-2.38	0.465857	-0.0831429	0.533	0.107286	0.156714	-0.137857	0.48	0.495	0.0371429	0.13	0.850714	2.55143	1.15457	-1.15671	-0.816	0.154	0.182714
standard dev.	29.6816	0.10166	0.00671581	0.00191663	35.6833	0.00192725	0.000903508	0.0116181	0.0202535	0.00167819	0.000832993	0.00232115	0.00092582	0.00596931	0.00260298	0.0710493	0.340912	0.705113	0.0223397	1.91183	0.932258	0.000638877	0.0012454	0.00817163	0.0125747	0.370014	0.726551	1.97463	0.66096	0.415948	0.0976566	0.202842	0.0524007	0.298284	0.113847	0.0715516	0.0515689	0.0506231	0.455323	0.104927	0.037246	0.0652227	0.338035	0.171173	0.406693	0.158861	0.341192	0.00495696	0.0128698
RSD	11.5215	1.95473	1.28796	0.19629	18.7972	0.148136	0.288135	10.1785	12.1799	48.9473	44.8535	90.2671	0.0727846	0.465158	0.199966	1.48081	-160.916	7.09879	2.39366	12.2779	12.981	0.142652	0.139018	7.65748	8.26504	71.1369	30.8964	34.3141	40.3904	-20.3298	9.66487	-8.52277	11.2482	-358.761	21.3597	66.6926	32.9063	-36.7214	94.859	21.1974	100.278	50.1713	39.7355	6.70891	35.2246	-13.7338	-41.8128	3.2188	7.04369
prema Marku Kaliniću: MD sa RSD vrednostima manjim od 5% treba isključiti iz posmatranja (rad sa Jelenom Čolović i SVM) - svi koji su naglašeni žutom bojom ostaju
prema Paul R Haddad-u: MD sa standardnom devijacijom manjom od 0,0001 treba isključiti iz posmatranja (doi: 0.1016/j.chroma.2017.05.044)
	MW	AMW	Mv	Me	TIC4	SpMAD_L	SpPosA_X	VE2_D/Dt	VE2_B(m)	MATS5m	MATS4v	MATS5v	SpMAD_EA	SpMAD_AEA(ed)	SpMAD_AEA(dm)	SM04_AEA(ed)	Eig15_EA(dm)	SPAN	SPH	DISPm	DISPv	SpPosA_RG	SpMAD_RG	TDB10m	TDB10v	RDF080m	RDF090m	RDF100m	RDF115m	Mor12u	Mor22u	Mor23u	Mor26u	Mor32u	Mor10m	Mor15m	Mor24m	Mor29m	Mor04v	Mor27v	Mor30v	Mor08p	Mor11s	Mor22s	Mor25s	Mor28s	Mor32s	G1m	G2m
	200.36	5.273	0.52	0.98	146.692	1.304	0.312	0.136	0.195	0.006	0.003	0.003	1.273	1.27	1.302	4.828	0	8.945	0.941	13.372	6.802	0.448	0.895	0.106	0.14	0.015	1.647	4.855	0.934	-1.421	0.947	-2.17	0.359	0.05	0.519	0.107	0.142	-0.094	0.393	0.45	0.022	0.147	0.562	2.453	0.854	-1.009	-0.821	0.16	0.174
	228.42	5.191	0.518	0.978	160.547	1.302	0.313	0.117	0.172	0.004	0.002	0.002	1.273	1.29	1.301	4.644	-0.86	10.225	0.955	13.492	6.773	0.447	0.895	0.114	0.162	0.014	2.354	6.84	1.514	-1.653	1.131	-2.58	0.464	0.116	0.602	0.137	0.177	-0.093	0.546	0.557	0.023	0.141	1.379	2.735	1.028	-1.335	-0.684	0.155	0.211
	256.48	5.13	0.517	0.976	172.728	1.301	0.313	0.107	0.153	0.004	0.002	0.002	1.272	1.287	1.3	4.754	0	9.949	0.948	14.834	7.421	0.448	0.896	0.112	0.163	0.717	2.97	7.166	2.49	-2.022	0.931	-2.358	0.492	0.283	0.489	0.173	0.143	-0.144	0.224	0.528	0.086	0.122	0.82	2.448	1.173	-1.321	-0.438	0.151	0.169
	270.51	5.104	0.517	0.975	178.386	1.303	0.315	0.094	0.145	0.003	0.001	0.001	1.27	1.281	1.301	4.804	0	10.385	0.947	17.55	8.736	0.448	0.896	0.109	0.161	0.654	2.748	8.173	2.602	-1.872	0.949	-2.605	0.462	0.155	0.52	0.223	0.153	-0.132	0.418	0.583	0.062	0.234	1.048	2.512	1.068	-1.259	-0.546	0.158	0.175
	284.54	5.081	0.516	0.974	183.82	1.299	0.314	0.115	0.138	0.003	0.001	0.001	1.272	1.285	1.298	4.852	0	10.559	0.93	15.85	7.51	0.448	0.897	0.101	0.15	0.369	2.43	7.255	1.788	-2.344	1.099	-2.589	0.53	-0.486	0.749	0.048	0.258	-0.219	0.439	0.554	0.083	0.076	1.139	2.773	1.234	-0.925	-1.578	0.147	0.188
	282.52	5.232	0.526	0.975	240.989	1.299	0.314	0.115	0.19	0	0.001	0.001	1.272	1.285	1.307	4.852	0	8.8	0.883	14.94	5.442	0.449	0.898	0.09	0.128	1.04	3.291	3.014	1.387	-2.255	1.131	-2.298	0.44	-0.537	0.342	0.065	0.154	-0.081	1.475	0.256	-0.015	0.176	0.312	2.261	0.673	-1.246	-0.844	0.148	0.182
	280.5	5.394	0.536	0.977	245.668	1.299	0.314	0.115	0.171	0.004	0.003	0.008	1.272	1.285	1.303	4.852	-0.623	10.667	0.929	18.961	7.588	0.447	0.894	0.115	0.161	0.832	1.021	2.979	0.74	-2.755	0.885	-2.06	0.514	-0.163	0.51	-0.002	0.07	-0.202	-0.135	0.537	-0.001	0.014	0.695	2.678	2.052	-1.002	-0.801	0.159	0.18
st.dev.	29.6816	0.10166	0.00671581	0.00191663	35.6833	0.00192725	0.000903508	0.0116181	0.0202535	0.00167819	0.000832993	0.00232115	0.00092582	0.00596931	0.00260298	0.0710493	0.340912	0.705113	0.0223397	1.91183	0.932258	0.000638877	0.0012454	0.00817163	0.0125747	0.370014	0.726551	1.97463	0.66096	0.415948	0.0976566	0.202842	0.0524007	0.298284	0.113847	0.0715516	0.0515689	0.0506231	0.455323	0.104927	0.037246	0.0652227	0.338035	0.171173	0.406693	0.158861	0.341192	0.00495696	0.0128698
[truncated: 29 more columns]

## Sheet: Marko Kalinić model za MD
exp.	molecul	Organic modifier content	Flow rate	Evaporation T	Power f	Type of organic solvent	MW	TIC4	VE2_D/Dt	VE2_B(m)	MATS5m	MATS4v	MATS5v	Eig15_EA(dm)	SPAN	DISPm	DISPv	TDB10m	TDB10v	RDF080m	RDF090m	RDF100m	RDF115m	Mor12u	Mor22u	Mor23u	Mor26u	Mor32u	Mor10m	Mor15m	Mor24m	Mor29m	Mor04v	Mor27v	Mor30v	Mor08p	Mor11s	Mor22s	Mor25s	Mor28s	Mor32s	G1m	G2m	E3m	G2v	G2e	E3e	G2p	G2s
1	Lauric acid, C12H24O2	90	0.5	48	0.8	1	200.36	146.692	0.136	0.195	0.006	0.003	0.003	0	8.945	13.372	6.802	0.106	0.14	0.015	1.647	4.855	0.934	-1.421	0.947	-2.17	0.359	0.05	0.519	0.107	0.142	-0.094	0.393	0.45	0.022	0.147	0.562	2.453	0.854	-1.009	-0.821	0.16	0.174	0.022	0.2	0.187	0.536	0.2	0.2
2	Lauric acid, C12H24O2	82.5	1	36	1.2	1	200.36	146.692	0.136	0.195	0.006	0.003	0.003	0	8.945	13.372	6.802	0.106	0.14	0.015	1.647	4.855	0.934	-1.421	0.947	-2.17	0.359	0.05	0.519	0.107	0.142	-0.094	0.393	0.45	0.022	0.147	0.562	2.453	0.854	-1.009	-0.821	0.16	0.174	0.022	0.2	0.187	0.536	0.2	0.2
4	Lauric acid, C12H24O2	75	0.5	48	0.8	1	200.36	146.692	0.136	0.195	0.006	0.003	0.003	0	8.945	13.372	6.802	0.106	0.14	0.015	1.647	4.855	0.934	-1.421	0.947	-2.17	0.359	0.05	0.519	0.107	0.142	-0.094	0.393	0.45	0.022	0.147	0.562	2.453	0.854	-1.009	-0.821	0.16	0.174	0.022	0.2	0.187	0.536	0.2	0.2
5	Lauric acid, C12H24O2	82.5	1	36	0.8	1	200.36	146.692	0.136	0.195	0.006	0.003	0.003	0	8.945	13.372	6.802	0.106	0.14	0.015	1.647	4.855	0.934	-1.421	0.947	-2.17	0.359	0.05	0.519	0.107	0.142	-0.094	0.393	0.45	0.022	0.147	0.562	2.453	0.854	-1.009	-0.821	0.16	0.174	0.022	0.2	0.187	0.536	0.2	0.2
6	Lauric acid, C12H24O2	90	1.5	24	0.8	1	200.36	146.692	0.136	0.195	0.006	0.003	0.003	0	8.945	13.372	6.802	0.106	0.14	0.015	1.647	4.855	0.934	-1.421	0.947	-2.17	0.359	0.05	0.519	0.107	0.142	-0.094	0.393	0.45	0.022	0.147	0.562	2.453	0.854	-1.009	-0.821	0.16	0.174	0.022	0.2	0.187	0.536	0.2	0.2
7	Lauric acid, C12H24O2	82.5	1	24	1.2	1	200.36	146.692	0.136	0.195	0.006	0.003	0.003	0	8.945	13.372	6.802	0.106	0.14	0.015	1.647	4.855	0.934	-1.421	0.947	-2.17	0.359	0.05	0.519	0.107	0.142	-0.094	0.393	0.45	0.022	0.147	0.562	2.453	0.854	-1.009	-0.821	0.16	0.174	0.022	0.2	0.187	0.536	0.2	0.2
8	Lauric acid, C12H24O2	75	1.5	48	1.6	1	200.36	146.692	0.136	0.195	0.006	0.003	0.003	0	8.945	13.372	6.802	0.106	0.14	0.015	1.647	4.855	0.934	-1.421	0.947	-2.17	0.359	0.05	0.519	0.107	0.142	-0.094	0.393	0.45	0.022	0.147	0.562	2.453	0.854	-1.009	-0.821	0.16	0.174	0.022	0.2	0.187	0.536	0.2	0.2
10	Lauric acid, C12H24O2	82.5	1.5	36	1.2	1	200.36	146.692	0.136	0.195	0.006	0.003	0.003	0	8.945	13.372	6.802	0.106	0.14	0.015	1.647	4.855	0.934	-1.421	0.947	-2.17	0.359	0.05	0.519	0.107	0.142	-0.094	0.393	0.45	0.022	0.147	0.562	2.453	0.854	-1.009	-0.821	0.16	0.174	0.022	0.2	0.187	0.536	0.2	0.2
12	Lauric acid, C12H24O2	75	1.5	48	0.8	1	200.36	146.692	0.136	0.195	0.006	0.003	0.003	0	8.945	13.372	6.802	0.106	0.14	0.015	1.647	4.855	0.934	-1.421	0.947	-2.17	0.359	0.05	0.519	0.107	0.142	-0.094	0.393	0.45	0.022	0.147	0.562	2.453	0.854	-1.009	-0.821	0.16	0.174	0.022	0.2	0.187	0.536	0.2	0.2
13	Lauric acid, C12H24O2	90	0.5	24	1.6	1	200.36	146.692	0.136	0.195	0.006	0.003	0.003	0	8.945	13.372	6.802	0.106	0.14	0.015	1.647	4.855	0.934	-1.421	0.947	-2.17	0.359	0.05	0.519	0.107	0.142	-0.094	0.393	0.45	0.022	0.147	0.562	2.453	0.854	-1.009	-0.821	0.16	0.174	0.022	0.2	0.187	0.536	0.2	0.2
14	Lauric acid, C12H24O2	75	0.5	48	1.6	1	200.36	146.692	0.136	0.195	0.006	0.003	0.003	0	8.945	13.372	6.802	0.106	0.14	0.015	1.647	4.855	0.934	-1.421	0.947	-2.17	0.359	0.05	0.519	0.107	0.142	-0.094	0.393	0.45	0.022	0.147	0.562	2.453	0.854	-1.009	-0.821	0.16	0.174	0.022	0.2	0.187	0.536	0.2	0.2
15	Lauric acid, C12H24O2	75	1.5	24	1.6	1	200.36	146.692	0.136	0.195	0.006	0.003	0.003	0	8.945	13.372	6.802	0.106	0.14	0.015	1.647	4.855	0.934	-1.421	0.947	-2.17	0.359	0.05	0.519	0.107	0.142	-0.094	0.393	0.45	0.022	0.147	0.562	2.453	0.854	-1.009	-0.821	0.16	0.174	0.022	0.2	0.187	0.536	0.2	0.2
16	Lauric acid, C12H24O2	90	1.5	48	1.6	1	200.36	146.692	0.136	0.195	0.006	0.003	0.003	0	8.945	13.372	6.802	0.106	0.14	0.015	1.647	4.855	0.934	-1.421	0.947	-2.17	0.359	0.05	0.519	0.107	0.142	-0.094	0.393	0.45	0.022	0.147	0.562	2.453	0.854	-1.009	-0.821	0.16	0.174	0.022	0.2	0.187	0.536	0.2	0.2
17	Lauric acid, C12H24O2	82.5	1	36	1.6	1	200.36	146.692	0.136	0.195	0.006	0.003	0.003	0	8.945	13.372	6.802	0.106	0.14	0.015	1.647	4.855	0.934	-1.421	0.947	-2.17	0.359	0.05	0.519	0.107	0.142	-0.094	0.393	0.45	0.022	0.147	0.562	2.453	0.854	-1.009	-0.821	0.16	0.174	0.022	0.2	0.187	0.536	0.2	0.2
18	Lauric acid, C12H24O2	82.5	0.5	36	1.2	1	200.36	146.692	0.136	0.195	0.006	0.003	0.003	0	8.945	13.372	6.802	0.106	0.14	0.015	1.647	4.855	0.934	-1.421	0.947	-2.17	0.359	0.05	0.519	0.107	0.142	-0.094	0.393	0.45	0.022	0.147	0.562	2.453	0.854	-1.009	-0.821	0.16	0.174	0.022	0.2	0.187	0.536	0.2	0.2
19	Lauric acid, C12H24O2	90	0.5	24	0.8	1	200.36	146.692	0.136	0.195	0.006	0.003	0.003	0	8.945	13.372	6.802	0.106	0.14	0.015	1.647	4.855	0.934	-1.421	0.947	-2.17	0.359	0.05	0.519	0.107	0.142	-0.094	0.393	0.45	0.022	0.147	0.562	2.453	0.854	-1.009	-0.821	0.16	0.174	0.022	0.2	0.187	0.536	0.2	0.2
20	Lauric acid, C12H24O2	75	0.5	24	0.8	1	200.36	146.692	0.136	0.195	0.006	0.003	0.003	0	8.945	13.372	6.802	0.106	0.14	0.015	1.647	4.855	0.934	-1.421	0.947	-2.17	0.359	0.05	0.519	0.107	0.142	-0.094	0.393	0.45	0.022	0.147	0.562	2.453	0.854	-1.009	-0.821	0.16	0.174	0.022	0.2	0.187	0.536	0.2	0.2
21	Lauric acid, C12H24O2	90	1.5	24	1.6	1	200.36	146.692	0.136	0.195	0.006	0.003	0.003	0	8.945	13.372	6.802	0.106	0.14	0.015	1.647	4.855	0.934	-1.421	0.947	-2.17	0.359	0.05	0.519	0.107	0.142	-0.094	0.393	0.45	0.022	0.147	0.562	2.453	0.854	-1.009	-0.821	0.16	0.174	0.022	0.2	0.187	0.536	0.2	0.2
22	Lauric acid, C12H24O2	75	0.5	24	1.6	1	200.36	146.692	0.136	0.195	0.006	0.003	0.003	0	8.945	13.372	6.802	0.106	0.14	0.015	1.647	4.855	0.934	-1.421	0.947	-2.17	0.359	0.05	0.519	0.107	0.142	-0.094	0.393	0.45	0.022	0.147	0.562	2.453	0.854	-1.009	-0.821	0.16	0.174	0.022	0.2	0.187	0.536	0.2	0.2
23	Lauric acid, C12H24O2	90	1	36	1.2	1	200.36	146.692	0.136	0.195	0.006	0.003	0.003	0	8.945	13.372	6.802	0.106	0.14	0.015	1.647	4.855	0.934	-1.421	0.947	-2.17	0.359	0.05	0.519	0.107	0.142	-0.094	0.393	0.45	0.022	0.147	0.562	2.453	0.854	-1.009	-0.821	0.16	0.174	0.022	0.2	0.187	0.536	0.2	0.2
24	Lauric acid, C12H24O2	82.5	1	48	1.2	1	200.36	146.692	0.136	0.195	0.006	0.003	0.003	0	8.945	13.372	6.802	0.106	0.14	0.015	1.647	4.855	0.934	-1.421	0.947	-2.17	0.359	0.05	0.519	0.107	0.142	-0.094	0.393	0.45	0.022	0.147	0.562	2.453	0.854	-1.009	-0.821	0.16	0.174	0.022	0.2	0.187	0.536	0.2	0.2
25	Lauric acid, C12H24O2	75	1	36	1.2	1	200.36	146.692	0.136	0.195	0.006	0.003	0.003	0	8.945	13.372	6.802	0.106	0.14	0.015	1.647	4.855	0.934	-1.421	0.947	-2.17	0.359	0.05	0.519	0.107	0.142	-0.094	0.393	0.45	0.022	0.147	0.562	2.453	0.854	-1.009	-0.821	0.16	0.174	0.022	0.2	0.187	0.536	0.2	0.2
26	Lauric acid, C12H24O2	90	1.5	48	0.8	1	200.36	146.692	0.136	0.195	0.006	0.003	0.003	0	8.945	13.372	6.802	0.106	0.14	0.015	1.647	4.855	0.934	-1.421	0.947	-2.17	0.359	0.05	0.519	0.107	0.142	-0.094	0.393	0.45	0.022	0.147	0.562	2.453	0.854	-1.009	-0.821	0.16	0.174	0.022	0.2	0.187	0.536	0.2	0.2
27	Lauric acid, C12H24O2	90	0.5	48	1.6	1	200.36	146.692	0.136	0.195	0.006	0.003	0.003	0	8.945	13.372	6.802	0.106	0.14	0.015	1.647	4.855	0.934	-1.421	0.947	-2.17	0.359	0.05	0.519	0.107	0.142	-0.094	0.393	0.45	0.022	0.147	0.562	2.453	0.854	-1.009	-0.821	0.16	0.174	0.022	0.2	0.187	0.536	0.2	0.2
28	Lauric acid, C12H24O2	75	1.5	24	0.8	1	200.36	146.692	0.136	0.195	0.006	0.003	0.003	0	8.945	13.372	6.802	0.106	0.14	0.015	1.647	4.855	0.934	-1.421	0.947	-2.17	0.359	0.05	0.519	0.107	0.142	-0.094	0.393	0.45	0.022	0.147	0.562	2.453	0.854	-1.009	-0.821	0.16	0.174	0.022	0.2	0.187	0.536	0.2	0.2
1	Lauric acid, C12H24O2	90	0.5	48	0.8	2	200.36	146.692	0.136	0.195	0.006	0.003	0.003	0	8.945	13.372	6.802	0.106	0.14	0.015	1.647	4.855	0.934	-1.421	0.947	-2.17	0.359	0.05	0.519	0.107	0.142	-0.094	0.393	0.45	0.022	0.147	0.562	2.453	0.854	-1.009	-0.821	0.16	0.174	0.022	0.2	0.187	0.536	0.2	0.2
2	Lauric acid, C12H24O2	82.5	1	36	1.2	2	200.36	146.692	0.136	0.195	0.006	0.003	0.003	0	8.945	13.372	6.802	0.106	0.14	0.015	1.647	4.855	0.934	-1.421	0.947	-2.17	0.359	0.05	0.519	0.107	0.142	-0.094	0.393	0.45	0.022	0.147	0.562	2.453	0.854	-1.009	-0.821	0.16	0.174	0.022	0.2	0.187	0.536	0.2	0.2
4	Lauric acid, C12H24O2	75	0.5	48	0.8	2	200.36	146.692	0.136	0.195	0.006	0.003	0.003	0	8.945	13.372	6.802	0.106	0.14	0.015	1.647	4.855	0.934	-1.421	0.947	-2.17	0.359	0.05	0.519	0.107	0.142	-0.094	0.393	0.45	0.022	0.147	0.562	2.453	0.854	-1.009	-0.821	0.16	0.174	0.022	0.2	0.187	0.536	0.2	0.2
5	Lauric acid, C12H24O2	82.5	1	36	0.8	2	200.36	146.692	0.136	0.195	0.006	0.003	0.003	0	8.945	13.372	6.802	0.106	0.14	0.015	1.647	4.855	0.934	-1.421	0.947	-2.17	0.359	0.05	0.519	0.107	0.142	-0.094	0.393	0.45	0.022	0.147	0.562	2.453	0.854	-1.009	-0.821	0.16	0.174	0.022	0.2	0.187	0.536	0.2	0.2
6	Lauric acid, C12H24O2	90	1.5	24	0.8	2	200.36	146.692	0.136	0.195	0.006	0.003	0.003	0	8.945	13.372	6.802	0.106	0.14	0.015	1.647	4.855	0.934	-1.421	0.947	-2.17	0.359	0.05	0.519	0.107	0.142	-0.094	0.393	0.45	0.022	0.147	0.562	2.453	0.854	-1.009	-0.821	0.16	0.174	0.022	0.2	0.187	0.536	0.2	0.2
7	Lauric acid, C12H24O2	82.5	1	24	1.2	2	200.36	146.692	0.136	0.195	0.006	0.003	0.003	0	8.945	13.372	6.802	0.106	0.14	0.015	1.647	4.855	0.934	-1.421	0.947	-2.17	0.359	0.05	0.519	0.107	0.142	-0.094	0.393	0.45	0.022	0.147	0.562	2.453	0.854	-1.009	-0.821	0.16	0.174	0.022	0.2	0.187	0.536	0.2	0.2
8	Lauric acid, C12H24O2	75	1.5	48	1.6	2	200.36	146.692	0.136	0.195	0.006	0.003	0.003	0	8.945	13.372	6.802	0.106	0.14	0.015	1.647	4.855	0.934	-1.421	0.947	-2.17	0.359	0.05	0.519	0.107	0.142	-0.094	0.393	0.45	0.022	0.147	0.562	2.453	0.854	-1.009	-0.821	0.16	0.174	0.022	0.2	0.187	0.536	0.2	0.2
10	Lauric acid, C12H24O2	82.5	1.5	36	1.2	2	200.36	146.692	0.136	0.195	0.006	0.003	0.003	0	8.945	13.372	6.802	0.106	0.14	0.015	1.647	4.855	0.934	-1.421	0.947	-2.17	0.359	0.05	0.519	0.107	0.142	-0.094	0.393	0.45	0.022	0.147	0.562	2.453	0.854	-1.009	-0.821	0.16	0.174	0.022	0.2	0.187	0.536	0.2	0.2
12	Lauric acid, C12H24O2	75	1.5	48	0.8	2	200.36	146.692	0.136	0.195	0.006	0.003	0.003	0	8.945	13.372	6.802	0.106	0.14	0.015	1.647	4.855	0.934	-1.421	0.947	-2.17	0.359	0.05	0.519	0.107	0.142	-0.094	0.393	0.45	0.022	0.147	0.562	2.453	0.854	-1.009	-0.821	0.16	0.174	0.022	0.2	0.187	0.536	0.2	0.2
13	Lauric acid, C12H24O2	90	0.5	24	1.6	2	200.36	146.692	0.136	0.195	0.006	0.003	0.003	0	8.945	13.372	6.802	0.106	0.14	0.015	1.647	4.855	0.934	-1.421	0.947	-2.17	0.359	0.05	0.519	0.107	0.142	-0.094	0.393	0.45	0.022	0.147	0.562	2.453	0.854	-1.009	-0.821	0.16	0.174	0.022	0.2	0.187	0.536	0.2	0.2
14	Lauric acid, C12H24O2	75	0.5	48	1.6	2	200.36	146.692	0.136	0.195	0.006	0.003	0.003	0	8.945	13.372	6.802	0.106	0.14	0.015	1.647	4.855	0.934	-1.421	0.947	-2.17	0.359	0.05	0.519	0.107	0.142	-0.094	0.393	0.45	0.022	0.147	0.562	2.453	0.854	-1.009	-0.821	0.16	0.174	0.022	0.2	0.187	0.536	0.2	0.2
15	Lauric acid, C12H24O2	75	1.5	24	1.6	2	200.36	146.692	0.136	0.195	0.006	0.003	0.003	0	8.945	13.372	6.802	0.106	0.14	0.015	1.647	4.855	0.934	-1.421	0.947	-2.17	0.359	0.05	0.519	0.107	0.142	-0.094	0.393	0.45	0.022	0.147	0.562	2.453	0.854	-1.009	-0.821	0.16	0.174	0.022	0.2	0.187	0.536	0.2	0.2
16	Lauric acid, C12H24O2	90	1.5	48	1.6	2	200.36	146.692	0.136	0.195	0.006	0.003	0.003	0	8.945	13.372	6.802	0.106	0.14	0.015	1.647	4.855	0.934	-1.421	0.947	-2.17	0.359	0.05	0.519	0.107	0.142	-0.094	0.393	0.45	0.022	0.147	0.562	2.453	0.854	-1.009	-0.821	0.16	0.174	0.022	0.2	0.187	0.536	0.2	0.2
17	Lauric acid, C12H24O2	82.5	1	36	1.6	2	200.36	146.692	0.136	0.195	0.006	0.003	0.003	0	8.945	13.372	6.802	0.106	0.14	0.015	1.647	4.855	0.934	-1.421	0.947	-2.17	0.359	0.05	0.519	0.107	0.142	-0.094	0.393	0.45	0.022	0.147	0.562	2.453	0.854	-1.009	-0.821	0.16	0.174	0.022	0.2	0.187	0.536	0.2	0.2
18	Lauric acid, C12H24O2	82.5	0.5	36	1.2	2	200.36	146.692	0.136	0.195	0.006	0.003	0.003	0	8.945	13.372	6.802	0.106	0.14	0.015	1.647	4.855	0.934	-1.421	0.947	-2.17	0.359	0.05	0.519	0.107	0.142	-0.094	0.393	0.45	0.022	0.147	0.562	2.453	0.854	-1.009	-0.821	0.16	0.174	0.022	0.2	0.187	0.536	0.2	0.2
19	Lauric acid, C12H24O2	90	0.5	24	0.8	2	200.36	146.692	0.136	0.195	0.006	0.003	0.003	0	8.945	13.372	6.802	0.106	0.14	0.015	1.647	4.855	0.934	-1.421	0.947	-2.17	0.359	0.05	0.519	0.107	0.142	-0.094	0.393	0.45	0.022	0.147	0.562	2.453	0.854	-1.009	-0.821	0.16	0.174	0.022	0.2	0.187	0.536	0.2	0.2
20	Lauric acid, C12H24O2	75	0.5	24	0.8	2	200.36	146.692	0.136	0.195	0.006	0.003	0.003	0	8.945	13.372	6.802	0.106	0.14	0.015	1.647	4.855	0.934	-1.421	0.947	-2.17	0.359	0.05	0.519	0.107	0.142	-0.094	0.393	0.45	0.022	0.147	0.562	2.453	0.854	-1.009	-0.821	0.16	0.174	0.022	0.2	0.187	0.536	0.2	0.2
21	Lauric acid, C12H24O2	90	1.5	24	1.6	2	200.36	146.692	0.136	0.195	0.006	0.003	0.003	0	8.945	13.372	6.802	0.106	0.14	0.015	1.647	4.855	0.934	-1.421	0.947	-2.17	0.359	0.05	0.519	0.107	0.142	-0.094	0.393	0.45	0.022	0.147	0.562	2.453	0.854	-1.009	-0.821	0.16	0.174	0.022	0.2	0.187	0.536	0.2	0.2
22	Lauric acid, C12H24O2	75	0.5	24	1.6	2	200.36	146.692	0.136	0.195	0.006	0.003	0.003	0	8.945	13.372	6.802	0.106	0.14	0.015	1.647	4.855	0.934	-1.421	0.947	-2.17	0.359	0.05	0.519	0.107	0.142	-0.094	0.393	0.45	0.022	0.147	0.562	2.453	0.854	-1.009	-0.821	0.16	0.174	0.022	0.2	0.187	0.536	0.2	0.2
23	Lauric acid, C12H24O2	90	1	36	1.2	2	200.36	146.692	0.136	0.195	0.006	0.003	0.003	0	8.945	13.372	6.802	0.106	0.14	0.015	1.647	4.855	0.934	-1.421	0.947	-2.17	0.359	0.05	0.519	0.107	0.142	-0.094	0.393	0.45	0.022	0.147	0.562	2.453	0.854	-1.009	-0.821	0.16	0.174	0.022	0.2	0.187	0.536	0.2	0.2
24	Lauric acid, C12H24O2	82.5	1	48	1.2	2	200.36	146.692	0.136	0.195	0.006	0.003	0.003	0	8.945	13.372	6.802	0.106	0.14	0.015	1.647	4.855	0.934	-1.421	0.947	-2.17	0.359	0.05	0.519	0.107	0.142	-0.094	0.393	0.45	0.022	0.147	0.562	2.453	0.854	-1.009	-0.821	0.16	0.174	0.022	0.2	0.187	0.536	0.2	0.2
25	Lauric acid, C12H24O2	75	1	36	1.2	2	200.36	146.692	0.136	0.195	0.006	0.003	0.003	0	8.945	13.372	6.802	0.106	0.14	0.015	1.647	4.855	0.934	-1.421	0.947	-2.17	0.359	0.05	0.519	0.107	0.142	-0.094	0.393	0.45	0.022	0.147	0.562	2.453	0.854	-1.009	-0.821	0.16	0.174	0.022	0.2	0.187	0.536	0.2	0.2
26	Lauric acid, C12H24O2	90	1.5	48	0.8	2	200.36	146.692	0.136	0.195	0.006	0.003	0.003	0	8.945	13.372	6.802	0.106	0.14	0.015	1.647	4.855	0.934	-1.421	0.947	-2.17	0.359	0.05	0.519	0.107	0.142	-0.094	0.393	0.45	0.022	0.147	0.562	2.453	0.854	-1.009	-0.821	0.16	0.174	0.022	0.2	0.187	0.536	0.2	0.2
27	Lauric acid, C12H24O2	90	0.5	48	1.6	2	200.36	146.692	0.136	0.195	0.006	0.003	0.003	0	8.945	13.372	6.802	0.106	0.14	0.015	1.647	4.855	0.934	-1.421	0.947	-2.17	0.359	0.05	0.519	0.107	0.142	-0.094	0.393	0.45	0.022	0.147	0.562	2.453	0.854	-1.009	-0.821	0.16	0.174	0.022	0.2	0.187	0.536	0.2	0.2
28	Lauric acid, C12H24O2	75	1.5	24	0.8	2	200.36	146.692	0.136	0.195	0.006	0.003	0.003	0	8.945	13.372	6.802	0.106	0.14	0.015	1.647	4.855	0.934	-1.421	0.947	-2.17	0.359	0.05	0.519	0.107	0.142	-0.094	0.393	0.45	0.022	0.147	0.562	2.453	0.854	-1.009	-0.821	0.16	0.174	0.022	0.2	0.187	0.536	0.2	0.2
1	Lauric acid, C12H24O2	90	0.5	48	0.8	3	200.36	146.692	0.136	0.195	0.006	0.003	0.003	0	8.945	13.372	6.802	0.106	0.14	0.015	1.647	4.855	0.934	-1.421	0.947	-2.17	0.359	0.05	0.519	0.107	0.142	-0.094	0.393	0.45	0.022	0.147	0.562	2.453	0.854	-1.009	-0.821	0.16	0.174	0.022	0.2	0.187	0.536	0.2	0.2
2	Lauric acid, C12H24O2	82.5	1	36	1.2	3	200.36	146.692	0.136	0.195	0.006	0.003	0.003	0	8.945	13.372	6.802	0.106	0.14	0.015	1.647	4.855	0.934	-1.421	0.947	-2.17	0.359	0.05	0.519	0.107	0.142	-0.094	0.393	0.45	0.022	0.147	0.562	2.453	0.854	-1.009	-0.821	0.16	0.174	0.022	0.2	0.187	0.536	0.2	0.2
4	Lauric acid, C12H24O2	75	0.5	48	0.8	3	200.36	146.692	0.136	0.195	0.006	0.003	0.003	0	8.945	13.372	6.802	0.106	0.14	0.015	1.647	4.855	0.934	-1.421	0.947	-2.17	0.359	0.05	0.519	0.107	0.142	-0.094	0.393	0.45	0.022	0.147	0.562	2.453	0.854	-1.009	-0.821	0.16	0.174	0.022	0.2	0.187	0.536	0.2	0.2
5	Lauric acid, C12H24O2	82.5	1	36	0.8	3	200.36	146.692	0.136	0.195	0.006	0.003	0.003	0	8.945	13.372	6.802	0.106	0.14	0.015	1.647	4.855	0.934	-1.421	0.947	-2.17	0.359	0.05	0.519	0.107	0.142	-0.094	0.393	0.45	0.022	0.147	0.562	2.453	0.854	-1.009	-0.821	0.16	0.174	0.022	0.2	0.187	0.536	0.2	0.2
6	Lauric acid, C12H24O2	90	1.5	24	0.8	3	200.36	146.692	0.136	0.195	0.006	0.003	0.003	0	8.945	13.372	6.802	0.106	0.14	0.015	1.647	4.855	0.934	-1.421	0.947	-2.17	0.359	0.05	0.519	0.107	0.142	-0.094	0.393	0.45	0.022	0.147	0.562	2.453	0.854	-1.009	-0.821	0.16	0.174	0.022	0.2	0.187	0.536	0.2	0.2
7	Lauric acid, C12H24O2	82.5	1	24	1.2	3	200.36	146.692	0.136	0.195	0.006	0.003	0.003	0	8.945	13.372	6.802	0.106	0.14	0.015	1.647	4.855	0.934	-1.421	0.947	-2.17	0.359	0.05	0.519	0.107	0.142	-0.094	0.393	0.45	0.022	0.147	0.562	2.453	0.854	-1.009	-0.821	0.16	0.174	0.022	0.2	0.187	0.536	0.2	0.2
8	Lauric acid, C12H24O2	75	1.5	48	1.6	3	200.36	146.692	0.136	0.195	0.006	0.003	0.003	0	8.945	13.372	6.802	0.106	0.14	0.015	1.647	4.855	0.934	-1.421	0.947	-2.17	0.359	0.05	0.519	0.107	0.142	-0.094	0.393	0.45	0.022	0.147	0.562	2.453	0.854	-1.009	-0.821	0.16	0.174	0.022	0.2	0.187	0.536	0.2	0.2
10	Lauric acid, C12H24O2	82.5	1.5	36	1.2	3	200.36	146.692	0.136	0.195	0.006	0.003	0.003	0	8.945	13.372	6.802	0.106	0.14	0.015	1.647	4.855	0.934	-1.421	0.947	-2.17	0.359	0.05	0.519	0.107	0.142	-0.094	0.393	0.45	0.022	0.147	0.562	2.453	0.854	-1.009	-0.821	0.16	0.174	0.022	0.2	0.187	0.536	0.2	0.2
12	Lauric acid, C12H24O2	75	1.5	48	0.8	3	200.36	146.692	0.136	0.195	0.006	0.003	0.003	0	8.945	13.372	6.802	0.106	0.14	0.015	1.647	4.855	0.934	-1.421	0.947	-2.17	0.359	0.05	0.519	0.107	0.142	-0.094	0.393	0.45	0.022	0.147	0.562	2.453	0.854	-1.009	-0.821	0.16	0.174	0.022	0.2	0.187	0.536	0.2	0.2
13	Lauric acid, C12H24O2	90	0.5	24	1.6	3	200.36	146.692	0.136	0.195	0.006	0.003	0.003	0	8.945	13.372	6.802	0.106	0.14	0.015	1.647	4.855	0.934	-1.421	0.947	-2.17	0.359	0.05	0.519	0.107	0.142	-0.094	0.393	0.45	0.022	0.147	0.562	2.453	0.854	-1.009	-0.821	0.16	0.174	0.022	0.2	0.187	0.536	0.2	0.2
14	Lauric acid, C12H24O2	75	0.5	48	1.6	3	200.36	146.692	0.136	0.195	0.006	0.003	0.003	0	8.945	13.372	6.802	0.106	0.14	0.015	1.647	4.855	0.934	-1.421	0.947	-2.17	0.359	0.05	0.519	0.107	0.142	-0.094	0.393	0.45	0.022	0.147	0.562	2.453	0.854	-1.009	-0.821	0.16	0.174	0.022	0.2	0.187	0.536	0.2	0.2
15	Lauric acid, C12H24O2	75	1.5	24	1.6	3	200.36	146.692	0.136	0.195	0.006	0.003	0.003	0	8.945	13.372	6.802	0.106	0.14	0.015	1.647	4.855	0.934	-1.421	0.947	-2.17	0.359	0.05	0.519	0.107	0.142	-0.094	0.393	0.45	0.022	0.147	0.562	2.453	0.854	-1.009	-0.821	0.16	0.174	0.022	0.2	0.187	0.536	0.2	0.2
16	Lauric acid, C12H24O2	90	1.5	48	1.6	3	200.36	146.692	0.136	0.195	0.006	0.003	0.003	0	8.945	13.372	6.802	0.106	0.14	0.015	1.647	4.855	0.934	-1.421	0.947	-2.17	0.359	0.05	0.519	0.107	0.142	-0.094	0.393	0.45	0.022	0.147	0.562	2.453	0.854	-1.009	-0.821	0.16	0.174	0.022	0.2	0.187	0.536	0.2	0.2
17	Lauric acid, C12H24O2	82.5	1	36	1.6	3	200.36	146.692	0.136	0.195	0.006	0.003	0.003	0	8.945	13.372	6.802	0.106	0.14	0.015	1.647	4.855	0.934	-1.421	0.947	-2.17	0.359	0.05	0.519	0.107	0.142	-0.094	0.393	0.45	0.022	0.147	0.562	2.453	0.854	-1.009	-0.821	0.16	0.174	0.022	0.2	0.187	0.536	0.2	0.2
18	Lauric acid, C12H24O2	82.5	0.5	36	1.2	3	200.36	146.692	0.136	0.195	0.006	0.003	0.003	0	8.945	13.372	6.802	0.106	0.14	0.015	1.647	4.855	0.934	-1.421	0.947	-2.17	0.359	0.05	0.519	0.107	0.142	-0.094	0.393	0.45	0.022	0.147	0.562	2.453	0.854	-1.009	-0.821	0.16	0.174	0.022	0.2	0.187	0.536	0.2	0.2
19	Lauric acid, C12H24O2	90	0.5	24	0.8	3	200.36	146.692	0.136	0.195	0.006	0.003	0.003	0	8.945	13.372	6.802	0.106	0.14	0.015	1.647	4.855	0.934	-1.421	0.947	-2.17	0.359	0.05	0.519	0.107	0.142	-0.094	0.393	0.45	0.022	0.147	0.562	2.453	0.854	-1.009	-0.821	0.16	0.174	0.022	0.2	0.187	0.536	0.2	0.2
20	Lauric acid, C12H24O2	75	0.5	24	0.8	3	200.36	146.692	0.136	0.195	0.006	0.003	0.003	0	8.945	13.372	6.802	0.106	0.14	0.015	1.647	4.855	0.934	-1.421	0.947	-2.17	0.359	0.05	0.519	0.107	0.142	-0.094	0.393	0.45	0.022	0.147	0.562	2.453	0.854	-1.009	-0.821	0.16	0.174	0.022	0.2	0.187	0.536	0.2	0.2
21	Lauric acid, C12H24O2	90	1.5	24	1.6	3	200.36	146.692	0.136	0.195	0.006	0.003	0.003	0	8.945	13.372	6.802	0.106	0.14	0.015	1.647	4.855	0.934	-1.421	0.947	-2.17	0.359	0.05	0.519	0.107	0.142	-0.094	0.393	0.45	0.022	0.147	0.562	2.453	0.854	-1.009	-0.821	0.16	0.174	0.022	0.2	0.187	0.536	0.2	0.2
22	Lauric acid, C12H24O2	75	0.5	24	1.6	3	200.36	146.692	0.136	0.195	0.006	0.003	0.003	0	8.945	13.372	6.802	0.106	0.14	0.015	1.647	4.855	0.934	-1.421	0.947	-2.17	0.359	0.05	0.519	0.107	0.142	-0.094	0.393	0.45	0.022	0.147	0.562	2.453	0.854	-1.009	-0.821	0.16	0.174	0.022	0.2	0.187	0.536	0.2	0.2
23	Lauric acid, C12H24O2	90	1	36	1.2	3	200.36	146.692	0.136	0.195	0.006	0.003	0.003	0	8.945	13.372	6.802	0.106	0.14	0.015	1.647	4.855	0.934	-1.421	0.947	-2.17	0.359	0.05	0.519	0.107	0.142	-0.094	0.393	0.45	0.022	0.147	0.562	2.453	0.854	-1.009	-0.821	0.16	0.174	0.022	0.2	0.187	0.536	0.2	0.2
24	Lauric acid, C12H24O2	82.5	1	48	1.2	3	200.36	146.692	0.136	0.195	0.006	0.003	0.003	0	8.945	13.372	6.802	0.106	0.14	0.015	1.647	4.855	0.934	-1.421	0.947	-2.17	0.359	0.05	0.519	0.107	0.142	-0.094	0.393	0.45	0.022	0.147	0.562	2.453	0.854	-1.009	-0.821	0.16	0.174	0.022	0.2	0.187	0.536	0.2	0.2
25	Lauric acid, C12H24O2	75	1	36	1.2	3	200.36	146.692	0.136	0.195	0.006	0.003	0.003	0	8.945	13.372	6.802	0.106	0.14	0.015	1.647	4.855	0.934	-1.421	0.947	-2.17	0.359	0.05	0.519	0.107	0.142	-0.094	0.393	0.45	0.022	0.147	0.562	2.453	0.854	-1.009	-0.821	0.16	0.174	0.022	0.2	0.187	0.536	0.2	0.2
26	Lauric acid, C12H24O2	90	1.5	48	0.8	3	200.36	146.692	0.136	0.195	0.006	0.003	0.003	0	8.945	13.372	6.802	0.106	0.14	0.015	1.647	4.855	0.934	-1.421	0.947	-2.17	0.359	0.05	0.519	0.107	0.142	-0.094	0.393	0.45	0.022	0.147	0.562	2.453	0.854	-1.009	-0.821	0.16	0.174	0.022	0.2	0.187	0.536	0.2	0.2
27	Lauric acid, C12H24O2	90	0.5	48	1.6	3	200.36	146.692	0.136	0.195	0.006	0.003	0.003	0	8.945	13.372	6.802	0.106	0.14	0.015	1.647	4.855	0.934	-1.421	0.947	-2.17	0.359	0.05	0.519	0.107	0.142	-0.094	0.393	0.45	0.022	0.147	0.562	2.453	0.854	-1.009	-0.821	0.16	0.174	0.022	0.2	0.187	0.536	0.2	0.2
28	Lauric acid, C12H24O2	75	1.5	24	0.8	3	200.36	146.692	0.136	0.195	0.006	0.003	0.003	0	8.945	13.372	6.802	0.106	0.14	0.015	1.647	4.855	0.934	-1.421	0.947	-2.17	0.359	0.05	0.519	0.107	0.142	-0.094	0.393	0.45	0.022	0.147	0.562	2.453	0.854	-1.009	-0.821	0.16	0.174	0.022	0.2	0.187	0.536	0.2	0.2
1	Lauric acid, C12H24O2	90	0.5	48	0.8	4	200.36	146.692	0.136	0.195	0.006	0.003	0.003	0	8.945	13.372	6.802	0.106	0.14	0.015	1.647	4.855	0.934	-1.421	0.947	-2.17	0.359	0.05	0.519	0.107	0.142	-0.094	0.393	0.45	0.022	0.147	0.562	2.453	0.854	-1.009	-0.821	0.16	0.174	0.022	0.2	0.187	0.536	0.2	0.2
2	Lauric acid, C12H24O2	82.5	1	36	1.2	4	200.36	146.692	0.136	0.195	0.006	0.003	0.003	0	8.945	13.372	6.802	0.106	0.14	0.015	1.647	4.855	0.934	-1.421	0.947	-2.17	0.359	0.05	0.519	0.107	0.142	-0.094	0.393	0.45	0.022	0.147	0.562	2.453	0.854	-1.009	-0.821	0.16	0.174	0.022	0.2	0.187	0.536	0.2	0.2
4	Lauric acid, C12H24O2	75	0.5	48	0.8	4	200.36	146.692	0.136	0.195	0.006	0.003	0.003	0	8.945	13.372	6.802	0.106	0.14	0.015	1.647	4.855	0.934	-1.421	0.947	-2.17	0.359	0.05	0.519	0.107	0.142	-0.094	0.393	0.45	0.022	0.147	0.562	2.453	0.854	-1.009	-0.821	0.16	0.174	0.022	0.2	0.187	0.536	0.2	0.2
5	Lauric acid, C12H24O2	82.5	1	36	0.8	4	200.36	146.692	0.136	0.195	0.006	0.003	0.003	0	8.945	13.372	6.802	0.106	0.14	0.015	1.647	4.855	0.934	-1.421	0.947	-2.17	0.359	0.05	0.519	0.107	0.142	-0.094	0.393	0.45	0.022	0.147	0.562	2.453	0.854	-1.009	-0.821	0.16	0.174	0.022	0.2	0.187	0.536	0.2	0.2
6	Lauric acid, C12H24O2	90	1.5	24	0.8	4	200.36	146.692	0.136	0.195	0.006	0.003	0.003	0	8.945	13.372	6.802	0.106	0.14	0.015	1.647	4.855	0.934	-1.421	0.947	-2.17	0.359	0.05	0.519	0.107	0.142	-0.094	0.393	0.45	0.022	0.147	0.562	2.453	0.854	-1.009	-0.821	0.16	0.174	0.022	0.2	0.187	0.536	0.2	0.2
7	Lauric acid, C12H24O2	82.5	1	24	1.2	4	200.36	146.692	0.136	0.195	0.006	0.003	0.003	0	8.945	13.372	6.802	0.106	0.14	0.015	1.647	4.855	0.934	-1.421	0.947	-2.17	0.359	0.05	0.519	0.107	0.142	-0.094	0.393	0.45	0.022	0.147	0.562	2.453	0.854	-1.009	-0.821	0.16	0.174	0.022	0.2	0.187	0.536	0.2	0.2
8	Lauric acid, C12H24O2	75	1.5	48	1.6	4	200.36	146.692	0.136	0.195	0.006	0.003	0.003	0	8.945	13.372	6.802	0.106	0.14	0.015	1.647	4.855	0.934	-1.421	0.947	-2.17	0.359	0.05	0.519	0.107	0.142	-0.094	0.393	0.45	0.022	0.147	0.562	2.453	0.854	-1.009	-0.821	0.16	0.174	0.022	0.2	0.187	0.536	0.2	0.2
10	Lauric acid, C12H24O2	82.5	1.5	36	1.2	4	200.36	146.692	0.136	0.195	0.006	0.003	0.003	0	8.945	13.372	6.802	0.106	0.14	0.015	1.647	4.855	0.934	-1.421	0.947	-2.17	0.359	0.05	0.519	0.107	0.142	-0.094	0.393	0.45	0.022	0.147	0.562	2.453	0.854	-1.009	-0.821	0.16	0.174	0.022	0.2	0.187	0.536	0.2	0.2
12	Lauric acid, C12H24O2	75	1.5	48	0.8	4	200.36	146.692	0.136	0.195	0.006	0.003	0.003	0	8.945	13.372	6.802	0.106	0.14	0.015	1.647	4.855	0.934	-1.421	0.947	-2.17	0.359	0.05	0.519	0.107	0.142	-0.094	0.393	0.45	0.022	0.147	0.562	2.453	0.854	-1.009	-0.821	0.16	0.174	0.022	0.2	0.187	0.536	0.2	0.2
13	Lauric acid, C12H24O2	90	0.5	24	1.6	4	200.36	146.692	0.136	0.195	0.006	0.003	0.003	0	8.945	13.372	6.802	0.106	0.14	0.015	1.647	4.855	0.934	-1.421	0.947	-2.17	0.359	0.05	0.519	0.107	0.142	-0.094	0.393	0.45	0.022	0.147	0.562	2.453	0.854	-1.009	-0.821	0.16	0.174	0.022	0.2	0.187	0.536	0.2	0.2
14	Lauric acid, C12H24O2	75	0.5	48	1.6	4	200.36	146.692	0.136	0.195	0.006	0.003	0.003	0	8.945	13.372	6.802	0.106	0.14	0.015	1.647	4.855	0.934	-1.421	0.947	-2.17	0.359	0.05	0.519	0.107	0.142	-0.094	0.393	0.45	0.022	0.147	0.562	2.453	0.854	-1.009	-0.821	0.16	0.174	0.022	0.2	0.187	0.536	0.2	0.2
15	Lauric acid, C12H24O2	75	1.5	24	1.6	4	200.36	146.692	0.136	0.195	0.006	0.003	0.003	0	8.945	13.372	6.802	0.106	0.14	0.015	1.647	4.855	0.934	-1.421	0.947	-2.17	0.359	0.05	0.519	0.107	0.142	-0.094	0.393	0.45	0.022	0.147	0.562	2.453	0.854	-1.009	-0.821	0.16	0.174	0.022	0.2	0.187	0.536	0.2	0.2
16	Lauric acid, C12H24O2	90	1.5	48	1.6	4	200.36	146.692	0.136	0.195	0.006	0.003	0.003	0	8.945	13.372	6.802	0.106	0.14	0.015	1.647	4.855	0.934	-1.421	0.947	-2.17	0.359	0.05	0.519	0.107	0.142	-0.094	0.393	0.45	0.022	0.147	0.562	2.453	0.854	-1.009	-0.821	0.16	0.174	0.022	0.2	0.187	0.536	0.2	0.2
17	Lauric acid, C12H24O2	82.5	1	36	1.6	4	200.36	146.692	0.136	0.195	0.006	0.003	0.003	0	8.945	13.372	6.802	0.106	0.14	0.015	1.647	4.855	0.934	-1.421	0.947	-2.17	0.359	0.05	0.519	0.107	0.142	-0.094	0.393	0.45	0.022	0.147	0.562	2.453	0.854	-1.009	-0.821	0.16	0.174	0.022	0.2	0.187	0.536	0.2	0.2
18	Lauric acid, C12H24O2	82.5	0.5	36	1.2	4	200.36	146.692	0.136	0.195	0.006	0.003	0.003	0	8.945	13.372	6.802	0.106	0.14	0.015	1.647	4.855	0.934	-1.421	0.947	-2.17	0.359	0.05	0.519	0.107	0.142	-0.094	0.393	0.45	0.022	0.147	0.562	2.453	0.854	-1.009	-0.821	0.16	0.174	0.022	0.2	0.187	0.536	0.2	0.2
19	Lauric acid, C12H24O2	90	0.5	24	0.8	4	200.36	146.692	0.136	0.195	0.006	0.003	0.003	0	8.945	13.372	6.802	0.106	0.14	0.015	1.647	4.855	0.934	-1.421	0.947	-2.17	0.359	0.05	0.519	0.107	0.142	-0.094	0.393	0.45	0.022	0.147	0.562	2.453	0.854	-1.009	-0.821	0.16	0.174	0.022	0.2	0.187	0.536	0.2	0.2
20	Lauric acid, C12H24O2	75	0.5	24	0.8	4	200.36	146.692	0.136	0.195	0.006	0.003	0.003	0	8.945	13.372	6.802	0.106	0.14	0.015	1.647	4.855	0.934	-1.421	0.947	-2.17	0.359	0.05	0.519	0.107	0.142	-0.094	0.393	0.45	0.022	0.147	0.562	2.453	0.854	-1.009	-0.821	0.16	0.174	0.022	0.2	0.187	0.536	0.2	0.2
21	Lauric acid, C12H24O2	90	1.5	24	1.6	4	200.36	146.692	0.136	0.195	0.006	0.003	0.003	0	8.945	13.372	6.802	0.106	0.14	0.015	1.647	4.855	0.934	-1.421	0.947	-2.17	0.359	0.05	0.519	0.107	0.142	-0.094	0.393	0.45	0.022	0.147	0.562	2.453	0.854	-1.009	-0.821	0.16	0.174	0.022	0.2	0.187	0.536	0.2	0.2
22	Lauric acid, C12H24O2	75	0.5	24	1.6	4	200.36	146.692	0.136	0.195	0.006	0.003	0.003	0	8.945	13.372	6.802	0.106	0.14	0.015	1.647	4.855	0.934	-1.421	0.947	-2.17	0.359	0.05	0.519	0.107	0.142	-0.094	0.393	0.45	0.022	0.147	0.562	2.453	0.854	-1.009	-0.821	0.16	0.174	0.022	0.2	0.187	0.536	0.2	0.2
23	Lauric acid, C12H24O2	90	1	36	1.2	4	200.36	146.692	0.136	0.195	0.006	0.003	0.003	0	8.945	13.372	6.802	0.106	0.14	0.015	1.647	4.855	0.934	-1.421	0.947	-2.17	0.359	0.05	0.519	0.107	0.142	-0.094	0.393	0.45	0.022	0.147	0.562	2.453	0.854	-1.009	-0.821	0.16	0.174	0.022	0.2	0.187	0.536	0.2	0.2
24	Lauric acid, C12H24O2	82.5	1	48	1.2	4	200.36	146.692	0.136	0.195	0.006	0.003	0.003	0	8.945	13.372	6.802	0.106	0.14	0.015	1.647	4.855	0.934	-1.421	0.947	-2.17	0.359	0.05	0.519	0.107	0.142	-0.094	0.393	0.45	0.022	0.147	0.562	2.453	0.854	-1.009	-0.821	0.16	0.174	0.022	0.2	0.187	0.536	0.2	0.2
25	Lauric acid, C12H24O2	75	1	36	1.2	4	200.36	146.692	0.136	0.195	0.006	0.003	0.003	0	8.945	13.372	6.802	0.106	0.14	0.015	1.647	4.855	0.934	-1.421	0.947	-2.17	0.359	0.05	0.519	0.107	0.142	-0.094	0.393	0.45	0.022	0.147	0.562	2.453	0.854	-1.009	-0.821	0.16	0.174	0.022	0.2	0.187	0.536	0.2	0.2
26	Lauric acid, C12H24O2	90	1.5	48	0.8	4	200.36	146.692	0.136	0.195	0.006	0.003	0.003	0	8.945	13.372	6.802	0.106	0.14	0.015	1.647	4.855	0.934	-1.421	0.947	-2.17	0.359	0.05	0.519	0.107	0.142	-0.094	0.393	0.45	0.022	0.147	0.562	2.453	0.854	-1.009	-0.821	0.16	0.174	0.022	0.2	0.187	0.536	0.2	0.2
27	Lauric acid, C12H24O2	90	0.5	48	1.6	4	200.36	146.692	0.136	0.195	0.006	0.003	0.003	0	8.945	13.372	6.802	0.106	0.14	0.015	1.647	4.855	0.934	-1.421	0.947	-2.17	0.359	0.05	0.519	0.107	0.142	-0.094	0.393	0.45	0.022	0.147	0.562	2.453	0.854	-1.009	-0.821	0.16	0.174	0.022	0.2	0.187	0.536	0.2	0.2
28	Lauric acid, C12H24O2	75	1.5	24	0.8	4	200.36	146.692	0.136	0.195	0.006	0.003	0.003	0	8.945	13.372	6.802	0.106	0.14	0.015	1.647	4.855	0.934	-1.421	0.947	-2.17	0.359	0.05	0.519	0.107	0.142	-0.094	0.393	0.45	0.022	0.147	0.562	2.453	0.854	-1.009	-0.821	0.16	0.174	0.022	0.2	0.187	0.536	0.2	0.2
1	Myristic acid, C14H28O2	90	0.5	48	0.8	1	228.42	160.547	0.117	0.172	0.004	0.002	0.002	-0.86	10.225	13.492	6.773	0.114	0.162	0.014	2.354	6.84	1.514	-1.653	1.131	-2.58	0.464	0.116	0.602	0.137	0.177	-0.093	0.546	0.557	0.023	0.141	1.379	2.735	1.028	-1.335	-0.684	0.155	0.211	0.023	0.188	0.199	0.549	0.31	0.155
2	Myristic acid, C14H28O2	82.5	1	36	1.2	1	228.42	160.547	0.117	0.172	0.004	0.002	0.002	-0.86	10.225	13.492	6.773	0.114	0.162	0.014	2.354	6.84	1.514	-1.653	1.131	-2.58	0.464	0.116	0.602	0.137	0.177	-0.093	0.546	0.557	0.023	0.141	1.379	2.735	1.028	-1.335	-0.684	0.155	0.211	0.023	0.188	0.199	0.549	0.31	0.155
4	Myristic acid, C14H28O2	75	0.5	48	0.8	1	228.42	160.547	0.117	0.172	0.004	0.002	0.002	-0.86	10.225	13.492	6.773	0.114	0.162	0.014	2.354	6.84	1.514	-1.653	1.131	-2.58	0.464	0.116	0.602	0.137	0.177	-0.093	0.546	0.557	0.023	0.141	1.379	2.735	1.028	-1.335	-0.684	0.155	0.211	0.023	0.188	0.199	0.549	0.31	0.155
5	Myristic acid, C14H28O2	82.5	1	36	0.8	1	228.42	160.547	0.117	0.172	0.004	0.002	0.002	-0.86	10.225	13.492	6.773	0.114	0.162	0.014	2.354	6.84	1.514	-1.653	1.131	-2.58	0.464	0.116	0.602	0.137	0.177	-0.093	0.546	0.557	0.023	0.141	1.379	2.735	1.028	-1.335	-0.684	0.155	0.211	0.023	0.188	0.199	0.549	0.31	0.155
6	Myristic acid, C14H28O2	90	1.5	24	0.8	1	228.42	160.547	0.117	0.172	0.004	0.002	0.002	-0.86	10.225	13.492	6.773	0.114	0.162	0.014	2.354	6.84	1.514	-1.653	1.131	-2.58	0.464	0.116	0.602	0.137	0.177	-0.093	0.546	0.557	0.023	0.141	1.379	2.735	1.028	-1.335	-0.684	0.155	0.211	0.023	0.188	0.199	0.549	0.31	0.155
7	Myristic acid, C14H28O2	82.5	1	24	1.2	1	228.42	160.547	0.117	0.172	0.004	0.002	0.002	-0.86	10.225	13.492	6.773	0.114	0.162	0.014	2.354	6.84	1.514	-1.653	1.131	-2.58	0.464	0.116	0.602	0.137	0.177	-0.093	0.546	0.557	0.023	0.141	1.379	2.735	1.028	-1.335	-0.684	0.155	0.211	0.023	0.188	0.199	0.549	0.31	0.155
8	Myristic acid, C14H28O2	75	1.5	48	1.6	1	228.42	160.547	0.117	0.172	0.004	0.002	0.002	-0.86	10.225	13.492	6.773	0.114	0.162	0.014	2.354	6.84	1.514	-1.653	1.131	-2.58	0.464	0.116	0.602	0.137	0.177	-0.093	0.546	0.557	0.023	0.141	1.379	2.735	1.028	-1.335	-0.684	0.155	0.211	0.023	0.188	0.199	0.549	0.31	0.155
10	Myristic acid, C14H28O2	82.5	1.5	36	1.2	1	228.42	160.547	0.117	0.172	0.004	0.002	0.002	-0.86	10.225	13.492	6.773	0.114	0.162	0.014	2.354	6.84	1.514	-1.653	1.131	-2.58	0.464	0.116	0.602	0.137	0.177	-0.093	0.546	0.557	0.023	0.141	1.379	2.735	1.028	-1.335	-0.684	0.155	0.211	0.023	0.188	0.199	0.549	0.31	0.155
12	Myristic acid, C14H28O2	75	1.5	48	0.8	1	228.42	160.547	0.117	0.172	0.004	0.002	0.002	-0.86	10.225	13.492	6.773	0.114	0.162	0.014	2.354	6.84	1.514	-1.653	1.131	-2.58	0.464	0.116	0.602	0.137	0.177	-0.093	0.546	0.557	0.023	0.141	1.379	2.735	1.028	-1.335	-0.684	0.155	0.211	0.023	0.188	0.199	0.549	0.31	0.155
13	Myristic acid, C14H28O2	90	0.5	24	1.6	1	228.42	160.547	0.117	0.172	0.004	0.002	0.002	-0.86	10.225	13.492	6.773	0.114	0.162	0.014	2.354	6.84	1.514	-1.653	1.131	-2.58	0.464	0.116	0.602	0.137	0.177	-0.093	0.546	0.557	0.023	0.141	1.379	2.735	1.028	-1.335	-0.684	0.155	0.211	0.023	0.188	0.199	0.549	0.31	0.155
14	Myristic acid, C14H28O2	75	0.5	48	1.6	1	228.42	160.547	0.117	0.172	0.004	0.002	0.002	-0.86	10.225	13.492	6.773	0.114	0.162	0.014	2.354	6.84	1.514	-1.653	1.131	-2.58	0.464	0.116	0.602	0.137	0.177	-0.093	0.546	0.557	0.023	0.141	1.379	2.735	1.028	-1.335	-0.684	0.155	0.211	0.023	0.188	0.199	0.549	0.31	0.155
15	Myristic acid, C14H28O2	75	1.5	24	1.6	1	228.42	160.547	0.117	0.172	0.004	0.002	0.002	-0.86	10.225	13.492	6.773	0.114	0.162	0.014	2.354	6.84	1.514	-1.653	1.131	-2.58	0.464	0.116	0.602	0.137	0.177	-0.093	0.546	0.557	0.023	0.141	1.379	2.735	1.028	-1.335	-0.684	0.155	0.211	0.023	0.188	0.199	0.549	0.31	0.155
16	Myristic acid, C14H28O2	90	1.5	48	1.6	1	228.42	160.547	0.117	0.172	0.004	0.002	0.002	-0.86	10.225	13.492	6.773	0.114	0.162	0.014	2.354	6.84	1.514	-1.653	1.131	-2.58	0.464	0.116	0.602	0.137	0.177	-0.093	0.546	0.557	0.023	0.141	1.379	2.735	1.028	-1.335	-0.684	0.155	0.211	0.023	0.188	0.199	0.549	0.31	0.155
17	Myristic acid, C14H28O2	82.5	1	36	1.6	1	228.42	160.547	0.117	0.172	0.004	0.002	0.002	-0.86	10.225	13.492	6.773	0.114	0.162	0.014	2.354	6.84	1.514	-1.653	1.131	-2.58	0.464	0.116	0.602	0.137	0.177	-0.093	0.546	0.557	0.023	0.141	1.379	2.735	1.028	-1.335	-0.684	0.155	0.211	0.023	0.188	0.199	0.549	0.31	0.155
18	Myristic acid, C14H28O2	82.5	0.5	36	1.2	1	228.42	160.547	0.117	0.172	0.004	0.002	0.002	-0.86	10.225	13.492	6.773	0.114	0.162	0.014	2.354	6.84	1.514	-1.653	1.131	-2.58	0.464	0.116	0.602	0.137	0.177	-0.093	0.546	0.557	0.023	0.141	1.379	2.735	1.028	-1.335	-0.684	0.155	0.211	0.023	0.188	0.199	0.549	0.31	0.155
19	Myristic acid, C14H28O2	90	0.5	24	0.8	1	228.42	160.547	0.117	0.172	0.004	0.002	0.002	-0.86	10.225	13.492	6.773	0.114	0.162	0.014	2.354	6.84	1.514	-1.653	1.131	-2.58	0.464	0.116	0.602	0.137	0.177	-0.093	0.546	0.557	0.023	0.141	1.379	2.735	1.028	-1.335	-0.684	0.155	0.211	0.023	0.188	0.199	0.549	0.31	0.155
20	Myristic acid, C14H28O2	75	0.5	24	0.8	1	228.42	160.547	0.117	0.172	0.004	0.002	0.002	-0.86	10.225	13.492	6.773	0.114	0.162	0.014	2.354	6.84	1.514	-1.653	1.131	-2.58	0.464	0.116	0.602	0.137	0.177	-0.093	0.546	0.557	0.023	0.141	1.379	2.735	1.028	-1.335	-0.684	0.155	0.211	0.023	0.188	0.199	0.549	0.31	0.155
21	Myristic acid, C14H28O2	90	1.5	24	1.6	1	228.42	160.547	0.117	0.172	0.004	0.002	0.002	-0.86	10.225	13.492	6.773	0.114	0.162	0.014	2.354	6.84	1.514	-1.653	1.131	-2.58	0.464	0.116	0.602	0.137	0.177	-0.093	0.546	0.557	0.023	0.141	1.379	2.735	1.028	-1.335	-0.684	0.155	0.211	0.023	0.188	0.199	0.549	0.31	0.155
22	Myristic acid, C14H28O2	75	0.5	24	1.6	1	228.42	160.547	0.117	0.172	0.004	0.002	0.002	-0.86	10.225	13.492	6.773	0.114	0.162	0.014	2.354	6.84	1.514	-1.653	1.131	-2.58	0.464	0.116	0.602	0.137	0.177	-0.093	0.546	0.557	0.023	0.141	1.379	2.735	1.028	-1.335	-0.684	0.155	0.211	0.023	0.188	0.199	0.549	0.31	0.155
23	Myristic acid, C14H28O2	90	1	36	1.2	1	228.42	160.547	0.117	0.172	0.004	0.002	0.002	-0.86	10.225	13.492	6.773	0.114	0.162	0.014	2.354	6.84	1.514	-1.653	1.131	-2.58	0.464	0.116	0.602	0.137	0.177	-0.093	0.546	0.557	0.023	0.141	1.379	2.735	1.028	-1.335	-0.684	0.155	0.211	0.023	0.188	0.199	0.549	0.31	0.155
24	Myristic acid, C14H28O2	82.5	1	48	1.2	1	228.42	160.547	0.117	0.172	0.004	0.002	0.002	-0.86	10.225	13.492	6.773	0.114	0.162	0.014	2.354	6.84	1.514	-1.653	1.131	-2.58	0.464	0.116	0.602	0.137	0.177	-0.093	0.546	0.557	0.023	0.141	1.379	2.735	1.028	-1.335	-0.684	0.155	0.211	0.023	0.188	0.199	0.549	0.31	0.155
25	Myristic acid, C14H28O2	75	1	36	1.2	1	228.42	160.547	0.117	0.172	0.004	0.002	0.002	-0.86	10.225	13.492	6.773	0.114	0.162	0.014	2.354	6.84	1.514	-1.653	1.131	-2.58	0.464	0.116	0.602	0.137	0.177	-0.093	0.546	0.557	0.023	0.141	1.379	2.735	1.028	-1.335	-0.684	0.155	0.211	0.023	0.188	0.199	0.549	0.31	0.155
26	Myristic acid, C14H28O2	90	1.5	48	0.8	1	228.42	160.547	0.117	0.172	0.004	0.002	0.002	-0.86	10.225	13.492	6.773	0.114	0.162	0.014	2.354	6.84	1.514	-1.653	1.131	-2.58	0.464	0.116	0.602	0.137	0.177	-0.093	0.546	0.557	0.023	0.141	1.379	2.735	1.028	-1.335	-0.684	0.155	0.211	0.023	0.188	0.199	0.549	0.31	0.155
27	Myristic acid, C14H28O2	90	0.5	48	1.6	1	228.42	160.547	0.117	0.172	0.004	0.002	0.002	-0.86	10.225	13.492	6.773	0.114	0.162	0.014	2.354	6.84	1.514	-1.653	1.131	-2.58	0.464	0.116	0.602	0.137	0.177	-0.093	0.546	0.557	0.023	0.141	1.379	2.735	1.028	-1.335	-0.684	0.155	0.211	0.023	0.188	0.199	0.549	0.31	0.155
28	Myristic acid, C14H28O2	75	1.5	24	0.8	1	228.42	160.547	0.117	0.172	0.004	0.002	0.002	-0.86	10.225	13.492	6.773	0.114	0.162	0.014	2.354	6.84	1.514	-1.653	1.131	-2.58	0.464	0.116	0.602	0.137	0.177	-0.093	0.546	0.557	0.023	0.141	1.379	2.735	1.028	-1.335	-0.684	0.155	0.211	0.023	0.188	0.199	0.549	0.31	0.155
1	Myristic acid, C14H28O2	90	0.5	48	0.8	2	228.42	160.547	0.117	0.172	0.004	0.002	0.002	-0.86	10.225	13.492	6.773	0.114	0.162	0.014	2.354	6.84	1.514	-1.653	1.131	-2.58	0.464	0.116	0.602	0.137	0.177	-0.093	0.546	0.557	0.023	0.141	1.379	2.735	1.028	-1.335	-0.684	0.155	0.211	0.023	0.188	0.199	0.549	0.31	0.155
2	Myristic acid, C14H28O2	82.5	1	36	1.2	2	228.42	160.547	0.117	0.172	0.004	0.002	0.002	-0.86	10.225	13.492	6.773	0.114	0.162	0.014	2.354	6.84	1.514	-1.653	1.131	-2.58	0.464	0.116	0.602	0.137	0.177	-0.093	0.546	0.557	0.023	0.141	1.379	2.735	1.028	-1.335	-0.684	0.155	0.211	0.023	0.188	0.199	0.549	0.31	0.155
4	Myristic acid, C14H28O2	75	0.5	48	0.8	2	228.42	160.547	0.117	0.172	0.004	0.002	0.002	-0.86	10.225	13.492	6.773	0.114	0.162	0.014	2.354	6.84	1.514	-1.653	1.131	-2.58	0.464	0.116	0.602	0.137	0.177	-0.093	0.546	0.557	0.023	0.141	1.379	2.735	1.028	-1.335	-0.684	0.155	0.211	0.023	0.188	0.199	0.549	0.31	0.155
5	Myristic acid, C14H28O2	82.5	1	36	0.8	2	228.42	160.547	0.117	0.172	0.004	0.002	0.002	-0.86	10.225	13.492	6.773	0.114	0.162	0.014	2.354	6.84	1.514	-1.653	1.131	-2.58	0.464	0.116	0.602	0.137	0.177	-0.093	0.546	0.557	0.023	0.141	1.379	2.735	1.028	-1.335	-0.684	0.155	0.211	0.023	0.188	0.199	0.549	0.31	0.155
6	Myristic acid, C14H28O2	90	1.5	24	0.8	2	228.42	160.547	0.117	0.172	0.004	0.002	0.002	-0.86	10.225	13.492	6.773	0.114	0.162	0.014	2.354	6.84	1.514	-1.653	1.131	-2.58	0.464	0.116	0.602	0.137	0.177	-0.093	0.546	0.557	0.023	0.141	1.379	2.735	1.028	-1.335	-0.684	0.155	0.211	0.023	0.188	0.199	0.549	0.31	0.155
7	Myristic acid, C14H28O2	82.5	1	24	1.2	2	228.42	160.547	0.117	0.172	0.004	0.002	0.002	-0.86	10.225	13.492	6.773	0.114	0.162	0.014	2.354	6.84	1.514	-1.653	1.131	-2.58	0.464	0.116	0.602	0.137	0.177	-0.093	0.546	0.557	0.023	0.141	1.379	2.735	1.028	-1.335	-0.684	0.155	0.211	0.023	0.188	0.199	0.549	0.31	0.155
8	Myristic acid, C14H28O2	75	1.5	48	1.6	2	228.42	160.547	0.117	0.172	0.004	0.002	0.002	-0.86	10.225	13.492	6.773	0.114	0.162	0.014	2.354	6.84	1.514	-1.653	1.131	-2.58	0.464	0.116	0.602	0.137	0.177	-0.093	0.546	0.557	0.023	0.141	1.379	2.735	1.028	-1.335	-0.684	0.155	0.211	0.023	0.188	0.199	0.549	0.31	0.155
10	Myristic acid, C14H28O2	82.5	1.5	36	1.2	2	228.42	160.547	0.117	0.172	0.004	0.002	0.002	-0.86	10.225	13.492	6.773	0.114	0.162	0.014	2.354	6.84	1.514	-1.653	1.131	-2.58	0.464	0.116	0.602	0.137	0.177	-0.093	0.546	0.557	0.023	0.141	1.379	2.735	1.028	-1.335	-0.684	0.155	0.211	0.023	0.188	0.199	0.549	0.31	0.155
12	Myristic acid, C14H28O2	75	1.5	48	0.8	2	228.42	160.547	0.117	0.172	0.004	0.002	0.002	-0.86	10.225	13.492	6.773	0.114	0.162	0.014	2.354	6.84	1.514	-1.653	1.131	-2.58	0.464	0.116	0.602	0.137	0.177	-0.093	0.546	0.557	0.023	0.141	1.379	2.735	1.028	-1.335	-0.684	0.155	0.211	0.023	0.188	0.199	0.549	0.31	0.155
13	Myristic acid, C14H28O2	90	0.5	24	1.6	2	228.42	160.547	0.117	0.172	0.004	0.002	0.002	-0.86	10.225	13.492	6.773	0.114	0.162	0.014	2.354	6.84	1.514	-1.653	1.131	-2.58	0.464	0.116	0.602	0.137	0.177	-0.093	0.546	0.557	0.023	0.141	1.379	2.735	1.028	-1.335	-0.684	0.155	0.211	0.023	0.188	0.199	0.549	0.31	0.155
14	Myristic acid, C14H28O2	75	0.5	48	1.6	2	228.42	160.547	0.117	0.172	0.004	0.002	0.002	-0.86	10.225	13.492	6.773	0.114	0.162	0.014	2.354	6.84	1.514	-1.653	1.131	-2.58	0.464	0.116	0.602	0.137	0.177	-0.093	0.546	0.557	0.023	0.141	1.379	2.735	1.028	-1.335	-0.684	0.155	0.211	0.023	0.188	0.199	0.549	0.31	0.155
15	Myristic acid, C14H28O2	75	1.5	24	1.6	2	228.42	160.547	0.117	0.172	0.004	0.002	0.002	-0.86	10.225	13.492	6.773	0.114	0.162	0.014	2.354	6.84	1.514	-1.653	1.131	-2.58	0.464	0.116	0.602	0.137	0.177	-0.093	0.546	0.557	0.023	0.141	1.379	2.735	1.028	-1.335	-0.684	0.155	0.211	0.023	0.188	0.199	0.549	0.31	0.155
16	Myristic acid, C14H28O2	90	1.5	48	1.6	2	228.42	160.547	0.117	0.172	0.004	0.002	0.002	-0.86	10.225	13.492	6.773	0.114	0.162	0.014	2.354	6.84	1.514	-1.653	1.131	-2.58	0.464	0.116	0.602	0.137	0.177	-0.093	0.546	0.557	0.023	0.141	1.379	2.735	1.028	-1.335	-0.684	0.155	0.211	0.023	0.188	0.199	0.549	0.31	0.155
17	Myristic acid, C14H28O2	82.5	1	36	1.6	2	228.42	160.547	0.117	0.172	0.004	0.002	0.002	-0.86	10.225	13.492	6.773	0.114	0.162	0.014	2.354	6.84	1.514	-1.653	1.131	-2.58	0.464	0.116	0.602	0.137	0.177	-0.093	0.546	0.557	0.023	0.141	1.379	2.735	1.028	-1.335	-0.684	0.155	0.211	0.023	0.188	0.199	0.549	0.31	0.155
18	Myristic acid, C14H28O2	82.5	0.5	36	1.2	2	228.42	160.547	0.117	0.172	0.004	0.002	0.002	-0.86	10.225	13.492	6.773	0.114	0.162	0.014	2.354	6.84	1.514	-1.653	1.131	-2.58	0.464	0.116	0.602	0.137	0.177	-0.093	0.546	0.557	0.023	0.141	1.379	2.735	1.028	-1.335	-0.684	0.155	0.211	0.023	0.188	0.199	0.549	0.31	0.155
19	Myristic acid, C14H28O2	90	0.5	24	0.8	2	228.42	160.547	0.117	0.172	0.004	0.002	0.002	-0.86	10.225	13.492	6.773	0.114	0.162	0.014	2.354	6.84	1.514	-1.653	1.131	-2.58	0.464	0.116	0.602	0.137	0.177	-0.093	0.546	0.557	0.023	0.141	1.379	2.735	1.028	-1.335	-0.684	0.155	0.211	0.023	0.188	0.199	0.549	0.31	0.155
20	Myristic acid, C14H28O2	75	0.5	24	0.8	2	228.42	160.547	0.117	0.172	0.004	0.002	0.002	-0.86	10.225	13.492	6.773	0.114	0.162	0.014	2.354	6.84	1.514	-1.653	1.131	-2.58	0.464	0.116	0.602	0.137	0.177	-0.093	0.546	0.557	0.023	0.141	1.379	2.735	1.028	-1.335	-0.684	0.155	0.211	0.023	0.188	0.199	0.549	0.31	0.155
21	Myristic acid, C14H28O2	90	1.5	24	1.6	2	228.42	160.547	0.117	0.172	0.004	0.002	0.002	-0.86	10.225	13.492	6.773	0.114	0.162	0.014	2.354	6.84	1.514	-1.653	1.131	-2.58	0.464	0.116	0.602	0.137	0.177	-0.093	0.546	0.557	0.023	0.141	1.379	2.735	1.028	-1.335	-0.684	0.155	0.211	0.023	0.188	0.199	0.549	0.31	0.155
22	Myristic acid, C14H28O2	75	0.5	24	1.6	2	228.42	160.547	0.117	0.172	0.004	0.002	0.002	-0.86	10.225	13.492	6.773	0.114	0.162	0.014	2.354	6.84	1.514	-1.653	1.131	-2.58	0.464	0.116	0.602	0.137	0.177	-0.093	0.546	0.557	0.023	0.141	1.379	2.735	1.028	-1.335	-0.684	0.155	0.211	0.023	0.188	0.199	0.549	0.31	0.155
23	Myristic acid, C14H28O2	90	1	36	1.2	2	228.42	160.547	0.117	0.172	0.004	0.002	0.002	-0.86	10.225	13.492	6.773	0.114	0.162	0.014	2.354	6.84	1.514	-1.653	1.131	-2.58	0.464	0.116	0.602	0.137	0.177	-0.093	0.546	0.557	0.023	0.141	1.379	2.735	1.028	-1.335	-0.684	0.155	0.211	0.023	0.188	0.199	0.549	0.31	0.155
24	Myristic acid, C14H28O2	82.5	1	48	1.2	2	228.42	160.547	0.117	0.172	0.004	0.002	0.002	-0.86	10.225	13.492	6.773	0.114	0.162	0.014	2.354	6.84	1.514	-1.653	1.131	-2.58	0.464	0.116	0.602	0.137	0.177	-0.093	0.546	0.557	0.023	0.141	1.379	2.735	1.028	-1.335	-0.684	0.155	0.211	0.023	0.188	0.199	0.549	0.31	0.155
25	Myristic acid, C14H28O2	75	1	36	1.2	2	228.42	160.547	0.117	0.172	0.004	0.002	0.002	-0.86	10.225	13.492	6.773	0.114	0.162	0.014	2.354	6.84	1.514	-1.653	1.131	-2.58	0.464	0.116	0.602	0.137	0.177	-0.093	0.546	0.557	0.023	0.141	1.379	2.735	1.028	-1.335	-0.684	0.155	0.211	0.023	0.188	0.199	0.549	0.31	0.155
26	Myristic acid, C14H28O2	90	1.5	48	0.8	2	228.42	160.547	0.117	0.172	0.004	0.002	0.002	-0.86	10.225	13.492	6.773	0.114	0.162	0.014	2.354	6.84	1.514	-1.653	1.131	-2.58	0.464	0.116	0.602	0.137	0.177	-0.093	0.546	0.557	0.023	0.141	1.379	2.735	1.028	-1.335	-0.684	0.155	0.211	0.023	0.188	0.199	0.549	0.31	0.155
27	Myristic acid, C14H28O2	90	0.5	48	1.6	2	228.42	160.547	0.117	0.172	0.004	0.002	0.002	-0.86	10.225	13.492	6.773	0.114	0.162	0.014	2.354	6.84	1.514	-1.653	1.131	-2.58	0.464	0.116	0.602	0.137	0.177	-0.093	0.546	0.557	0.023	0.141	1.379	2.735	1.028	-1.335	-0.684	0.155	0.211	0.023	0.188	0.199	0.549	0.31	0.155
28	Myristic acid, C14H28O2	75	1.5	24	0.8	2	228.42	160.547	0.117	0.172	0.004	0.002	0.002	-0.86	10.225	13.492	6.773	0.114	0.162	0.014	2.354	6.84	1.514	-1.653	1.131	-2.58	0.464	0.116	0.602	0.137	0.177	-0.093	0.546	0.557	0.023	0.141	1.379	2.735	1.028	-1.335	-0.684	0.155	0.211	0.023	0.188	0.199	0.549	0.31	0.155
1	Myristic acid, C14H28O2	90	0.5	48	0.8	3	228.42	160.547	0.117	0.172	0.004	0.002	0.002	-0.86	10.225	13.492	6.773	0.114	0.162	0.014	2.354	6.84	1.514	-1.653	1.131	-2.58	0.464	0.116	0.602	0.137	0.177	-0.093	0.546	0.557	0.023	0.141	1.379	2.735	1.028	-1.335	-0.684	0.155	0.211	0.023	0.188	0.199	0.549	0.31	0.155
2	Myristic acid, C14H28O2	82.5	1	36	1.2	3	228.42	160.547	0.117	0.172	0.004	0.002	0.002	-0.86	10.225	13.492	6.773	0.114	0.162	0.014	2.354	6.84	1.514	-1.653	1.131	-2.58	0.464	0.116	0.602	0.137	0.177	-0.093	0.546	0.557	0.023	0.141	1.379	2.735	1.028	-1.335	-0.684	0.155	0.211	0.023	0.188	0.199	0.549	0.31	0.155
4	Myristic acid, C14H28O2	75	0.5	48	0.8	3	228.42	160.547	0.117	0.172	0.004	0.002	0.002	-0.86	10.225	13.492	6.773	0.114	0.162	0.014	2.354	6.84	1.514	-1.653	1.131	-2.58	0.464	0.116	0.602	0.137	0.177	-0.093	0.546	0.557	0.023	0.141	1.379	2.735	1.028	-1.335	-0.684	0.155	0.211	0.023	0.188	0.199	0.549	0.31	0.155
5	Myristic acid, C14H28O2	82.5	1	36	0.8	3	228.42	160.547	0.117	0.172	0.004	0.002	0.002	-0.86	10.225	13.492	6.773	0.114	0.162	0.014	2.354	6.84	1.514	-1.653	1.131	-2.58	0.464	0.116	0.602	0.137	0.177	-0.093	0.546	0.557	0.023	0.141	1.379	2.735	1.028	-1.335	-0.684	0.155	0.211	0.023	0.188	0.199	0.549	0.31	0.155
6	Myristic acid, C14H28O2	90	1.5	24	0.8	3	228.42	160.547	0.117	0.172	0.004	0.002	0.002	-0.86	10.225	13.492	6.773	0.114	0.162	0.014	2.354	6.84	1.514	-1.653	1.131	-2.58	0.464	0.116	0.602	0.137	0.177	-0.093	0.546	0.557	0.023	0.141	1.379	2.735	1.028	-1.335	-0.684	0.155	0.211	0.023	0.188	0.199	0.549	0.31	0.155
7	Myristic acid, C14H28O2	82.5	1	24	1.2	3	228.42	160.547	0.117	0.172	0.004	0.002	0.002	-0.86	10.225	13.492	6.773	0.114	0.162	0.014	2.354	6.84	1.514	-1.653	1.131	-2.58	0.464	0.116	0.602	0.137	0.177	-0.093	0.546	0.557	0.023	0.141	1.379	2.735	1.028	-1.335	-0.684	0.155	0.211	0.023	0.188	0.199	0.549	0.31	0.155
8	Myristic acid, C14H28O2	75	1.5	48	1.6	3	228.42	160.547	0.117	0.172	0.004	0.002	0.002	-0.86	10.225	13.492	6.773	0.114	0.162	0.014	2.354	6.84	1.514	-1.653	1.131	-2.58	0.464	0.116	0.602	0.137	0.177	-0.093	0.546	0.557	0.023	0.141	1.379	2.735	1.028	-1.335	-0.684	0.155	0.211	0.023	0.188	0.199	0.549	0.31	0.155
10	Myristic acid, C14H28O2	82.5	1.5	36	1.2	3	228.42	160.547	0.117	0.172	0.004	0.002	0.002	-0.86	10.225	13.492	6.773	0.114	0.162	0.014	2.354	6.84	1.514	-1.653	1.131	-2.58	0.464	0.116	0.602	0.137	0.177	-0.093	0.546	0.557	0.023	0.141	1.379	2.735	1.028	-1.335	-0.684	0.155	0.211	0.023	0.188	0.199	0.549	0.31	0.155
12	Myristic acid, C14H28O2	75	1.5	48	0.8	3	228.42	160.547	0.117	0.172	0.004	0.002	0.002	-0.86	10.225	13.492	6.773	0.114	0.162	0.014	2.354	6.84	1.514	-1.653	1.131	-2.58	0.464	0.116	0.602	0.137	0.177	-0.093	0.546	0.557	0.023	0.141	1.379	2.735	1.028	-1.335	-0.684	0.155	0.211	0.023	0.188	0.199	0.549	0.31	0.155
13	Myristic acid, C14H28O2	90	0.5	24	1.6	3	228.42	160.547	0.117	0.172	0.004	0.002	0.002	-0.86	10.225	13.492	6.773	0.114	0.162	0.014	2.354	6.84	1.514	-1.653	1.131	-2.58	0.464	0.116	0.602	0.137	0.177	-0.093	0.546	0.557	0.023	0.141	1.379	2.735	1.028	-1.335	-0.684	0.155	0.211	0.023	0.188	0.199	0.549	0.31	0.155
14	Myristic acid, C14H28O2	75	0.5	48	1.6	3	228.42	160.547	0.117	0.172	0.004	0.002	0.002	-0.86	10.225	13.492	6.773	0.114	0.162	0.014	2.354	6.84	1.514	-1.653	1.131	-2.58	0.464	0.116	0.602	0.137	0.177	-0.093	0.546	0.557	0.023	0.141	1.379	2.735	1.028	-1.335	-0.684	0.155	0.211	0.023	0.188	0.199	0.549	0.31	0.155
15	Myristic acid, C14H28O2	75	1.5	24	1.6	3	228.42	160.547	0.117	0.172	0.004	0.002	0.002	-0.86	10.225	13.492	6.773	0.114	0.162	0.014	2.354	6.84	1.514	-1.653	1.131	-2.58	0.464	0.116	0.602	0.137	0.177	-0.093	0.546	0.557	0.023	0.141	1.379	2.735	1.028	-1.335	-0.684	0.155	0.211	0.023	0.188	0.199	0.549	0.31	0.155
16	Myristic acid, C14H28O2	90	1.5	48	1.6	3	228.42	160.547	0.117	0.172	0.004	0.002	0.002	-0.86	10.225	13.492	6.773	0.114	0.162	0.014	2.354	6.84	1.514	-1.653	1.131	-2.58	0.464	0.116	0.602	0.137	0.177	-0.093	0.546	0.557	0.023	0.141	1.379	2.735	1.028	-1.335	-0.684	0.155	0.211	0.023	0.188	0.199	0.549	0.31	0.155
17	Myristic acid, C14H28O2	82.5	1	36	1.6	3	228.42	160.547	0.117	0.172	0.004	0.002	0.002	-0.86	10.225	13.492	6.773	0.114	0.162	0.014	2.354	6.84	1.514	-1.653	1.131	-2.58	0.464	0.116	0.602	0.137	0.177	-0.093	0.546	0.557	0.023	0.141	1.379	2.735	1.028	-1.335	-0.684	0.155	0.211	0.023	0.188	0.199	0.549	0.31	0.155
18	Myristic acid, C14H28O2	82.5	0.5	36	1.2	3	228.42	160.547	0.117	0.172	0.004	0.002	0.002	-0.86	10.225	13.492	6.773	0.114	0.162	0.014	2.354	6.84	1.514	-1.653	1.131	-2.58	0.464	0.116	0.602	0.137	0.177	-0.093	0.546	0.557	0.023	0.141	1.379	2.735	1.028	-1.335	-0.684	0.155	0.211	0.023	0.188	0.199	0.549	0.31	0.155
19	Myristic acid, C14H28O2	90	0.5	24	0.8	3	228.42	160.547	0.117	0.172	0.004	0.002	0.002	-0.86	10.225	13.492	6.773	0.114	0.162	0.014	2.354	6.84	1.514	-1.653	1.131	-2.58	0.464	0.116	0.602	0.137	0.177	-0.093	0.546	0.557	0.023	0.141	1.379	2.735	1.028	-1.335	-0.684	0.155	0.211	0.023	0.188	0.199	0.549	0.31	0.155
20	Myristic acid, C14H28O2	75	0.5	24	0.8	3	228.42	160.547	0.117	0.172	0.004	0.002	0.002	-0.86	10.225	13.492	6.773	0.114	0.162	0.014	2.354	6.84	1.514	-1.653	1.131	-2.58	0.464	0.116	0.602	0.137	0.177	-0.093	0.546	0.557	0.023	0.141	1.379	2.735	1.028	-1.335	-0.684	0.155	0.211	0.023	0.188	0.199	0.549	0.31	0.155
21	Myristic acid, C14H28O2	90	1.5	24	1.6	3	228.42	160.547	0.117	0.172	0.004	0.002	0.002	-0.86	10.225	13.492	6.773	0.114	0.162	0.014	2.354	6.84	1.514	-1.653	1.131	-2.58	0.464	0.116	0.602	0.137	0.177	-0.093	0.546	0.557	0.023	0.141	1.379	2.735	1.028	-1.335	-0.684	0.155	0.211	0.023	0.188	0.199	0.549	0.31	0.155
22	Myristic acid, C14H28O2	75	0.5	24	1.6	3	228.42	160.547	0.117	0.172	0.004	0.002	0.002	-0.86	10.225	13.492	6.773	0.114	0.162	0.014	2.354	6.84	1.514	-1.653	1.131	-2.58	0.464	0.116	0.602	0.137	0.177	-0.093	0.546	0.557	0.023	0.141	1.379	2.735	1.028	-1.335	-0.684	0.155	0.211	0.023	0.188	0.199	0.549	0.31	0.155
23	Myristic acid, C14H28O2	90	1	36	1.2	3	228.42	160.547	0.117	0.172	0.004	0.002	0.002	-0.86	10.225	13.492	6.773	0.114	0.162	0.014	2.354	6.84	1.514	-1.653	1.131	-2.58	0.464	0.116	0.602	0.137	0.177	-0.093	0.546	0.557	0.023	0.141	1.379	2.735	1.028	-1.335	-0.684	0.155	0.211	0.023	0.188	0.199	0.549	0.31	0.155
24	Myristic acid, C14H28O2	82.5	1	48	1.2	3	228.42	160.547	0.117	0.172	0.004	0.002	0.002	-0.86	10.225	13.492	6.773	0.114	0.162	0.014	2.354	6.84	1.514	-1.653	1.131	-2.58	0.464	0.116	0.602	0.137	0.177	-0.093	0.546	0.557	0.023	0.141	1.379	2.735	1.028	-1.335	-0.684	0.155	0.211	0.023	0.188	0.199	0.549	0.31	0.155
25	Myristic acid, C14H28O2	75	1	36	1.2	3	228.42	160.547	0.117	0.172	0.004	0.002	0.002	-0.86	10.225	13.492	6.773	0.114	0.162	0.014	2.354	6.84	1.514	-1.653	1.131	-2.58	0.464	0.116	0.602	0.137	0.177	-0.093	0.546	0.557	0.023	0.141	1.379	2.735	1.028	-1.335	-0.684	0.155	0.211	0.023	0.188	0.199	0.549	0.31	0.155
26	Myristic acid, C14H28O2	90	1.5	48	0.8	3	228.42	160.547	0.117	0.172	0.004	0.002	0.002	-0.86	10.225	13.492	6.773	0.114	0.162	0.014	2.354	6.84	1.514	-1.653	1.131	-2.58	0.464	0.116	0.602	0.137	0.177	-0.093	0.546	0.557	0.023	0.141	1.379	2.735	1.028	-1.335	-0.684	0.155	0.211	0.023	0.188	0.199	0.549	0.31	0.155
27	Myristic acid, C14H28O2	90	0.5	48	1.6	3	228.42	160.547	0.117	0.172	0.004	0.002	0.002	-0.86	10.225	13.492	6.773	0.114	0.162	0.014	2.354	6.84	1.514	-1.653	1.131	-2.58	0.464	0.116	0.602	0.137	0.177	-0.093	0.546	0.557	0.023	0.141	1.379	2.735	1.028	-1.335	-0.684	0.155	0.211	0.023	0.188	0.199	0.549	0.31	0.155
28	Myristic acid, C14H28O2	75	1.5	24	0.8	3	228.42	160.547	0.117	0.172	0.004	0.002	0.002	-0.86	10.225	13.492	6.773	0.114	0.162	0.014	2.354	6.84	1.514	-1.653	1.131	-2.58	0.464	0.116	0.602	0.137	0.177	-0.093	0.546	0.557	0.023	0.141	1.379	2.735	1.028	-1.335	-0.684	0.155	0.211	0.023	0.188	0.199	0.549	0.31	0.155
1	Myristic acid, C14H28O2	90	0.5	48	0.8	4	228.42	160.547	0.117	0.172	0.004	0.002	0.002	-0.86	10.225	13.492	6.773	0.114	0.162	0.014	2.354	6.84	1.514	-1.653	1.131	-2.58	0.464	0.116	0.602	0.137	0.177	-0.093	0.546	0.557	0.023	0.141	1.379	2.735	1.028	-1.335	-0.684	0.155	0.211	0.023	0.188	0.199	0.549	0.31	0.155
2	Myristic acid, C14H28O2	82.5	1	36	1.2	4	228.42	160.547	0.117	0.172	0.004	0.002	0.002	-0.86	10.225	13.492	6.773	0.114	0.162	0.014	2.354	6.84	1.514	-1.653	1.131	-2.58	0.464	0.116	0.602	0.137	0.177	-0.093	0.546	0.557	0.023	0.141	1.379	2.735	1.028	-1.335	-0.684	0.155	0.211	0.023	0.188	0.199	0.549	0.31	0.155
4	Myristic acid, C14H28O2	75	0.5	48	0.8	4	228.42	160.547	0.117	0.172	0.004	0.002	0.002	-0.86	10.225	13.492	6.773	0.114	0.162	0.014	2.354	6.84	1.514	-1.653	1.131	-2.58	0.464	0.116	0.602	0.137	0.177	-0.093	0.546	0.557	0.023	0.141	1.379	2.735	1.028	-1.335	-0.684	0.155	0.211	0.023	0.188	0.199	0.549	0.31	0.155
5	Myristic acid, C14H28O2	82.5	1	36	0.8	4	228.42	160.547	0.117	0.172	0.004	0.002	0.002	-0.86	10.225	13.492	6.773	0.114	0.162	0.014	2.354	6.84	1.514	-1.653	1.131	-2.58	0.464	0.116	0.602	0.137	0.177	-0.093	0.546	0.557	0.023	0.141	1.379	2.735	1.028	-1.335	-0.684	0.155	0.211	0.023	0.188	0.199	0.549	0.31	0.155
6	Myristic acid, C14H28O2	90	1.5	24	0.8	4	228.42	160.547	0.117	0.172	0.004	0.002	0.002	-0.86	10.225	13.492	6.773	0.114	0.162	0.014	2.354	6.84	1.514	-1.653	1.131	-2.58	0.464	0.116	0.602	0.137	0.177	-0.093	0.546	0.557	0.023	0.141	1.379	2.735	1.028	-1.335	-0.684	0.155	0.211	0.023	0.188	0.199	0.549	0.31	0.155
7	Myristic acid, C14H28O2	82.5	1	24	1.2	4	228.42	160.547	0.117	0.172	0.004	0.002	0.002	-0.86	10.225	13.492	6.773	0.114	0.162	0.014	2.354	6.84	1.514	-1.653	1.131	-2.58	0.464	0.116	0.602	0.137	0.177	-0.093	0.546	0.557	0.023	0.141	1.379	2.735	1.028	-1.335	-0.684	0.155	0.211	0.023	0.188	0.199	0.549	0.31	0.155
8	Myristic acid, C14H28O2	75	1.5	48	1.6	4	228.42	160.547	0.117	0.172	0.004	0.002	0.002	-0.86	10.225	13.492	6.773	0.114	0.162	0.014	2.354	6.84	1.514	-1.653	1.131	-2.58	0.464	0.116	0.602	0.137	0.177	-0.093	0.546	0.557	0.023	0.141	1.379	2.735	1.028	-1.335	-0.684	0.155	0.211	0.023	0.188	0.199	0.549	0.31	0.155
10	Myristic acid, C14H28O2	82.5	1.5	36	1.2	4	228.42	160.547	0.117	0.172	0.004	0.002	0.002	-0.86	10.225	13.492	6.773	0.114	0.162	0.014	2.354	6.84	1.514	-1.653	1.131	-2.58	0.464	0.116	0.602	0.137	0.177	-0.093	0.546	0.557	0.023	0.141	1.379	2.735	1.028	-1.335	-0.684	0.155	0.211	0.023	0.188	0.199	0.549	0.31	0.155
12	Myristic acid, C14H28O2	75	1.5	48	0.8	4	228.42	160.547	0.117	0.172	0.004	0.002	0.002	-0.86	10.225	13.492	6.773	0.114	0.162	0.014	2.354	6.84	1.514	-1.653	1.131	-2.58	0.464	0.116	0.602	0.137	0.177	-0.093	0.546	0.557	0.023	0.141	1.379	2.735	1.028	-1.335	-0.684	0.155	0.211	0.023	0.188	0.199	0.549	0.31	0.155
13	Myristic acid, C14H28O2	90	0.5	24	1.6	4	228.42	160.547	0.117	0.172	0.004	0.002	0.002	-0.86	10.225	13.492	6.773	0.114	0.162	0.014	2.354	6.84	1.514	-1.653	1.131	-2.58	0.464	0.116	0.602	0.137	0.177	-0.093	0.546	0.557	0.023	0.141	1.379	2.735	1.028	-1.335	-0.684	0.155	0.211	0.023	0.188	0.199	0.549	0.31	0.155
14	Myristic acid, C14H28O2	75	0.5	48	1.6	4	228.42	160.547	0.117	0.172	0.004	0.002	0.002	-0.86	10.225	13.492	6.773	0.114	0.162	0.014	2.354	6.84	1.514	-1.653	1.131	-2.58	0.464	0.116	0.602	0.137	0.177	-0.093	0.546	0.557	0.023	0.141	1.379	2.735	1.028	-1.335	-0.684	0.155	0.211	0.023	0.188	0.199	0.549	0.31	0.155
15	Myristic acid, C14H28O2	75	1.5	24	1.6	4	228.42	160.547	0.117	0.172	0.004	0.002	0.002	-0.86	10.225	13.492	6.773	0.114	0.162	0.014	2.354	6.84	1.514	-1.653	1.131	-2.58	0.464	0.116	0.602	0.137	0.177	-0.093	0.546	0.557	0.023	0.141	1.379	2.735	1.028	-1.335	-0.684	0.155	0.211	0.023	0.188	0.199	0.549	0.31	0.155
16	Myristic acid, C14H28O2	90	1.5	48	1.6	4	228.42	160.547	0.117	0.172	0.004	0.002	0.002	-0.86	10.225	13.492	6.773	0.114	0.162	0.014	2.354	6.84	1.514	-1.653	1.131	-2.58	0.464	0.116	0.602	0.137	0.177	-0.093	0.546	0.557	0.023	0.141	1.379	2.735	1.028	-1.335	-0.684	0.155	0.211	0.023	0.188	0.199	0.549	0.31	0.155
17	Myristic acid, C14H28O2	82.5	1	36	1.6	4	228.42	160.547	0.117	0.172	0.004	0.002	0.002	-0.86	10.225	13.492	6.773	0.114	0.162	0.014	2.354	6.84	1.514	-1.653	1.131	-2.58	0.464	0.116	0.602	0.137	0.177	-0.093	0.546	0.557	0.023	0.141	1.379	2.735	1.028	-1.335	-0.684	0.155	0.211	0.023	0.188	0.199	0.549	0.31	0.155
18	Myristic acid, C14H28O2	82.5	0.5	36	1.2	4	228.42	160.547	0.117	0.172	0.004	0.002	0.002	-0.86	10.225	13.492	6.773	0.114	0.162	0.014	2.354	6.84	1.514	-1.653	1.131	-2.58	0.464	0.116	0.602	0.137	0.177	-0.093	0.546	0.557	0.023	0.141	1.379	2.735	1.028	-1.335	-0.684	0.155	0.211	0.023	0.188	0.199	0.549	0.31	0.155
19	Myristic acid, C14H28O2	90	0.5	24	0.8	4	228.42	160.547	0.117	0.172	0.004	0.002	0.002	-0.86	10.225	13.492	6.773	0.114	0.162	0.014	2.354	6.84	1.514	-1.653	1.131	-2.58	0.464	0.116	0.602	0.137	0.177	-0.093	0.546	0.557	0.023	0.141	1.379	2.735	1.028	-1.335	-0.684	0.155	0.211	0.023	0.188	0.199	0.549	0.31	0.155
20	Myristic acid, C14H28O2	75	0.5	24	0.8	4	228.42	160.547	0.117	0.172	0.004	0.002	0.002	-0.86	10.225	13.492	6.773	0.114	0.162	0.014	2.354	6.84	1.514	-1.653	1.131	-2.58	0.464	0.116	0.602	0.137	0.177	-0.093	0.546	0.557	0.023	0.141	1.379	2.735	1.028	-1.335	-0.684	0.155	0.211	0.023	0.188	0.199	0.549	0.31	0.155
21	Myristic acid, C14H28O2	90	1.5	24	1.6	4	228.42	160.547	0.117	0.172	0.004	0.002	0.002	-0.86	10.225	13.492	6.773	0.114	0.162	0.014	2.354	6.84	1.514	-1.653	1.131	-2.58	0.464	0.116	0.602	0.137	0.177	-0.093	0.546	0.557	0.023	0.141	1.379	2.735	1.028	-1.335	-0.684	0.155	0.211	0.023	0.188	0.199	0.549	0.31	0.155
22	Myristic acid, C14H28O2	75	0.5	24	1.6	4	228.42	160.547	0.117	0.172	0.004	0.002	0.002	-0.86	10.225	13.492	6.773	0.114	0.162	0.014	2.354	6.84	1.514	-1.653	1.131	-2.58	0.464	0.116	0.602	0.137	0.177	-0.093	0.546	0.557	0.023	0.141	1.379	2.735	1.028	-1.335	-0.684	0.155	0.211	0.023	0.188	0.199	0.549	0.31	0.155
23	Myristic acid, C14H28O2	90	1	36	1.2	4	228.42	160.547	0.117	0.172	0.004	0.002	0.002	-0.86	10.225	13.492	6.773	0.114	0.162	0.014	2.354	6.84	1.514	-1.653	1.131	-2.58	0.464	0.116	0.602	0.137	0.177	-0.093	0.546	0.557	0.023	0.141	1.379	2.735	1.028	-1.335	-0.684	0.155	0.211	0.023	0.188	0.199	0.549	0.31	0.155
24	Myristic acid, C14H28O2	82.5	1	48	1.2	4	228.42	160.547	0.117	0.172	0.004	0.002	0.002	-0.86	10.225	13.492	6.773	0.114	0.162	0.014	2.354	6.84	1.514	-1.653	1.131	-2.58	0.464	0.116	0.602	0.137	0.177	-0.093	0.546	0.557	0.023	0.141	1.379	2.735	1.028	-1.335	-0.684	0.155	0.211	0.023	0.188	0.199	0.549	0.31	0.155
25	Myristic acid, C14H28O2	75	1	36	1.2	4	228.42	160.547	0.117	0.172	0.004	0.002	0.002	-0.86	10.225	13.492	6.773	0.114	0.162	0.014	2.354	6.84	1.514	-1.653	1.131	-2.58	0.464	0.116	0.602	0.137	0.177	-0.093	0.546	0.557	0.023	0.141	1.379	2.735	1.028	-1.335	-0.684	0.155	0.211	0.023	0.188	0.199	0.549	0.31	0.155
26	Myristic acid, C14H28O2	90	1.5	48	0.8	4	228.42	160.547	0.117	0.172	0.004	0.002	0.002	-0.86	10.225	13.492	6.773	0.114	0.162	0.014	2.354	6.84	1.514	-1.653	1.131	-2.58	0.464	0.116	0.602	0.137	0.177	-0.093	0.546	0.557	0.023	0.141	1.379	2.735	1.028	-1.335	-0.684	0.155	0.211	0.023	0.188	0.199	0.549	0.31	0.155
27	Myristic acid, C14H28O2	90	0.5	48	1.6	4	228.42	160.547	0.117	0.172	0.004	0.002	0.002	-0.86	10.225	13.492	6.773	0.114	0.162	0.014	2.354	6.84	1.514	-1.653	1.131	-2.58	0.464	0.116	0.602	0.137	0.177	-0.093	0.546	0.557	0.023	0.141	1.379	2.735	1.028	-1.335	-0.684	0.155	0.211	0.023	0.188	0.199	0.549	0.31	0.155
28	Myristic acid, C14H28O2	75	1.5	24	0.8	4	228.42	160.547	0.117	0.172	0.004	0.002	0.002	-0.86	10.225	13.492	6.773	0.114	0.162	0.014	2.354	6.84	1.514	-1.653	1.131	-2.58	0.464	0.116	0.602	0.137	0.177	-0.093	0.546	0.557	0.023	0.141	1.379	2.735	1.028	-1.335	-0.684	0.155	0.211	0.023	0.188	0.199	0.549	0.31	0.155
1	Palmitic acid, C16H32O2	90	0.5	48	0.8	1	256.48	172.728	0.107	0.153	0.004	0.002	0.002	0	9.949	14.834	7.421	0.112	0.163	0.717	2.97	7.166	2.49	-2.022	0.931	-2.358	0.492	0.283	0.489	0.173	0.143	-0.144	0.224	0.528	0.086	0.122	0.82	2.448	1.173	-1.321	-0.438	0.151	0.169	0.049	0.188	0.198	0.362	0.179	0.245
2	Palmitic acid, C16H32O2	82.5	1	36	1.2	1	256.48	172.728	0.107	0.153	0.004	0.002	0.002	0	9.949	14.834	7.421	0.112	0.163	0.717	2.97	7.166	2.49	-2.022	0.931	-2.358	0.492	0.283	0.489	0.173	0.143	-0.144	0.224	0.528	0.086	0.122	0.82	2.448	1.173	-1.321	-0.438	0.151	0.169	0.049	0.188	0.198	0.362	0.179	0.245
4	Palmitic acid, C16H32O2	75	0.5	48	0.8	1	256.48	172.728	0.107	0.153	0.004	0.002	0.002	0	9.949	14.834	7.421	0.112	0.163	0.717	2.97	7.166	2.49	-2.022	0.931	-2.358	0.492	0.283	0.489	0.173	0.143	-0.144	0.224	0.528	0.086	0.122	0.82	2.448	1.173	-1.321	-0.438	0.151	0.169	0.049	0.188	0.198	0.362	0.179	0.245
5	Palmitic acid, C16H32O2	82.5	1	36	0.8	1	256.48	172.728	0.107	0.153	0.004	0.002	0.002	0	9.949	14.834	7.421	0.112	0.163	0.717	2.97	7.166	2.49	-2.022	0.931	-2.358	0.492	0.283	0.489	0.173	0.143	-0.144	0.224	0.528	0.086	0.122	0.82	2.448	1.173	-1.321	-0.438	0.151	0.169	0.049	0.188	0.198	0.362	0.179	0.245
6	Palmitic acid, C16H32O2	90	1.5	24	0.8	1	256.48	172.728	0.107	0.153	0.004	0.002	0.002	0	9.949	14.834	7.421	0.112	0.163	0.717	2.97	7.166	2.49	-2.022	0.931	-2.358	0.492	0.283	0.489	0.173	0.143	-0.144	0.224	0.528	0.086	0.122	0.82	2.448	1.173	-1.321	-0.438	0.151	0.169	0.049	0.188	0.198	0.362	0.179	0.245
7	Palmitic acid, C16H32O2	82.5	1	24	1.2	1	256.48	172.728	0.107	0.153	0.004	0.002	0.002	0	9.949	14.834	7.421	0.112	0.163	0.717	2.97	7.166	2.49	-2.022	0.931	-2.358	0.492	0.283	0.489	0.173	0.143	-0.144	0.224	0.528	0.086	0.122	0.82	2.448	1.173	-1.321	-0.438	0.151	0.169	0.049	0.188	0.198	0.362	0.179	0.245
8	Palmitic acid, C16H32O2	75	1.5	48	1.6	1	256.48	172.728	0.107	0.153	0.004	0.002	0.002	0	9.949	14.834	7.421	0.112	0.163	0.717	2.97	7.166	2.49	-2.022	0.931	-2.358	0.492	0.283	0.489	0.173	0.143	-0.144	0.224	0.528	0.086	0.122	0.82	2.448	1.173	-1.321	-0.438	0.151	0.169	0.049	0.188	0.198	0.362	0.179	0.245
10	Palmitic acid, C16H32O2	82.5	1.5	36	1.2	1	256.48	172.728	0.107	0.153	0.004	0.002	0.002	0	9.949	14.834	7.421	0.112	0.163	0.717	2.97	7.166	2.49	-2.022	0.931	-2.358	0.492	0.283	0.489	0.173	0.143	-0.144	0.224	0.528	0.086	0.122	0.82	2.448	1.173	-1.321	-0.438	0.151	0.169	0.049	0.188	0.198	0.362	0.179	0.245
12	Palmitic acid, C16H32O2	75	1.5	48	0.8	1	256.48	172.728	0.107	0.153	0.004	0.002	0.002	0	9.949	14.834	7.421	0.112	0.163	0.717	2.97	7.166	2.49	-2.022	0.931	-2.358	0.492	0.283	0.489	0.173	0.143	-0.144	0.224	0.528	0.086	0.122	0.82	2.448	1.173	-1.321	-0.438	0.151	0.169	0.049	0.188	0.198	0.362	0.179	0.245
13	Palmitic acid, C16H32O2	90	0.5	24	1.6	1	256.48	172.728	0.107	0.153	0.004	0.002	0.002	0	9.949	14.834	7.421	0.112	0.163	0.717	2.97	7.166	2.49	-2.022	0.931	-2.358	0.492	0.283	0.489	0.173	0.143	-0.144	0.224	0.528	0.086	0.122	0.82	2.448	1.173	-1.321	-0.438	0.151	0.169	0.049	0.188	0.198	0.362	0.179	0.245
14	Palmitic acid, C16H32O2	75	0.5	48	1.6	1	256.48	172.728	0.107	0.153	0.004	0.002	0.002	0	9.949	14.834	7.421	0.112	0.163	0.717	2.97	7.166	2.49	-2.022	0.931	-2.358	0.492	0.283	0.489	0.173	0.143	-0.144	0.224	0.528	0.086	0.122	0.82	2.448	1.173	-1.321	-0.438	0.151	0.169	0.049	0.188	0.198	0.362	0.179	0.245
15	Palmitic acid, C16H32O2	75	1.5	24	1.6	1	256.48	172.728	0.107	0.153	0.004	0.002	0.002	0	9.949	14.834	7.421	0.112	0.163	0.717	2.97	7.166	2.49	-2.022	0.931	-2.358	0.492	0.283	0.489	0.173	0.143	-0.144	0.224	0.528	0.086	0.122	0.82	2.448	1.173	-1.321	-0.438	0.151	0.169	0.049	0.188	0.198	0.362	0.179	0.245
16	Palmitic acid, C16H32O2	90	1.5	48	1.6	1	256.48	172.728	0.107	0.153	0.004	0.002	0.002	0	9.949	14.834	7.421	0.112	0.163	0.717	2.97	7.166	2.49	-2.022	0.931	-2.358	0.492	0.283	0.489	0.173	0.143	-0.144	0.224	0.528	0.086	0.122	0.82	2.448	1.173	-1.321	-0.438	0.151	0.169	0.049	0.188	0.198	0.362	0.179	0.245
17	Palmitic acid, C16H32O2	82.5	1	36	1.6	1	256.48	172.728	0.107	0.153	0.004	0.002	0.002	0	9.949	14.834	7.421	0.112	0.163	0.717	2.97	7.166	2.49	-2.022	0.931	-2.358	0.492	0.283	0.489	0.173	0.143	-0.144	0.224	0.528	0.086	0.122	0.82	2.448	1.173	-1.321	-0.438	0.151	0.169	0.049	0.188	0.198	0.362	0.179	0.245
18	Palmitic acid, C16H32O2	82.5	0.5	36	1.2	1	256.48	172.728	0.107	0.153	0.004	0.002	0.002	0	9.949	14.834	7.421	0.112	0.163	0.717	2.97	7.166	2.49	-2.022	0.931	-2.358	0.492	0.283	0.489	0.173	0.143	-0.144	0.224	0.528	0.086	0.122	0.82	2.448	1.173	-1.321	-0.438	0.151	0.169	0.049	0.188	0.198	0.362	0.179	0.245
19	Palmitic acid, C16H32O2	90	0.5	24	0.8	1	256.48	172.728	0.107	0.153	0.004	0.002	0.002	0	9.949	14.834	7.421	0.112	0.163	0.717	2.97	7.166	2.49	-2.022	0.931	-2.358	0.492	0.283	0.489	0.173	0.143	-0.144	0.224	0.528	0.086	0.122	0.82	2.448	1.173	-1.321	-0.438	0.151	0.169	0.049	0.188	0.198	0.362	0.179	0.245
20	Palmitic acid, C16H32O2	75	0.5	24	0.8	1	256.48	172.728	0.107	0.153	0.004	0.002	0.002	0	9.949	14.834	7.421	0.112	0.163	0.717	2.97	7.166	2.49	-2.022	0.931	-2.358	0.492	0.283	0.489	0.173	0.143	-0.144	0.224	0.528	0.086	0.122	0.82	2.448	1.173	-1.321	-0.438	0.151	0.169	0.049	0.188	0.198	0.362	0.179	0.245
21	Palmitic acid, C16H32O2	90	1.5	24	1.6	1	256.48	172.728	0.107	0.153	0.004	0.002	0.002	0	9.949	14.834	7.421	0.112	0.163	0.717	2.97	7.166	2.49	-2.022	0.931	-2.358	0.492	0.283	0.489	0.173	0.143	-0.144	0.224	0.528	0.086	0.122	0.82	2.448	1.173	-1.321	-0.438	0.151	0.169	0.049	0.188	0.198	0.362	0.179	0.245
22	Palmitic acid, C16H32O2	75	0.5	24	1.6	1	256.48	172.728	0.107	0.153	0.004	0.002	0.002	0	9.949	14.834	7.421	0.112	0.163	0.717	2.97	7.166	2.49	-2.022	0.931	-2.358	0.492	0.283	0.489	0.173	0.143	-0.144	0.224	0.528	0.086	0.122	0.82	2.448	1.173	-1.321	-0.438	0.151	0.169	0.049	0.188	0.198	0.362	0.179	0.245
23	Palmitic acid, C16H32O2	90	1	36	1.2	1	256.48	172.728	0.107	0.153	0.004	0.002	0.002	0	9.949	14.834	7.421	0.112	0.163	0.717	2.97	7.166	2.49	-2.022	0.931	-2.358	0.492	0.283	0.489	0.173	0.143	-0.144	0.224	0.528	0.086	0.122	0.82	2.448	1.173	-1.321	-0.438	0.151	0.169	0.049	0.188	0.198	0.362	0.179	0.245
24	Palmitic acid, C16H32O2	82.5	1	48	1.2	1	256.48	172.728	0.107	0.153	0.004	0.002	0.002	0	9.949	14.834	7.421	0.112	0.163	0.717	2.97	7.166	2.49	-2.022	0.931	-2.358	0.492	0.283	0.489	0.173	0.143	-0.144	0.224	0.528	0.086	0.122	0.82	2.448	1.173	-1.321	-0.438	0.151	0.169	0.049	0.188	0.198	0.362	0.179	0.245
25	Palmitic acid, C16H32O2	75	1	36	1.2	1	256.48	172.728	0.107	0.153	0.004	0.002	0.002	0	9.949	14.834	7.421	0.112	0.163	0.717	2.97	7.166	2.49	-2.022	0.931	-2.358	0.492	0.283	0.489	0.173	0.143	-0.144	0.224	0.528	0.086	0.122	0.82	2.448	1.173	-1.321	-0.438	0.151	0.169	0.049	0.188	0.198	0.362	0.179	0.245
26	Palmitic acid, C16H32O2	90	1.5	48	0.8	1	256.48	172.728	0.107	0.153	0.004	0.002	0.002	0	9.949	14.834	7.421	0.112	0.163	0.717	2.97	7.166	2.49	-2.022	0.931	-2.358	0.492	0.283	0.489	0.173	0.143	-0.144	0.224	0.528	0.086	0.122	0.82	2.448	1.173	-1.321	-0.438	0.151	0.169	0.049	0.188	0.198	0.362	0.179	0.245
27	Palmitic acid, C16H32O2	90	0.5	48	1.6	1	256.48	172.728	0.107	0.153	0.004	0.002	0.002	0	9.949	14.834	7.421	0.112	0.163	0.717	2.97	7.166	2.49	-2.022	0.931	-2.358	0.492	0.283	0.489	0.173	0.143	-0.144	0.224	0.528	0.086	0.122	0.82	2.448	1.173	-1.321	-0.438	0.151	0.169	0.049	0.188	0.198	0.362	0.179	0.245
28	Palmitic acid, C16H32O2	75	1.5	24	0.8	1	256.48	172.728	0.107	0.153	0.004	0.002	0.002	0	9.949	14.834	7.421	0.112	0.163	0.717	2.97	7.166	2.49	-2.022	0.931	-2.358	0.492	0.283	0.489	0.173	0.143	-0.144	0.224	0.528	0.086	0.122	0.82	2.448	1.173	-1.321	-0.438	0.151	0.169	0.049	0.188	0.198	0.362	0.179	0.245
1	Palmitic acid, C16H32O2	90	0.5	48	0.8	2	256.48	172.728	0.107	0.153	0.004	0.002	0.002	0	9.949	14.834	7.421	0.112	0.163	0.717	2.97	7.166	2.49	-2.022	0.931	-2.358	0.492	0.283	0.489	0.173	0.143	-0.144	0.224	0.528	0.086	0.122	0.82	2.448	1.173	-1.321	-0.438	0.151	0.169	0.049	0.188	0.198	0.362	0.179	0.245
2	Palmitic acid, C16H32O2	82.5	1	36	1.2	2	256.48	172.728	0.107	0.153	0.004	0.002	0.002	0	9.949	14.834	7.421	0.112	0.163	0.717	2.97	7.166	2.49	-2.022	0.931	-2.358	0.492	0.283	0.489	0.173	0.143	-0.144	0.224	0.528	0.086	0.122	0.82	2.448	1.173	-1.321	-0.438	0.151	0.169	0.049	0.188	0.198	0.362	0.179	0.245
4	Palmitic acid, C16H32O2	75	0.5	48	0.8	2	256.48	172.728	0.107	0.153	0.004	0.002	0.002	0	9.949	14.834	7.421	0.112	0.163	0.717	2.97	7.166	2.49	-2.022	0.931	-2.358	0.492	0.283	0.489	0.173	0.143	-0.144	0.224	0.528	0.086	0.122	0.82	2.448	1.173	-1.321	-0.438	0.151	0.169	0.049	0.188	0.198	0.362	0.179	0.245
5	Palmitic acid, C16H32O2	82.5	1	36	0.8	2	256.48	172.728	0.107	0.153	0.004	0.002	0.002	0	9.949	14.834	7.421	0.112	0.163	0.717	2.97	7.166	2.49	-2.022	0.931	-2.358	0.492	0.283	0.489	0.173	0.143	-0.144	0.224	0.528	0.086	0.122	0.82	2.448	1.173	-1.321	-0.438	0.151	0.169	0.049	0.188	0.198	0.362	0.179	0.245
6	Palmitic acid, C16H32O2	90	1.5	24	0.8	2	256.48	172.728	0.107	0.153	0.004	0.002	0.002	0	9.949	14.834	7.421	0.112	0.163	0.717	2.97	7.166	2.49	-2.022	0.931	-2.358	0.492	0.283	0.489	0.173	0.143	-0.144	0.224	0.528	0.086	0.122	0.82	2.448	1.173	-1.321	-0.438	0.151	0.169	0.049	0.188	0.198	0.362	0.179	0.245
7	Palmitic acid, C16H32O2	82.5	1	24	1.2	2	256.48	172.728	0.107	0.153	0.004	0.002	0.002	0	9.949	14.834	7.421	0.112	0.163	0.717	2.97	7.166	2.49	-2.022	0.931	-2.358	0.492	0.283	0.489	0.173	0.143	-0.144	0.224	0.528	0.086	0.122	0.82	2.448	1.173	-1.321	-0.438	0.151	0.169	0.049	0.188	0.198	0.362	0.179	0.245
8	Palmitic acid, C16H32O2	75	1.5	48	1.6	2	256.48	172.728	0.107	0.153	0.004	0.002	0.002	0	9.949	14.834	7.421	0.112	0.163	0.717	2.97	7.166	2.49	-2.022	0.931	-2.358	0.492	0.283	0.489	0.173	0.143	-0.144	0.224	0.528	0.086	0.122	0.82	2.448	1.173	-1.321	-0.438	0.151	0.169	0.049	0.188	0.198	0.362	0.179	0.245
10	Palmitic acid, C16H32O2	82.5	1.5	36	1.2	2	256.48	172.728	0.107	0.153	0.004	0.002	0.002	0	9.949	14.834	7.421	0.112	0.163	0.717	2.97	7.166	2.49	-2.022	0.931	-2.358	0.492	0.283	0.489	0.173	0.143	-0.144	0.224	0.528	0.086	0.122	0.82	2.448	1.173	-1.321	-0.438	0.151	0.169	0.049	0.188	0.198	0.362	0.179	0.245
12	Palmitic acid, C16H32O2	75	1.5	48	0.8	2	256.48	172.728	0.107	0.153	0.004	0.002	0.002	0	9.949	14.834	7.421	0.112	0.163	0.717	2.97	7.166	2.49	-2.022	0.931	-2.358	0.492	0.283	0.489	0.173	0.143	-0.144	0.224	0.528	0.086	0.122	0.82	2.448	1.173	-1.321	-0.438	0.151	0.169	0.049	0.188	0.198	0.362	0.179	0.245
13	Palmitic acid, C16H32O2	90	0.5	24	1.6	2	256.48	172.728	0.107	0.153	0.004	0.002	0.002	0	9.949	14.834	7.421	0.112	0.163	0.717	2.97	7.166	2.49	-2.022	0.931	-2.358	0.492	0.283	0.489	0.173	0.143	-0.144	0.224	0.528	0.086	0.122	0.82	2.448	1.173	-1.321	-0.438	0.151	0.169	0.049	0.188	0.198	0.362	0.179	0.245
14	Palmitic acid, C16H32O2	75	0.5	48	1.6	2	256.48	172.728	0.107	0.153	0.004	0.002	0.002	0	9.949	14.834	7.421	0.112	0.163	0.717	2.97	7.166	2.49	-2.022	0.931	-2.358	0.492	0.283	0.489	0.173	0.143	-0.144	0.224	0.528	0.086	0.122	0.82	2.448	1.173	-1.321	-0.438	0.151	0.169	0.049	0.188	0.198	0.362	0.179	0.245
15	Palmitic acid, C16H32O2	75	1.5	24	1.6	2	256.48	172.728	0.107	0.153	0.004	0.002	0.002	0	9.949	14.834	7.421	0.112	0.163	0.717	2.97	7.166	2.49	-2.022	0.931	-2.358	0.492	0.283	0.489	0.173	0.143	-0.144	0.224	0.528	0.086	0.122	0.82	2.448	1.173	-1.321	-0.438	0.151	0.169	0.049	0.188	0.198	0.362	0.179	0.245
16	Palmitic acid, C16H32O2	90	1.5	48	1.6	2	256.48	172.728	0.107	0.153	0.004	0.002	0.002	0	9.949	14.834	7.421	0.112	0.163	0.717	2.97	7.166	2.49	-2.022	0.931	-2.358	0.492	0.283	0.489	0.173	0.143	-0.144	0.224	0.528	0.086	0.122	0.82	2.448	1.173	-1.321	-0.438	0.151	0.169	0.049	0.188	0.198	0.362	0.179	0.245
17	Palmitic acid, C16H32O2	82.5	1	36	1.6	2	256.48	172.728	0.107	0.153	0.004	0.002	0.002	0	9.949	14.834	7.421	0.112	0.163	0.717	2.97	7.166	2.49	-2.022	0.931	-2.358	0.492	0.283	0.489	0.173	0.143	-0.144	0.224	0.528	0.086	0.122	0.82	2.448	1.173	-1.321	-0.438	0.151	0.169	0.049	0.188	0.198	0.362	0.179	0.245
18	Palmitic acid, C16H32O2	82.5	0.5	36	1.2	2	256.48	172.728	0.107	0.153	0.004	0.002	0.002	0	9.949	14.834	7.421	0.112	0.163	0.717	2.97	7.166	2.49	-2.022	0.931	-2.358	0.492	0.283	0.489	0.173	0.143	-0.144	0.224	0.528	0.086	0.122	0.82	2.448	1.173	-1.321	-0.438	0.151	0.169	0.049	0.188	0.198	0.362	0.179	0.245
19	Palmitic acid, C16H32O2	90	0.5	24	0.8	2	256.48	172.728	0.107	0.153	0.004	0.002	0.002	0	9.949	14.834	7.421	0.112	0.163	0.717	2.97	7.166	2.49	-2.022	0.931	-2.358	0.492	0.283	0.489	0.173	0.143	-0.144	0.224	0.528	0.086	0.122	0.82	2.448	1.173	-1.321	-0.438	0.151	0.169	0.049	0.188	0.198	0.362	0.179	0.245
20	Palmitic acid, C16H32O2	75	0.5	24	0.8	2	256.48	172.728	0.107	0.153	0.004	0.002	0.002	0	9.949	14.834	7.421	0.112	0.163	0.717	2.97	7.166	2.49	-2.022	0.931	-2.358	0.492	0.283	0.489	0.173	0.143	-0.144	0.224	0.528	0.086	0.122	0.82	2.448	1.173	-1.321	-0.438	0.151	0.169	0.049	0.188	0.198	0.362	0.179	0.245
21	Palmitic acid, C16H32O2	90	1.5	24	1.6	2	256.48	172.728	0.107	0.153	0.004	0.002	0.002	0	9.949	14.834	7.421	0.112	0.163	0.717	2.97	7.166	2.49	-2.022	0.931	-2.358	0.492	0.283	0.489	0.173	0.143	-0.144	0.224	0.528	0.086	0.122	0.82	2.448	1.173	-1.321	-0.438	0.151	0.169	0.049	0.188	0.198	0.362	0.179	0.245
22	Palmitic acid, C16H32O2	75	0.5	24	1.6	2	256.48	172.728	0.107	0.153	0.004	0.002	0.002	0	9.949	14.834	7.421	0.112	0.163	0.717	2.97	7.166	2.49	-2.022	0.931	-2.358	0.492	0.283	0.489	0.173	0.143	-0.144	0.224	0.528	0.086	0.122	0.82	2.448	1.173	-1.321	-0.438	0.151	0.169	0.049	0.188	0.198	0.362	0.179	0.245
23	Palmitic acid, C16H32O2	90	1	36	1.2	2	256.48	172.728	0.107	0.153	0.004	0.002	0.002	0	9.949	14.834	7.421	0.112	0.163	0.717	2.97	7.166	2.49	-2.022	0.931	-2.358	0.492	0.283	0.489	0.173	0.143	-0.144	0.224	0.528	0.086	0.122	0.82	2.448	1.173	-1.321	-0.438	0.151	0.169	0.049	0.188	0.198	0.362	0.179	0.245
24	Palmitic acid, C16H32O2	82.5	1	48	1.2	2	256.48	172.728	0.107	0.153	0.004	0.002	0.002	0	9.949	14.834	7.421	0.112	0.163	0.717	2.97	7.166	2.49	-2.022	0.931	-2.358	0.492	0.283	0.489	0.173	0.143	-0.144	0.224	0.528	0.086	0.122	0.82	2.448	1.173	-1.321	-0.438	0.151	0.169	0.049	0.188	0.198	0.362	0.179	0.245
25	Palmitic acid, C16H32O2	75	1	36	1.2	2	256.48	172.728	0.107	0.153	0.004	0.002	0.002	0	9.949	14.834	7.421	0.112	0.163	0.717	2.97	7.166	2.49	-2.022	0.931	-2.358	0.492	0.283	0.489	0.173	0.143	-0.144	0.224	0.528	0.086	0.122	0.82	2.448	1.173	-1.321	-0.438	0.151	0.169	0.049	0.188	0.198	0.362	0.179	0.245
26	Palmitic acid, C16H32O2	90	1.5	48	0.8	2	256.48	172.728	0.107	0.153	0.004	0.002	0.002	0	9.949	14.834	7.421	0.112	0.163	0.717	2.97	7.166	2.49	-2.022	0.931	-2.358	0.492	0.283	0.489	0.173	0.143	-0.144	0.224	0.528	0.086	0.122	0.82	2.448	1.173	-1.321	-0.438	0.151	0.169	0.049	0.188	0.198	0.362	0.179	0.245
27	Palmitic acid, C16H32O2	90	0.5	48	1.6	2	256.48	172.728	0.107	0.153	0.004	0.002	0.002	0	9.949	14.834	7.421	0.112	0.163	0.717	2.97	7.166	2.49	-2.022	0.931	-2.358	0.492	0.283	0.489	0.173	0.143	-0.144	0.224	0.528	0.086	0.122	0.82	2.448	1.173	-1.321	-0.438	0.151	0.169	0.049	0.188	0.198	0.362	0.179	0.245
28	Palmitic acid, C16H32O2	75	1.5	24	0.8	2	256.48	172.728	0.107	0.153	0.004	0.002	0.002	0	9.949	14.834	7.421	0.112	0.163	0.717	2.97	7.166	2.49	-2.022	0.931	-2.358	0.492	0.283	0.489	0.173	0.143	-0.144	0.224	0.528	0.086	0.122	0.82	2.448	1.173	-1.321	-0.438	0.151	0.169	0.049	0.188	0.198	0.362	0.179	0.245
1	Palmitic acid, C16H32O2	90	0.5	48	0.8	3	256.48	172.728	0.107	0.153	0.004	0.002	0.002	0	9.949	14.834	7.421	0.112	0.163	0.717	2.97	7.166	2.49	-2.022	0.931	-2.358	0.492	0.283	0.489	0.173	0.143	-0.144	0.224	0.528	0.086	0.122	0.82	2.448	1.173	-1.321	-0.438	0.151	0.169	0.049	0.188	0.198	0.362	0.179	0.245
2	Palmitic acid, C16H32O2	82.5	1	36	1.2	3	256.48	172.728	0.107	0.153	0.004	0.002	0.002	0	9.949	14.834	7.421	0.112	0.163	0.717	2.97	7.166	2.49	-2.022	0.931	-2.358	0.492	0.283	0.489	0.173	0.143	-0.144	0.224	0.528	0.086	0.122	0.82	2.448	1.173	-1.321	-0.438	0.151	0.169	0.049	0.188	0.198	0.362	0.179	0.245
4	Palmitic acid, C16H32O2	75	0.5	48	0.8	3	256.48	172.728	0.107	0.153	0.004	0.002	0.002	0	9.949	14.834	7.421	0.112	0.163	0.717	2.97	7.166	2.49	-2.022	0.931	-2.358	0.492	0.283	0.489	0.173	0.143	-0.144	0.224	0.528	0.086	0.122	0.82	2.448	1.173	-1.321	-0.438	0.151	0.169	0.049	0.188	0.198	0.362	0.179	0.245
5	Palmitic acid, C16H32O2	82.5	1	36	0.8	3	256.48	172.728	0.107	0.153	0.004	0.002	0.002	0	9.949	14.834	7.421	0.112	0.163	0.717	2.97	7.166	2.49	-2.022	0.931	-2.358	0.492	0.283	0.489	0.173	0.143	-0.144	0.224	0.528	0.086	0.122	0.82	2.448	1.173	-1.321	-0.438	0.151	0.169	0.049	0.188	0.198	0.362	0.179	0.245
6	Palmitic acid, C16H32O2	90	1.5	24	0.8	3	256.48	172.728	0.107	0.153	0.004	0.002	0.002	0	9.949	14.834	7.421	0.112	0.163	0.717	2.97	7.166	2.49	-2.022	0.931	-2.358	0.492	0.283	0.489	0.173	0.143	-0.144	0.224	0.528	0.086	0.122	0.82	2.448	1.173	-1.321	-0.438	0.151	0.169	0.049	0.188	0.198	0.362	0.179	0.245
7	Palmitic acid, C16H32O2	82.5	1	24	1.2	3	256.48	172.728	0.107	0.153	0.004	0.002	0.002	0	9.949	14.834	7.421	0.112	0.163	0.717	2.97	7.166	2.49	-2.022	0.931	-2.358	0.492	0.283	0.489	0.173	0.143	-0.144	0.224	0.528	0.086	0.122	0.82	2.448	1.173	-1.321	-0.438	0.151	0.169	0.049	0.188	0.198	0.362	0.179	0.245
8	Palmitic acid, C16H32O2	75	1.5	48	1.6	3	256.48	172.728	0.107	0.153	0.004	0.002	0.002	0	9.949	14.834	7.421	0.112	0.163	0.717	2.97	7.166	2.49	-2.022	0.931	-2.358	0.492	0.283	0.489	0.173	0.143	-0.144	0.224	0.528	0.086	0.122	0.82	2.448	1.173	-1.321	-0.438	0.151	0.169	0.049	0.188	0.198	0.362	0.179	0.245
10	Palmitic acid, C16H32O2	82.5	1.5	36	1.2	3	256.48	172.728	0.107	0.153	0.004	0.002	0.002	0	9.949	14.834	7.421	0.112	0.163	0.717	2.97	7.166	2.49	-2.022	0.931	-2.358	0.492	0.283	0.489	0.173	0.143	-0.144	0.224	0.528	0.086	0.122	0.82	2.448	1.173	-1.321	-0.438	0.151	0.169	0.049	0.188	0.198	0.362	0.179	0.245
12	Palmitic acid, C16H32O2	75	1.5	48	0.8	3	256.48	172.728	0.107	0.153	0.004	0.002	0.002	0	9.949	14.834	7.421	0.112	0.163	0.717	2.97	7.166	2.49	-2.022	0.931	-2.358	0.492	0.283	0.489	0.173	0.143	-0.144	0.224	0.528	0.086	0.122	0.82	2.448	1.173	-1.321	-0.438	0.151	0.169	0.049	0.188	0.198	0.362	0.179	0.245
13	Palmitic acid, C16H32O2	90	0.5	24	1.6	3	256.48	172.728	0.107	0.153	0.004	0.002	0.002	0	9.949	14.834	7.421	0.112	0.163	0.717	2.97	7.166	2.49	-2.022	0.931	-2.358	0.492	0.283	0.489	0.173	0.143	-0.144	0.224	0.528	0.086	0.122	0.82	2.448	1.173	-1.321	-0.438	0.151	0.169	0.049	0.188	0.198	0.362	0.179	0.245
14	Palmitic acid, C16H32O2	75	0.5	48	1.6	3	256.48	172.728	0.107	0.153	0.004	0.002	0.002	0	9.949	14.834	7.421	0.112	0.163	0.717	2.97	7.166	2.49	-2.022	0.931	-2.358	0.492	0.283	0.489	0.173	0.143	-0.144	0.224	0.528	0.086	0.122	0.82	2.448	1.173	-1.321	-0.438	0.151	0.169	0.049	0.188	0.198	0.362	0.179	0.245
15	Palmitic acid, C16H32O2	75	1.5	24	1.6	3	256.48	172.728	0.107	0.153	0.004	0.002	0.002	0	9.949	14.834	7.421	0.112	0.163	0.717	2.97	7.166	2.49	-2.022	0.931	-2.358	0.492	0.283	0.489	0.173	0.143	-0.144	0.224	0.528	0.086	0.122	0.82	2.448	1.173	-1.321	-0.438	0.151	0.169	0.049	0.188	0.198	0.362	0.179	0.245
16	Palmitic acid, C16H32O2	90	1.5	48	1.6	3	256.48	172.728	0.107	0.153	0.004	0.002	0.002	0	9.949	14.834	7.421	0.112	0.163	0.717	2.97	7.166	2.49	-2.022	0.931	-2.358	0.492	0.283	0.489	0.173	0.143	-0.144	0.224	0.528	0.086	0.122	0.82	2.448	1.173	-1.321	-0.438	0.151	0.169	0.049	0.188	0.198	0.362	0.179	0.245
17	Palmitic acid, C16H32O2	82.5	1	36	1.6	3	256.48	172.728	0.107	0.153	0.004	0.002	0.002	0	9.949	14.834	7.421	0.112	0.163	0.717	2.97	7.166	2.49	-2.022	0.931	-2.358	0.492	0.283	0.489	0.173	0.143	-0.144	0.224	0.528	0.086	0.122	0.82	2.448	1.173	-1.321	-0.438	0.151	0.169	0.049	0.188	0.198	0.362	0.179	0.245
18	Palmitic acid, C16H32O2	82.5	0.5	36	1.2	3	256.48	172.728	0.107	0.153	0.004	0.002	0.002	0	9.949	14.834	7.421	0.112	0.163	0.717	2.97	7.166	2.49	-2.022	0.931	-2.358	0.492	0.283	0.489	0.173	0.143	-0.144	0.224	0.528	0.086	0.122	0.82	2.448	1.173	-1.321	-0.438	0.151	0.169	0.049	0.188	0.198	0.362	0.179	0.245
19	Palmitic acid, C16H32O2	90	0.5	24	0.8	3	256.48	172.728	0.107	0.153	0.004	0.002	0.002	0	9.949	14.834	7.421	0.112	0.163	0.717	2.97	7.166	2.49	-2.022	0.931	-2.358	0.492	0.283	0.489	0.173	0.143	-0.144	0.224	0.528	0.086	0.122	0.82	2.448	1.173	-1.321	-0.438	0.151	0.169	0.049	0.188	0.198	0.362	0.179	0.245
20	Palmitic acid, C16H32O2	75	0.5	24	0.8	3	256.48	172.728	0.107	0.153	0.004	0.002	0.002	0	9.949	14.834	7.421	0.112	0.163	0.717	2.97	7.166	2.49	-2.022	0.931	-2.358	0.492	0.283	0.489	0.173	0.143	-0.144	0.224	0.528	0.086	0.122	0.82	2.448	1.173	-1.321	-0.438	0.151	0.169	0.049	0.188	0.198	0.362	0.179	0.245
21	Palmitic acid, C16H32O2	90	1.5	24	1.6	3	256.48	172.728	0.107	0.153	0.004	0.002	0.002	0	9.949	14.834	7.421	0.112	0.163	0.717	2.97	7.166	2.49	-2.022	0.931	-2.358	0.492	0.283	0.489	0.173	0.143	-0.144	0.224	0.528	0.086	0.122	0.82	2.448	1.173	-1.321	-0.438	0.151	0.169	0.049	0.188	0.198	0.362	0.179	0.245
22	Palmitic acid, C16H32O2	75	0.5	24	1.6	3	256.48	172.728	0.107	0.153	0.004	0.002	0.002	0	9.949	14.834	7.421	0.112	0.163	0.717	2.97	7.166	2.49	-2.022	0.931	-2.358	0.492	0.283	0.489	0.173	0.143	-0.144	0.224	0.528	0.086	0.122	0.82	2.448	1.173	-1.321	-0.438	0.151	0.169	0.049	0.188	0.198	0.362	0.179	0.245
23	Palmitic acid, C16H32O2	90	1	36	1.2	3	256.48	172.728	0.107	0.153	0.004	0.002	0.002	0	9.949	14.834	7.421	0.112	0.163	0.717	2.97	7.166	2.49	-2.022	0.931	-2.358	0.492	0.283	0.489	0.173	0.143	-0.144	0.224	0.528	0.086	0.122	0.82	2.448	1.173	-1.321	-0.438	0.151	0.169	0.049	0.188	0.198	0.362	0.179	0.245
24	Palmitic acid, C16H32O2	82.5	1	48	1.2	3	256.48	172.728	0.107	0.153	0.004	0.002	0.002	0	9.949	14.834	7.421	0.112	0.163	0.717	2.97	7.166	2.49	-2.022	0.931	-2.358	0.492	0.283	0.489	0.173	0.143	-0.144	0.224	0.528	0.086	0.122	0.82	2.448	1.173	-1.321	-0.438	0.151	0.169	0.049	0.188	0.198	0.362	0.179	0.245
25	Palmitic acid, C16H32O2	75	1	36	1.2	3	256.48	172.728	0.107	0.153	0.004	0.002	0.002	0	9.949	14.834	7.421	0.112	0.163	0.717	2.97	7.166	2.49	-2.022	0.931	-2.358	0.492	0.283	0.489	0.173	0.143	-0.144	0.224	0.528	0.086	0.122	0.82	2.448	1.173	-1.321	-0.438	0.151	0.169	0.049	0.188	0.198	0.362	0.179	0.245
26	Palmitic acid, C16H32O2	90	1.5	48	0.8	3	256.48	172.728	0.107	0.153	0.004	0.002	0.002	0	9.949	14.834	7.421	0.112	0.163	0.717	2.97	7.166	2.49	-2.022	0.931	-2.358	0.492	0.283	0.489	0.173	0.143	-0.144	0.224	0.528	0.086	0.122	0.82	2.448	1.173	-1.321	-0.438	0.151	0.169	0.049	0.188	0.198	0.362	0.179	0.245
27	Palmitic acid, C16H32O2	90	0.5	48	1.6	3	256.48	172.728	0.107	0.153	0.004	0.002	0.002	0	9.949	14.834	7.421	0.112	0.163	0.717	2.97	7.166	2.49	-2.022	0.931	-2.358	0.492	0.283	0.489	0.173	0.143	-0.144	0.224	0.528	0.086	0.122	0.82	2.448	1.173	-1.321	-0.438	0.151	0.169	0.049	0.188	0.198	0.362	0.179	0.245
28	Palmitic acid, C16H32O2	75	1.5	24	0.8	3	256.48	172.728	0.107	0.153	0.004	0.002	0.002	0	9.949	14.834	7.421	0.112	0.163	0.717	2.97	7.166	2.49	-2.022	0.931	-2.358	0.492	0.283	0.489	0.173	0.143	-0.144	0.224	0.528	0.086	0.122	0.82	2.448	1.173	-1.321	-0.438	0.151	0.169	0.049	0.188	0.198	0.362	0.179	0.245
1	Palmitic acid, C16H32O2	90	0.5	48	0.8	4	256.48	172.728	0.107	0.153	0.004	0.002	0.002	0	9.949	14.834	7.421	0.112	0.163	0.717	2.97	7.166	2.49	-2.022	0.931	-2.358	0.492	0.283	0.489	0.173	0.143	-0.144	0.224	0.528	0.086	0.122	0.82	2.448	1.173	-1.321	-0.438	0.151	0.169	0.049	0.188	0.198	0.362	0.179	0.245
2	Palmitic acid, C16H32O2	82.5	1	36	1.2	4	256.48	172.728	0.107	0.153	0.004	0.002	0.002	0	9.949	14.834	7.421	0.112	0.163	0.717	2.97	7.166	2.49	-2.022	0.931	-2.358	0.492	0.283	0.489	0.173	0.143	-0.144	0.224	0.528	0.086	0.122	0.82	2.448	1.173	-1.321	-0.438	0.151	0.169	0.049	0.188	0.198	0.362	0.179	0.245
4	Palmitic acid, C16H32O2	75	0.5	48	0.8	4	256.48	172.728	0.107	0.153	0.004	0.002	0.002	0	9.949	14.834	7.421	0.112	0.163	0.717	2.97	7.166	2.49	-2.022	0.931	-2.358	0.492	0.283	0.489	0.173	0.143	-0.144	0.224	0.528	0.086	0.122	0.82	2.448	1.173	-1.321	-0.438	0.151	0.169	0.049	0.188	0.198	0.362	0.179	0.245
5	Palmitic acid, C16H32O2	82.5	1	36	0.8	4	256.48	172.728	0.107	0.153	0.004	0.002	0.002	0	9.949	14.834	7.421	0.112	0.163	0.717	2.97	7.166	2.49	-2.022	0.931	-2.358	0.492	0.283	0.489	0.173	0.143	-0.144	0.224	0.528	0.086	0.122	0.82	2.448	1.173	-1.321	-0.438	0.151	0.169	0.049	0.188	0.198	0.362	0.179	0.245
6	Palmitic acid, C16H32O2	90	1.5	24	0.8	4	256.48	172.728	0.107	0.153	0.004	0.002	0.002	0	9.949	14.834	7.421	0.112	0.163	0.717	2.97	7.166	2.49	-2.022	0.931	-2.358	0.492	0.283	0.489	0.173	0.143	-0.144	0.224	0.528	0.086	0.122	0.82	2.448	1.173	-1.321	-0.438	0.151	0.169	0.049	0.188	0.198	0.362	0.179	0.245
7	Palmitic acid, C16H32O2	82.5	1	24	1.2	4	256.48	172.728	0.107	0.153	0.004	0.002	0.002	0	9.949	14.834	7.421	0.112	0.163	0.717	2.97	7.166	2.49	-2.022	0.931	-2.358	0.492	0.283	0.489	0.173	0.143	-0.144	0.224	0.528	0.086	0.122	0.82	2.448	1.173	-1.321	-0.438	0.151	0.169	0.049	0.188	0.198	0.362	0.179	0.245
8	Palmitic acid, C16H32O2	75	1.5	48	1.6	4	256.48	172.728	0.107	0.153	0.004	0.002	0.002	0	9.949	14.834	7.421	0.112	0.163	0.717	2.97	7.166	2.49	-2.022	0.931	-2.358	0.492	0.283	0.489	0.173	0.143	-0.144	0.224	0.528	0.086	0.122	0.82	2.448	1.173	-1.321	-0.438	0.151	0.169	0.049	0.188	0.198	0.362	0.179	0.245
10	Palmitic acid, C16H32O2	82.5	1.5	36	1.2	4	256.48	172.728	0.107	0.153	0.004	0.002	0.002	0	9.949	14.834	7.421	0.112	0.163	0.717	2.97	7.166	2.49	-2.022	0.931	-2.358	0.492	0.283	0.489	0.173	0.143	-0.144	0.224	0.528	0.086	0.122	0.82	2.448	1.173	-1.321	-0.438	0.151	0.169	0.049	0.188	0.198	0.362	0.179	0.245
12	Palmitic acid, C16H32O2	75	1.5	48	0.8	4	256.48	172.728	0.107	0.153	0.004	0.002	0.002	0	9.949	14.834	7.421	0.112	0.163	0.717	2.97	7.166	2.49	-2.022	0.931	-2.358	0.492	0.283	0.489	0.173	0.143	-0.144	0.224	0.528	0.086	0.122	0.82	2.448	1.173	-1.321	-0.438	0.151	0.169	0.049	0.188	0.198	0.362	0.179	0.245
13	Palmitic acid, C16H32O2	90	0.5	24	1.6	4	256.48	172.728	0.107	0.153	0.004	0.002	0.002	0	9.949	14.834	7.421	0.112	0.163	0.717	2.97	7.166	2.49	-2.022	0.931	-2.358	0.492	0.283	0.489	0.173	0.143	-0.144	0.224	0.528	0.086	0.122	0.82	2.448	1.173	-1.321	-0.438	0.151	0.169	0.049	0.188	0.198	0.362	0.179	0.245
14	Palmitic acid, C16H32O2	75	0.5	48	1.6	4	256.48	172.728	0.107	0.153	0.004	0.002	0.002	0	9.949	14.834	7.421	0.112	0.163	0.717	2.97	7.166	2.49	-2.022	0.931	-2.358	0.492	0.283	0.489	0.173	0.143	-0.144	0.224	0.528	0.086	0.122	0.82	2.448	1.173	-1.321	-0.438	0.151	0.169	0.049	0.188	0.198	0.362	0.179	0.245
15	Palmitic acid, C16H32O2	75	1.5	24	1.6	4	256.48	172.728	0.107	0.153	0.004	0.002	0.002	0	9.949	14.834	7.421	0.112	0.163	0.717	2.97	7.166	2.49	-2.022	0.931	-2.358	0.492	0.283	0.489	0.173	0.143	-0.144	0.224	0.528	0.086	0.122	0.82	2.448	1.173	-1.321	-0.438	0.151	0.169	0.049	0.188	0.198	0.362	0.179	0.245
16	Palmitic acid, C16H32O2	90	1.5	48	1.6	4	256.48	172.728	0.107	0.153	0.004	0.002	0.002	0	9.949	14.834	7.421	0.112	0.163	0.717	2.97	7.166	2.49	-2.022	0.931	-2.358	0.492	0.283	0.489	0.173	0.143	-0.144	0.224	0.528	0.086	0.122	0.82	2.448	1.173	-1.321	-0.438	0.151	0.169	0.049	0.188	0.198	0.362	0.179	0.245
17	Palmitic acid, C16H32O2	82.5	1	36	1.6	4	256.48	172.728	0.107	0.153	0.004	0.002	0.002	0	9.949	14.834	7.421	0.112	0.163	0.717	2.97	7.166	2.49	-2.022	0.931	-2.358	0.492	0.283	0.489	0.173	0.143	-0.144	0.224	0.528	0.086	0.122	0.82	2.448	1.173	-1.321	-0.438	0.151	0.169	0.049	0.188	0.198	0.362	0.179	0.245
18	Palmitic acid, C16H32O2	82.5	0.5	36	1.2	4	256.48	172.728	0.107	0.153	0.004	0.002	0.002	0	9.949	14.834	7.421	0.112	0.163	0.717	2.97	7.166	2.49	-2.022	0.931	-2.358	0.492	0.283	0.489	0.173	0.143	-0.144	0.224	0.528	0.086	0.122	0.82	2.448	1.173	-1.321	-0.438	0.151	0.169	0.049	0.188	0.198	0.362	0.179	0.245
19	Palmitic acid, C16H32O2	90	0.5	24	0.8	4	256.48	172.728	0.107	0.153	0.004	0.002	0.002	0	9.949	14.834	7.421	0.112	0.163	0.717	2.97	7.166	2.49	-2.022	0.931	-2.358	0.492	0.283	0.489	0.173	0.143	-0.144	0.224	0.528	0.086	0.122	0.82	2.448	1.173	-1.321	-0.438	0.151	0.169	0.049	0.188	0.198	0.362	0.179	0.245
20	Palmitic acid, C16H32O2	75	0.5	24	0.8	4	256.48	172.728	0.107	0.153	0.004	0.002	0.002	0	9.949	14.834	7.421	0.112	0.163	0.717	2.97	7.166	2.49	-2.022	0.931	-2.358	0.492	0.283	0.489	0.173	0.143	-0.144	0.224	0.528	0.086	0.122	0.82	2.448	1.173	-1.321	-0.438	0.151	0.169	0.049	0.188	0.198	0.362	0.179	0.245
21	Palmitic acid, C16H32O2	90	1.5	24	1.6	4	256.48	172.728	0.107	0.153	0.004	0.002	0.002	0	9.949	14.834	7.421	0.112	0.163	0.717	2.97	7.166	2.49	-2.022	0.931	-2.358	0.492	0.283	0.489	0.173	0.143	-0.144	0.224	0.528	0.086	0.122	0.82	2.448	1.173	-1.321	-0.438	0.151	0.169	0.049	0.188	0.198	0.362	0.179	0.245
22	Palmitic acid, C16H32O2	75	0.5	24	1.6	4	256.48	172.728	0.107	0.153	0.004	0.002	0.002	0	9.949	14.834	7.421	0.112	0.163	0.717	2.97	7.166	2.49	-2.022	0.931	-2.358	0.492	0.283	0.489	0.173	0.143	-0.144	0.224	0.528	0.086	0.122	0.82	2.448	1.173	-1.321	-0.438	0.151	0.169	0.049	0.188	0.198	0.362	0.179	0.245
23	Palmitic acid, C16H32O2	90	1	36	1.2	4	256.48	172.728	0.107	0.153	0.004	0.002	0.002	0	9.949	14.834	7.421	0.112	0.163	0.717	2.97	7.166	2.49	-2.022	0.931	-2.358	0.492	0.283	0.489	0.173	0.143	-0.144	0.224	0.528	0.086	0.122	0.82	2.448	1.173	-1.321	-0.438	0.151	0.169	0.049	0.188	0.198	0.362	0.179	0.245
24	Palmitic acid, C16H32O2	82.5	1	48	1.2	4	256.48	172.728	0.107	0.153	0.004	0.002	0.002	0	9.949	14.834	7.421	0.112	0.163	0.717	2.97	7.166	2.49	-2.022	0.931	-2.358	0.492	0.283	0.489	0.173	0.143	-0.144	0.224	0.528	0.086	0.122	0.82	2.448	1.173	-1.321	-0.438	0.151	0.169	0.049	0.188	0.198	0.362	0.179	0.245
25	Palmitic acid, C16H32O2	75	1	36	1.2	4	256.48	172.728	0.107	0.153	0.004	0.002	0.002	0	9.949	14.834	7.421	0.112	0.163	0.717	2.97	7.166	2.49	-2.022	0.931	-2.358	0.492	0.283	0.489	0.173	0.143	-0.144	0.224	0.528	0.086	0.122	0.82	2.448	1.173	-1.321	-0.438	0.151	0.169	0.049	0.188	0.198	0.362	0.179	0.245
26	Palmitic acid, C16H32O2	90	1.5	48	0.8	4	256.48	172.728	0.107	0.153	0.004	0.002	0.002	0	9.949	14.834	7.421	0.112	0.163	0.717	2.97	7.166	2.49	-2.022	0.931	-2.358	0.492	0.283	0.489	0.173	0.143	-0.144	0.224	0.528	0.086	0.122	0.82	2.448	1.173	-1.321	-0.438	0.151	0.169	0.049	0.188	0.198	0.362	0.179	0.245
27	Palmitic acid, C16H32O2	90	0.5	48	1.6	4	256.48	172.728	0.107	0.153	0.004	0.002	0.002	0	9.949	14.834	7.421	0.112	0.163	0.717	2.97	7.166	2.49	-2.022	0.931	-2.358	0.492	0.283	0.489	0.173	0.143	-0.144	0.224	0.528	0.086	0.122	0.82	2.448	1.173	-1.321	-0.438	0.151	0.169	0.049	0.188	0.198	0.362	0.179	0.245
28	Palmitic acid, C16H32O2	75	1.5	24	0.8	4	256.48	172.728	0.107	0.153	0.004	0.002	0.002	0	9.949	14.834	7.421	0.112	0.163	0.717	2.97	7.166	2.49	-2.022	0.931	-2.358	0.492	0.283	0.489	0.173	0.143	-0.144	0.224	0.528	0.086	0.122	0.82	2.448	1.173	-1.321	-0.438	0.151	0.169	0.049	0.188	0.198	0.362	0.179	0.245
1	Margaric acid, C17H34O2	90	0.5	48	0.8	1	270.51	178.386	0.094	0.145	0.003	0.001	0.001	0	10.385	17.55	8.736	0.109	0.161	0.654	2.748	8.173	2.602	-1.872	0.949	-2.605	0.462	0.155	0.52	0.223	0.153	-0.132	0.418	0.583	0.062	0.234	1.048	2.512	1.068	-1.259	-0.546	0.158	0.175	0.054	0.166	0.158	0.343	0.166	0.179
2	Margaric acid, C17H34O2	82.5	1	36	1.2	1	270.51	178.386	0.094	0.145	0.003	0.001	0.001	0	10.385	17.55	8.736	0.109	0.161	0.654	2.748	8.173	2.602	-1.872	0.949	-2.605	0.462	0.155	0.52	0.223	0.153	-0.132	0.418	0.583	0.062	0.234	1.048	2.512	1.068	-1.259	-0.546	0.158	0.175	0.054	0.166	0.158	0.343	0.166	0.179
4	Margaric acid, C17H34O2	75	0.5	48	0.8	1	270.51	178.386	0.094	0.145	0.003	0.001	0.001	0	10.385	17.55	8.736	0.109	0.161	0.654	2.748	8.173	2.602	-1.872	0.949	-2.605	0.462	0.155	0.52	0.223	0.153	-0.132	0.418	0.583	0.062	0.234	1.048	2.512	1.068	-1.259	-0.546	0.158	0.175	0.054	0.166	0.158	0.343	0.166	0.179
5	Margaric acid, C17H34O2	82.5	1	36	0.8	1	270.51	178.386	0.094	0.145	0.003	0.001	0.001	0	10.385	17.55	8.736	0.109	0.161	0.654	2.748	8.173	2.602	-1.872	0.949	-2.605	0.462	0.155	0.52	0.223	0.153	-0.132	0.418	0.583	0.062	0.234	1.048	2.512	1.068	-1.259	-0.546	0.158	0.175	0.054	0.166	0.158	0.343	0.166	0.179
6	Margaric acid, C17H34O2	90	1.5	24	0.8	1	270.51	178.386	0.094	0.145	0.003	0.001	0.001	0	10.385	17.55	8.736	0.109	0.161	0.654	2.748	8.173	2.602	-1.872	0.949	-2.605	0.462	0.155	0.52	0.223	0.153	-0.132	0.418	0.583	0.062	0.234	1.048	2.512	1.068	-1.259	-0.546	0.158	0.175	0.054	0.166	0.158	0.343	0.166	0.179
7	Margaric acid, C17H34O2	82.5	1	24	1.2	1	270.51	178.386	0.094	0.145	0.003	0.001	0.001	0	10.385	17.55	8.736	0.109	0.161	0.654	2.748	8.173	2.602	-1.872	0.949	-2.605	0.462	0.155	0.52	0.223	0.153	-0.132	0.418	0.583	0.062	0.234	1.048	2.512	1.068	-1.259	-0.546	0.158	0.175	0.054	0.166	0.158	0.343	0.166	0.179
8	Margaric acid, C17H34O2	75	1.5	48	1.6	1	270.51	178.386	0.094	0.145	0.003	0.001	0.001	0	10.385	17.55	8.736	0.109	0.161	0.654	2.748	8.173	2.602	-1.872	0.949	-2.605	0.462	0.155	0.52	0.223	0.153	-0.132	0.418	0.583	0.062	0.234	1.048	2.512	1.068	-1.259	-0.546	0.158	0.175	0.054	0.166	0.158	0.343	0.166	0.179
10	Margaric acid, C17H34O2	82.5	1.5	36	1.2	1	270.51	178.386	0.094	0.145	0.003	0.001	0.001	0	10.385	17.55	8.736	0.109	0.161	0.654	2.748	8.173	2.602	-1.872	0.949	-2.605	0.462	0.155	0.52	0.223	0.153	-0.132	0.418	0.583	0.062	0.234	1.048	2.512	1.068	-1.259	-0.546	0.158	0.175	0.054	0.166	0.158	0.343	0.166	0.179
12	Margaric acid, C17H34O2	75	1.5	48	0.8	1	270.51	178.386	0.094	0.145	0.003	0.001	0.001	0	10.385	17.55	8.736	0.109	0.161	0.654	2.748	8.173	2.602	-1.872	0.949	-2.605	0.462	0.155	0.52	0.223	0.153	-0.132	0.418	0.583	0.062	0.234	1.048	2.512	1.068	-1.259	-0.546	0.158	0.175	0.054	0.166	0.158	0.343	0.166	0.179
13	Margaric acid, C17H34O2	90	0.5	24	1.6	1	270.51	178.386	0.094	0.145	0.003	0.001	0.001	0	10.385	17.55	8.736	0.109	0.161	0.654	2.748	8.173	2.602	-1.872	0.949	-2.605	0.462	0.155	0.52	0.223	0.153	-0.132	0.418	0.583	0.062	0.234	1.048	2.512	1.068	-1.259	-0.546	0.158	0.175	0.054	0.166	0.158	0.343	0.166	0.179
14	Margaric acid, C17H34O2	75	0.5	48	1.6	1	270.51	178.386	0.094	0.145	0.003	0.001	0.001	0	10.385	17.55	8.736	0.109	0.161	0.654	2.748	8.173	2.602	-1.872	0.949	-2.605	0.462	0.155	0.52	0.223	0.153	-0.132	0.418	0.583	0.062	0.234	1.048	2.512	1.068	-1.259	-0.546	0.158	0.175	0.054	0.166	0.158	0.343	0.166	0.179
15	Margaric acid, C17H34O2	75	1.5	24	1.6	1	270.51	178.386	0.094	0.145	0.003	0.001	0.001	0	10.385	17.55	8.736	0.109	0.161	0.654	2.748	8.173	2.602	-1.872	0.949	-2.605	0.462	0.155	0.52	0.223	0.153	-0.132	0.418	0.583	0.062	0.234	1.048	2.512	1.068	-1.259	-0.546	0.158	0.175	0.054	0.166	0.158	0.343	0.166	0.179
16	Margaric acid, C17H34O2	90	1.5	48	1.6	1	270.51	178.386	0.094	0.145	0.003	0.001	0.001	0	10.385	17.55	8.736	0.109	0.161	0.654	2.748	8.173	2.602	-1.872	0.949	-2.605	0.462	0.155	0.52	0.223	0.153	-0.132	0.418	0.583	0.062	0.234	1.048	2.512	1.068	-1.259	-0.546	0.158	0.175	0.054	0.166	0.158	0.343	0.166	0.179
17	Margaric acid, C17H34O2	82.5	1	36	1.6	1	270.51	178.386	0.094	0.145	0.003	0.001	0.001	0	10.385	17.55	8.736	0.109	0.161	0.654	2.748	8.173	2.602	-1.872	0.949	-2.605	0.462	0.155	0.52	0.223	0.153	-0.132	0.418	0.583	0.062	0.234	1.048	2.512	1.068	-1.259	-0.546	0.158	0.175	0.054	0.166	0.158	0.343	0.166	0.179
18	Margaric acid, C17H34O2	82.5	0.5	36	1.2	1	270.51	178.386	0.094	0.145	0.003	0.001	0.001	0	10.385	17.55	8.736	0.109	0.161	0.654	2.748	8.173	2.602	-1.872	0.949	-2.605	0.462	0.155	0.52	0.223	0.153	-0.132	0.418	0.583	0.062	0.234	1.048	2.512	1.068	-1.259	-0.546	0.158	0.175	0.054	0.166	0.158	0.343	0.166	0.179
19	Margaric acid, C17H34O2	90	0.5	24	0.8	1	270.51	178.386	0.094	0.145	0.003	0.001	0.001	0	10.385	17.55	8.736	0.109	0.161	0.654	2.748	8.173	2.602	-1.872	0.949	-2.605	0.462	0.155	0.52	0.223	0.153	-0.132	0.418	0.583	0.062	0.234	1.048	2.512	1.068	-1.259	-0.546	0.158	0.175	0.054	0.166	0.158	0.343	0.166	0.179
20	Margaric acid, C17H34O2	75	0.5	24	0.8	1	270.51	178.386	0.094	0.145	0.003	0.001	0.001	0	10.385	17.55	8.736	0.109	0.161	0.654	2.748	8.173	2.602	-1.872	0.949	-2.605	0.462	0.155	0.52	0.223	0.153	-0.132	0.418	0.583	0.062	0.234	1.048	2.512	1.068	-1.259	-0.546	0.158	0.175	0.054	0.166	0.158	0.343	0.166	0.179
21	Margaric acid, C17H34O2	90	1.5	24	1.6	1	270.51	178.386	0.094	0.145	0.003	0.001	0.001	0	10.385	17.55	8.736	0.109	0.161	0.654	2.748	8.173	2.602	-1.872	0.949	-2.605	0.462	0.155	0.52	0.223	0.153	-0.132	0.418	0.583	0.062	0.234	1.048	2.512	1.068	-1.259	-0.546	0.158	0.175	0.054	0.166	0.158	0.343	0.166	0.179
22	Margaric acid, C17H34O2	75	0.5	24	1.6	1	270.51	178.386	0.094	0.145	0.003	0.001	0.001	0	10.385	17.55	8.736	0.109	0.161	0.654	2.748	8.173	2.602	-1.872	0.949	-2.605	0.462	0.155	0.52	0.223	0.153	-0.132	0.418	0.583	0.062	0.234	1.048	2.512	1.068	-1.259	-0.546	0.158	0.175	0.054	0.166	0.158	0.343	0.166	0.179
23	Margaric acid, C17H34O2	90	1	36	1.2	1	270.51	178.386	0.094	0.145	0.003	0.001	0.001	0	10.385	17.55	8.736	0.109	0.161	0.654	2.748	8.173	2.602	-1.872	0.949	-2.605	0.462	0.155	0.52	0.223	0.153	-0.132	0.418	0.583	0.062	0.234	1.048	2.512	1.068	-1.259	-0.546	0.158	0.175	0.054	0.166	0.158	0.343	0.166	0.179
24	Margaric acid, C17H34O2	82.5	1	48	1.2	1	270.51	178.386	0.094	0.145	0.003	0.001	0.001	0	10.385	17.55	8.736	0.109	0.161	0.654	2.748	8.173	2.602	-1.872	0.949	-2.605	0.462	0.155	0.52	0.223	0.153	-0.132	0.418	0.583	0.062	0.234	1.048	2.512	1.068	-1.259	-0.546	0.158	0.175	0.054	0.166	0.158	0.343	0.166	0.179
25	Margaric acid, C17H34O2	75	1	36	1.2	1	270.51	178.386	0.094	0.145	0.003	0.001	0.001	0	10.385	17.55	8.736	0.109	0.161	0.654	2.748	8.173	2.602	-1.872	0.949	-2.605	0.462	0.155	0.52	0.223	0.153	-0.132	0.418	0.583	0.062	0.234	1.048	2.512	1.068	-1.259	-0.546	0.158	0.175	0.054	0.166	0.158	0.343	0.166	0.179
26	Margaric acid, C17H34O2	90	1.5	48	0.8	1	270.51	178.386	0.094	0.145	0.003	0.001	0.001	0	10.385	17.55	8.736	0.109	0.161	0.654	2.748	8.173	2.602	-1.872	0.949	-2.605	0.462	0.155	0.52	0.223	0.153	-0.132	0.418	0.583	0.062	0.234	1.048	2.512	1.068	-1.259	-0.546	0.158	0.175	0.054	0.166	0.158	0.343	0.166	0.179
27	Margaric acid, C17H34O2	90	0.5	48	1.6	1	270.51	178.386	0.094	0.145	0.003	0.001	0.001	0	10.385	17.55	8.736	0.109	0.161	0.654	2.748	8.173	2.602	-1.872	0.949	-2.605	0.462	0.155	0.52	0.223	0.153	-0.132	0.418	0.583	0.062	0.234	1.048	2.512	1.068	-1.259	-0.546	0.158	0.175	0.054	0.166	0.158	0.343	0.166	0.179
28	Margaric acid, C17H34O2	75	1.5	24	0.8	1	270.51	178.386	0.094	0.145	0.003	0.001	0.001	0	10.385	17.55	8.736	0.109	0.161	0.654	2.748	8.173	2.602	-1.872	0.949	-2.605	0.462	0.155	0.52	0.223	0.153	-0.132	0.418	0.583	0.062	0.234	1.048	2.512	1.068	-1.259	-0.546	0.158	0.175	0.054	0.166	0.158	0.343	0.166	0.179
1	Margaric acid, C17H34O2	90	0.5	48	0.8	2	270.51	178.386	0.094	0.145	0.003	0.001	0.001	0	10.385	17.55	8.736	0.109	0.161	0.654	2.748	8.173	2.602	-1.872	0.949	-2.605	0.462	0.155	0.52	0.223	0.153	-0.132	0.418	0.583	0.062	0.234	1.048	2.512	1.068	-1.259	-0.546	0.158	0.175	0.054	0.166	0.158	0.343	0.166	0.179
2	Margaric acid, C17H34O2	82.5	1	36	1.2	2	270.51	178.386	0.094	0.145	0.003	0.001	0.001	0	10.385	17.55	8.736	0.109	0.161	0.654	2.748	8.173	2.602	-1.872	0.949	-2.605	0.462	0.155	0.52	0.223	0.153	-0.132	0.418	0.583	0.062	0.234	1.048	2.512	1.068	-1.259	-0.546	0.158	0.175	0.054	0.166	0.158	0.343	0.166	0.179
4	Margaric acid, C17H34O2	75	0.5	48	0.8	2	270.51	178.386	0.094	0.145	0.003	0.001	0.001	0	10.385	17.55	8.736	0.109	0.161	0.654	2.748	8.173	2.602	-1.872	0.949	-2.605	0.462	0.155	0.52	0.223	0.153	-0.132	0.418	0.583	0.062	0.234	1.048	2.512	1.068	-1.259	-0.546	0.158	0.175	0.054	0.166	0.158	0.343	0.166	0.179
5	Margaric acid, C17H34O2	82.5	1	36	0.8	2	270.51	178.386	0.094	0.145	0.003	0.001	0.001	0	10.385	17.55	8.736	0.109	0.161	0.654	2.748	8.173	2.602	-1.872	0.949	-2.605	0.462	0.155	0.52	0.223	0.153	-0.132	0.418	0.583	0.062	0.234	1.048	2.512	1.068	-1.259	-0.546	0.158	0.175	0.054	0.166	0.158	0.343	0.166	0.179
6	Margaric acid, C17H34O2	90	1.5	24	0.8	2	270.51	178.386	0.094	0.145	0.003	0.001	0.001	0	10.385	17.55	8.736	0.109	0.161	0.654	2.748	8.173	2.602	-1.872	0.949	-2.605	0.462	0.155	0.52	0.223	0.153	-0.132	0.418	0.583	0.062	0.234	1.048	2.512	1.068	-1.259	-0.546	0.158	0.175	0.054	0.166	0.158	0.343	0.166	0.179
7	Margaric acid, C17H34O2	82.5	1	24	1.2	2	270.51	178.386	0.094	0.145	0.003	0.001	0.001	0	10.385	17.55	8.736	0.109	0.161	0.654	2.748	8.173	2.602	-1.872	0.949	-2.605	0.462	0.155	0.52	0.223	0.153	-0.132	0.418	0.583	0.062	0.234	1.048	2.512	1.068	-1.259	-0.546	0.158	0.175	0.054	0.166	0.158	0.343	0.166	0.179
8	Margaric acid, C17H34O2	75	1.5	48	1.6	2	270.51	178.386	0.094	0.145	0.003	0.001	0.001	0	10.385	17.55	8.736	0.109	0.161	0.654	2.748	8.173	2.602	-1.872	0.949	-2.605	0.462	0.155	0.52	0.223	0.153	-0.132	0.418	0.583	0.062	0.234	1.048	2.512	1.068	-1.259	-0.546	0.158	0.175	0.054	0.166	0.158	0.343	0.166	0.179
10	Margaric acid, C17H34O2	82.5	1.5	36	1.2	2	270.51	178.386	0.094	0.145	0.003	0.001	0.001	0	10.385	17.55	8.736	0.109	0.161	0.654	2.748	8.173	2.602	-1.872	0.949	-2.605	0.462	0.155	0.52	0.223	0.153	-0.132	0.418	0.583	0.062	0.234	1.048	2.512	1.068	-1.259	-0.546	0.158	0.175	0.054	0.166	0.158	0.343	0.166	0.179
12	Margaric acid, C17H34O2	75	1.5	48	0.8	2	270.51	178.386	0.094	0.145	0.003	0.001	0.001	0	10.385	17.55	8.736	0.109	0.161	0.654	2.748	8.173	2.602	-1.872	0.949	-2.605	0.462	0.155	0.52	0.223	0.153	-0.132	0.418	0.583	0.062	0.234	1.048	2.512	1.068	-1.259	-0.546	0.158	0.175	0.054	0.166	0.158	0.343	0.166	0.179
13	Margaric acid, C17H34O2	90	0.5	24	1.6	2	270.51	178.386	0.094	0.145	0.003	0.001	0.001	0	10.385	17.55	8.736	0.109	0.161	0.654	2.748	8.173	2.602	-1.872	0.949	-2.605	0.462	0.155	0.52	0.223	0.153	-0.132	0.418	0.583	0.062	0.234	1.048	2.512	1.068	-1.259	-0.546	0.158	0.175	0.054	0.166	0.158	0.343	0.166	0.179
14	Margaric acid, C17H34O2	75	0.5	48	1.6	2	270.51	178.386	0.094	0.145	0.003	0.001	0.001	0	10.385	17.55	8.736	0.109	0.161	0.654	2.748	8.173	2.602	-1.872	0.949	-2.605	0.462	0.155	0.52	0.223	0.153	-0.132	0.418	0.583	0.062	0.234	1.048	2.512	1.068	-1.259	-0.546	0.158	0.175	0.054	0.166	0.158	0.343	0.166	0.179
15	Margaric acid, C17H34O2	75	1.5	24	1.6	2	270.51	178.386	0.094	0.145	0.003	0.001	0.001	0	10.385	17.55	8.736	0.109	0.161	0.654	2.748	8.173	2.602	-1.872	0.949	-2.605	0.462	0.155	0.52	0.223	0.153	-0.132	0.418	0.583	0.062	0.234	1.048	2.512	1.068	-1.259	-0.546	0.158	0.175	0.054	0.166	0.158	0.343	0.166	0.179
16	Margaric acid, C17H34O2	90	1.5	48	1.6	2	270.51	178.386	0.094	0.145	0.003	0.001	0.001	0	10.385	17.55	8.736	0.109	0.161	0.654	2.748	8.173	2.602	-1.872	0.949	-2.605	0.462	0.155	0.52	0.223	0.153	-0.132	0.418	0.583	0.062	0.234	1.048	2.512	1.068	-1.259	-0.546	0.158	0.175	0.054	0.166	0.158	0.343	0.166	0.179
17	Margaric acid, C17H34O2	82.5	1	36	1.6	2	270.51	178.386	0.094	0.145	0.003	0.001	0.001	0	10.385	17.55	8.736	0.109	0.161	0.654	2.748	8.173	2.602	-1.872	0.949	-2.605	0.462	0.155	0.52	0.223	0.153	-0.132	0.418	0.583	0.062	0.234	1.048	2.512	1.068	-1.259	-0.546	0.158	0.175	0.054	0.166	0.158	0.343	0.166	0.179
18	Margaric acid, C17H34O2	82.5	0.5	36	1.2	2	270.51	178.386	0.094	0.145	0.003	0.001	0.001	0	10.385	17.55	8.736	0.109	0.161	0.654	2.748	8.173	2.602	-1.872	0.949	-2.605	0.462	0.155	0.52	0.223	0.153	-0.132	0.418	0.583	0.062	0.234	1.048	2.512	1.068	-1.259	-0.546	0.158	0.175	0.054	0.166	0.158	0.343	0.166	0.179
19	Margaric acid, C17H34O2	90	0.5	24	0.8	2	270.51	178.386	0.094	0.145	0.003	0.001	0.001	0	10.385	17.55	8.736	0.109	0.161	0.654	2.748	8.173	2.602	-1.872	0.949	-2.605	0.462	0.155	0.52	0.223	0.153	-0.132	0.418	0.583	0.062	0.234	1.048	2.512	1.068	-1.259	-0.546	0.158	0.175	0.054	0.166	0.158	0.343	0.166	0.179
20	Margaric acid, C17H34O2	75	0.5	24	0.8	2	270.51	178.386	0.094	0.145	0.003	0.001	0.001	0	10.385	17.55	8.736	0.109	0.161	0.654	2.748	8.173	2.602	-1.872	0.949	-2.605	0.462	0.155	0.52	0.223	0.153	-0.132	0.418	0.583	0.062	0.234	1.048	2.512	1.068	-1.259	-0.546	0.158	0.175	0.054	0.166	0.158	0.343	0.166	0.179
21	Margaric acid, C17H34O2	90	1.5	24	1.6	2	270.51	178.386	0.094	0.145	0.003	0.001	0.001	0	10.385	17.55	8.736	0.109	0.161	0.654	2.748	8.173	2.602	-1.872	0.949	-2.605	0.462	0.155	0.52	0.223	0.153	-0.132	0.418	0.583	0.062	0.234	1.048	2.512	1.068	-1.259	-0.546	0.158	0.175	0.054	0.166	0.158	0.343	0.166	0.179
22	Margaric acid, C17H34O2	75	0.5	24	1.6	2	270.51	178.386	0.094	0.145	0.003	0.001	0.001	0	10.385	17.55	8.736	0.109	0.161	0.654	2.748	8.173	2.602	-1.872	0.949	-2.605	0.462	0.155	0.52	0.223	0.153	-0.132	0.418	0.583	0.062	0.234	1.048	2.512	1.068	-1.259	-0.546	0.158	0.175	0.054	0.166	0.158	0.343	0.166	0.179
23	Margaric acid, C17H34O2	90	1	36	1.2	2	270.51	178.386	0.094	0.145	0.003	0.001	0.001	0	10.385	17.55	8.736	0.109	0.161	0.654	2.748	8.173	2.602	-1.872	0.949	-2.605	0.462	0.155	0.52	0.223	0.153	-0.132	0.418	0.583	0.062	0.234	1.048	2.512	1.068	-1.259	-0.546	0.158	0.175	0.054	0.166	0.158	0.343	0.166	0.179
24	Margaric acid, C17H34O2	82.5	1	48	1.2	2	270.51	178.386	0.094	0.145	0.003	0.001	0.001	0	10.385	17.55	8.736	0.109	0.161	0.654	2.748	8.173	2.602	-1.872	0.949	-2.605	0.462	0.155	0.52	0.223	0.153	-0.132	0.418	0.583	0.062	0.234	1.048	2.512	1.068	-1.259	-0.546	0.158	0.175	0.054	0.166	0.158	0.343	0.166	0.179
25	Margaric acid, C17H34O2	75	1	36	1.2	2	270.51	178.386	0.094	0.145	0.003	0.001	0.001	0	10.385	17.55	8.736	0.109	0.161	0.654	2.748	8.173	2.602	-1.872	0.949	-2.605	0.462	0.155	0.52	0.223	0.153	-0.132	0.418	0.583	0.062	0.234	1.048	2.512	1.068	-1.259	-0.546	0.158	0.175	0.054	0.166	0.158	0.343	0.166	0.179
26	Margaric acid, C17H34O2	90	1.5	48	0.8	2	270.51	178.386	0.094	0.145	0.003	0.001	0.001	0	10.385	17.55	8.736	0.109	0.161	0.654	2.748	8.173	2.602	-1.872	0.949	-2.605	0.462	0.155	0.52	0.223	0.153	-0.132	0.418	0.583	0.062	0.234	1.048	2.512	1.068	-1.259	-0.546	0.158	0.175	0.054	0.166	0.158	0.343	0.166	0.179
27	Margaric acid, C17H34O2	90	0.5	48	1.6	2	270.51	178.386	0.094	0.145	0.003	0.001	0.001	0	10.385	17.55	8.736	0.109	0.161	0.654	2.748	8.173	2.602	-1.872	0.949	-2.605	0.462	0.155	0.52	0.223	0.153	-0.132	0.418	0.583	0.062	0.234	1.048	2.512	1.068	-1.259	-0.546	0.158	0.175	0.054	0.166	0.158	0.343	0.166	0.179
28	Margaric acid, C17H34O2	75	1.5	24	0.8	2	270.51	178.386	0.094	0.145	0.003	0.001	0.001	0	10.385	17.55	8.736	0.109	0.161	0.654	2.748	8.173	2.602	-1.872	0.949	-2.605	0.462	0.155	0.52	0.223	0.153	-0.132	0.418	0.583	0.062	0.234	1.048	2.512	1.068	-1.259	-0.546	0.158	0.175	0.054	0.166	0.158	0.343	0.166	0.179
1	Margaric acid, C17H34O2	90	0.5	48	0.8	3	270.51	178.386	0.094	0.145	0.003	0.001	0.001	0	10.385	17.55	8.736	0.109	0.161	0.654	2.748	8.173	2.602	-1.872	0.949	-2.605	0.462	0.155	0.52	0.223	0.153	-0.132	0.418	0.583	0.062	0.234	1.048	2.512	1.068	-1.259	-0.546	0.158	0.175	0.054	0.166	0.158	0.343	0.166	0.179
2	Margaric acid, C17H34O2	82.5	1	36	1.2	3	270.51	178.386	0.094	0.145	0.003	0.001	0.001	0	10.385	17.55	8.736	0.109	0.161	0.654	2.748	8.173	2.602	-1.872	0.949	-2.605	0.462	0.155	0.52	0.223	0.153	-0.132	0.418	0.583	0.062	0.234	1.048	2.512	1.068	-1.259	-0.546	0.158	0.175	0.054	0.166	0.158	0.343	0.166	0.179
4	Margaric acid, C17H34O2	75	0.5	48	0.8	3	270.51	178.386	0.094	0.145	0.003	0.001	0.001	0	10.385	17.55	8.736	0.109	0.161	0.654	2.748	8.173	2.602	-1.872	0.949	-2.605	0.462	0.155	0.52	0.223	0.153	-0.132	0.418	0.583	0.062	0.234	1.048	2.512	1.068	-1.259	-0.546	0.158	0.175	0.054	0.166	0.158	0.343	0.166	0.179
5	Margaric acid, C17H34O2	82.5	1	36	0.8	3	270.51	178.386	0.094	0.145	0.003	0.001	0.001	0	10.385	17.55	8.736	0.109	0.161	0.654	2.748	8.173	2.602	-1.872	0.949	-2.605	0.462	0.155	0.52	0.223	0.153	-0.132	0.418	0.583	0.062	0.234	1.048	2.512	1.068	-1.259	-0.546	0.158	0.175	0.054	0.166	0.158	0.343	0.166	0.179
6	Margaric acid, C17H34O2	90	1.5	24	0.8	3	270.51	178.386	0.094	0.145	0.003	0.001	0.001	0	10.385	17.55	8.736	0.109	0.161	0.654	2.748	8.173	2.602	-1.872	0.949	-2.605	0.462	0.155	0.52	0.223	0.153	-0.132	0.418	0.583	0.062	0.234	1.048	2.512	1.068	-1.259	-0.546	0.158	0.175	0.054	0.166	0.158	0.343	0.166	0.179
7	Margaric acid, C17H34O2	82.5	1	24	1.2	3	270.51	178.386	0.094	0.145	0.003	0.001	0.001	0	10.385	17.55	8.736	0.109	0.161	0.654	2.748	8.173	2.602	-1.872	0.949	-2.605	0.462	0.155	0.52	0.223	0.153	-0.132	0.418	0.583	0.062	0.234	1.048	2.512	1.068	-1.259	-0.546	0.158	0.175	0.054	0.166	0.158	0.343	0.166	0.179
8	Margaric acid, C17H34O2	75	1.5	48	1.6	3	270.51	178.386	0.094	0.145	0.003	0.001	0.001	0	10.385	17.55	8.736	0.109	0.161	0.654	2.748	8.173	2.602	-1.872	0.949	-2.605	0.462	0.155	0.52	0.223	0.153	-0.132	0.418	0.583	0.062	0.234	1.048	2.512	1.068	-1.259	-0.546	0.158	0.175	0.054	0.166	0.158	0.343	0.166	0.179
10	Margaric acid, C17H34O2	82.5	1.5	36	1.2	3	270.51	178.386	0.094	0.145	0.003	0.001	0.001	0	10.385	17.55	8.736	0.109	0.161	0.654	2.748	8.173	2.602	-1.872	0.949	-2.605	0.462	0.155	0.52	0.223	0.153	-0.132	0.418	0.583	0.062	0.234	1.048	2.512	1.068	-1.259	-0.546	0.158	0.175	0.054	0.166	0.158	0.343	0.166	0.179
12	Margaric acid, C17H34O2	75	1.5	48	0.8	3	270.51	178.386	0.094	0.145	0.003	0.001	0.001	0	10.385	17.55	8.736	0.109	0.161	0.654	2.748	8.173	2.602	-1.872	0.949	-2.605	0.462	0.155	0.52	0.223	0.153	-0.132	0.418	0.583	0.062	0.234	1.048	2.512	1.068	-1.259	-0.546	0.158	0.175	0.054	0.166	0.158	0.343	0.166	0.179
13	Margaric acid, C17H34O2	90	0.5	24	1.6	3	270.51	178.386	0.094	0.145	0.003	0.001	0.001	0	10.385	17.55	8.736	0.109	0.161	0.654	2.748	8.173	2.602	-1.872	0.949	-2.605	0.462	0.155	0.52	0.223	0.153	-0.132	0.418	0.583	0.062	0.234	1.048	2.512	1.068	-1.259	-0.546	0.158	0.175	0.054	0.166	0.158	0.343	0.166	0.179
14	Margaric acid, C17H34O2	75	0.5	48	1.6	3	270.51	178.386	0.094	0.145	0.003	0.001	0.001	0	10.385	17.55	8.736	0.109	0.161	0.654	2.748	8.173	2.602	-1.872	0.949	-2.605	0.462	0.155	0.52	0.223	0.153	-0.132	0.418	0.583	0.062	0.234	1.048	2.512	1.068	-1.259	-0.546	0.158	0.175	0.054	0.166	0.158	0.343	0.166	0.179
15	Margaric acid, C17H34O2	75	1.5	24	1.6	3	270.51	178.386	0.094	0.145	0.003	0.001	0.001	0	10.385	17.55	8.736	0.109	0.161	0.654	2.748	8.173	2.602	-1.872	0.949	-2.605	0.462	0.155	0.52	0.223	0.153	-0.132	0.418	0.583	0.062	0.234	1.048	2.512	1.068	-1.259	-0.546	0.158	0.175	0.054	0.166	0.158	0.343	0.166	0.179
16	Margaric acid, C17H34O2	90	1.5	48	1.6	3	270.51	178.386	0.094	0.145	0.003	0.001	0.001	0	10.385	17.55	8.736	0.109	0.161	0.654	2.748	8.173	2.602	-1.872	0.949	-2.605	0.462	0.155	0.52	0.223	0.153	-0.132	0.418	0.583	0.062	0.234	1.048	2.512	1.068	-1.259	-0.546	0.158	0.175	0.054	0.166	0.158	0.343	0.166	0.179
17	Margaric acid, C17H34O2	82.5	1	36	1.6	3	270.51	178.386	0.094	0.145	0.003	0.001	0.001	0	10.385	17.55	8.736	0.109	0.161	0.654	2.748	8.173	2.602	-1.872	0.949	-2.605	0.462	0.155	0.52	0.223	0.153	-0.132	0.418	0.583	0.062	0.234	1.048	2.512	1.068	-1.259	-0.546	0.158	0.175	0.054	0.166	0.158	0.343	0.166	0.179
18	Margaric acid, C17H34O2	82.5	0.5	36	1.2	3	270.51	178.386	0.094	0.145	0.003	0.001	0.001	0	10.385	17.55	8.736	0.109	0.161	0.654	2.748	8.173	2.602	-1.872	0.949	-2.605	0.462	0.155	0.52	0.223	0.153	-0.132	0.418	0.583	0.062	0.234	1.048	2.512	1.068	-1.259	-0.546	0.158	0.175	0.054	0.166	0.158	0.343	0.166	0.179
19	Margaric acid, C17H34O2	90	0.5	24	0.8	3	270.51	178.386	0.094	0.145	0.003	0.001	0.001	0	10.385	17.55	8.736	0.109	0.161	0.654	2.748	8.173	2.602	-1.872	0.949	-2.605	0.462	0.155	0.52	0.223	0.153	-0.132	0.418	0.583	0.062	0.234	1.048	2.512	1.068	-1.259	-0.546	0.158	0.175	0.054	0.166	0.158	0.343	0.166	0.179
20	Margaric acid, C17H34O2	75	0.5	24	0.8	3	270.51	178.386	0.094	0.145	0.003	0.001	0.001	0	10.385	17.55	8.736	0.109	0.161	0.654	2.748	8.173	2.602	-1.872	0.949	-2.605	0.462	0.155	0.52	0.223	0.153	-0.132	0.418	0.583	0.062	0.234	1.048	2.512	1.068	-1.259	-0.546	0.158	0.175	0.054	0.166	0.158	0.343	0.166	0.179
21	Margaric acid, C17H34O2	90	1.5	24	1.6	3	270.51	178.386	0.094	0.145	0.003	0.001	0.001	0	10.385	17.55	8.736	0.109	0.161	0.654	2.748	8.173	2.602	-1.872	0.949	-2.605	0.462	0.155	0.52	0.223	0.153	-0.132	0.418	0.583	0.062	0.234	1.048	2.512	1.068	-1.259	-0.546	0.158	0.175	0.054	0.166	0.158	0.343	0.166	0.179
22	Margaric acid, C17H34O2	75	0.5	24	1.6	3	270.51	178.386	0.094	0.145	0.003	0.001	0.001	0	10.385	17.55	8.736	0.109	0.161	0.654	2.748	8.173	2.602	-1.872	0.949	-2.605	0.462	0.155	0.52	0.223	0.153	-0.132	0.418	0.583	0.062	0.234	1.048	2.512	1.068	-1.259	-0.546	0.158	0.175	0.054	0.166	0.158	0.343	0.166	0.179
23	Margaric acid, C17H34O2	90	1	36	1.2	3	270.51	178.386	0.094	0.145	0.003	0.001	0.001	0	10.385	17.55	8.736	0.109	0.161	0.654	2.748	8.173	2.602	-1.872	0.949	-2.605	0.462	0.155	0.52	0.223	0.153	-0.132	0.418	0.583	0.062	0.234	1.048	2.512	1.068	-1.259	-0.546	0.158	0.175	0.054	0.166	0.158	0.343	0.166	0.179
24	Margaric acid, C17H34O2	82.5	1	48	1.2	3	270.51	178.386	0.094	0.145	0.003	0.001	0.001	0	10.385	17.55	8.736	0.109	0.161	0.654	2.748	8.173	2.602	-1.872	0.949	-2.605	0.462	0.155	0.52	0.223	0.153	-0.132	0.418	0.583	0.062	0.234	1.048	2.512	1.068	-1.259	-0.546	0.158	0.175	0.054	0.166	0.158	0.343	0.166	0.179
25	Margaric acid, C17H34O2	75	1	36	1.2	3	270.51	178.386	0.094	0.145	0.003	0.001	0.001	0	10.385	17.55	8.736	0.109	0.161	0.654	2.748	8.173	2.602	-1.872	0.949	-2.605	0.462	0.155	0.52	0.223	0.153	-0.132	0.418	0.583	0.062	0.234	1.048	2.512	1.068	-1.259	-0.546	0.158	0.175	0.054	0.166	0.158	0.343	0.166	0.179
26	Margaric acid, C17H34O2	90	1.5	48	0.8	3	270.51	178.386	0.094	0.145	0.003	0.001	0.001	0	10.385	17.55	8.736	0.109	0.161	0.654	2.748	8.173	2.602	-1.872	0.949	-2.605	0.462	0.155	0.52	0.223	0.153	-0.132	0.418	0.583	0.062	0.234	1.048	2.512	1.068	-1.259	-0.546	0.158	0.175	0.054	0.166	0.158	0.343	0.166	0.179
27	Margaric acid, C17H34O2	90	0.5	48	1.6	3	270.51	178.386	0.094	0.145	0.003	0.001	0.001	0	10.385	17.55	8.736	0.109	0.161	0.654	2.748	8.173	2.602	-1.872	0.949	-2.605	0.462	0.155	0.52	0.223	0.153	-0.132	0.418	0.583	0.062	0.234	1.048	2.512	1.068	-1.259	-0.546	0.158	0.175	0.054	0.166	0.158	0.343	0.166	0.179
28	Margaric acid, C17H34O2	75	1.5	24	0.8	3	270.51	178.386	0.094	0.145	0.003	0.001	0.001	0	10.385	17.55	8.736	0.109	0.161	0.654	2.748	8.173	2.602	-1.872	0.949	-2.605	0.462	0.155	0.52	0.223	0.153	-0.132	0.418	0.583	0.062	0.234	1.048	2.512	1.068	-1.259	-0.546	0.158	0.175	0.054	0.166	0.158	0.343	0.166	0.179
1	Margaric acid, C17H34O2	90	0.5	48	0.8	4	270.51	178.386	0.094	0.145	0.003	0.001	0.001	0	10.385	17.55	8.736	0.109	0.161	0.654	2.748	8.173	2.602	-1.872	0.949	-2.605	0.462	0.155	0.52	0.223	0.153	-0.132	0.418	0.583	0.062	0.234	1.048	2.512	1.068	-1.259	-0.546	0.158	0.175	0.054	0.166	0.158	0.343	0.166	0.179
2	Margaric acid, C17H34O2	82.5	1	36	1.2	4	270.51	178.386	0.094	0.145	0.003	0.001	0.001	0	10.385	17.55	8.736	0.109	0.161	0.654	2.748	8.173	2.602	-1.872	0.949	-2.605	0.462	0.155	0.52	0.223	0.153	-0.132	0.418	0.583	0.062	0.234	1.048	2.512	1.068	-1.259	-0.546	0.158	0.175	0.054	0.166	0.158	0.343	0.166	0.179
4	Margaric acid, C17H34O2	75	0.5	48	0.8	4	270.51	178.386	0.094	0.145	0.003	0.001	0.001	0	10.385	17.55	8.736	0.109	0.161	0.654	2.748	8.173	2.602	-1.872	0.949	-2.605	0.462	0.155	0.52	0.223	0.153	-0.132	0.418	0.583	0.062	0.234	1.048	2.512	1.068	-1.259	-0.546	0.158	0.175	0.054	0.166	0.158	0.343	0.166	0.179
5	Margaric acid, C17H34O2	82.5	1	36	0.8	4	270.51	178.386	0.094	0.145	0.003	0.001	0.001	0	10.385	17.55	8.736	0.109	0.161	0.654	2.748	8.173	2.602	-1.872	0.949	-2.605	0.462	0.155	0.52	0.223	0.153	-0.132	0.418	0.583	0.062	0.234	1.048	2.512	1.068	-1.259	-0.546	0.158	0.175	0.054	0.166	0.158	0.343	0.166	0.179
6	Margaric acid, C17H34O2	90	1.5	24	0.8	4	270.51	178.386	0.094	0.145	0.003	0.001	0.001	0	10.385	17.55	8.736	0.109	0.161	0.654	2.748	8.173	2.602	-1.872	0.949	-2.605	0.462	0.155	0.52	0.223	0.153	-0.132	0.418	0.583	0.062	0.234	1.048	2.512	1.068	-1.259	-0.546	0.158	0.175	0.054	0.166	0.158	0.343	0.166	0.179
7	Margaric acid, C17H34O2	82.5	1	24	1.2	4	270.51	178.386	0.094	0.145	0.003	0.001	0.001	0	10.385	17.55	8.736	0.109	0.161	0.654	2.748	8.173	2.602	-1.872	0.949	-2.605	0.462	0.155	0.52	0.223	0.153	-0.132	0.418	0.583	0.062	0.234	1.048	2.512	1.068	-1.259	-0.546	0.158	0.175	0.054	0.166	0.158	0.343	0.166	0.179
8	Margaric acid, C17H34O2	75	1.5	48	1.6	4	270.51	178.386	0.094	0.145	0.003	0.001	0.001	0	10.385	17.55	8.736	0.109	0.161	0.654	2.748	8.173	2.602	-1.872	0.949	-2.605	0.462	0.155	0.52	0.223	0.153	-0.132	0.418	0.583	0.062	0.234	1.048	2.512	1.068	-1.259	-0.546	0.158	0.175	0.054	0.166	0.158	0.343	0.166	0.179
10	Margaric acid, C17H34O2	82.5	1.5	36	1.2	4	270.51	178.386	0.094	0.145	0.003	0.001	0.001	0	10.385	17.55	8.736	0.109	0.161	0.654	2.748	8.173	2.602	-1.872	0.949	-2.605	0.462	0.155	0.52	0.223	0.153	-0.132	0.418	0.583	0.062	0.234	1.048	2.512	1.068	-1.259	-0.546	0.158	0.175	0.054	0.166	0.158	0.343	0.166	0.179
12	Margaric acid, C17H34O2	75	1.5	48	0.8	4	270.51	178.386	0.094	0.145	0.003	0.001	0.001	0	10.385	17.55	8.736	0.109	0.161	0.654	2.748	8.173	2.602	-1.872	0.949	-2.605	0.462	0.155	0.52	0.223	0.153	-0.132	0.418	0.583	0.062	0.234	1.048	2.512	1.068	-1.259	-0.546	0.158	0.175	0.054	0.166	0.158	0.343	0.166	0.179
13	Margaric acid, C17H34O2	90	0.5	24	1.6	4	270.51	178.386	0.094	0.145	0.003	0.001	0.001	0	10.385	17.55	8.736	0.109	0.161	0.654	2.748	8.173	2.602	-1.872	0.949	-2.605	0.462	0.155	0.52	0.223	0.153	-0.132	0.418	0.583	0.062	0.234	1.048	2.512	1.068	-1.259	-0.546	0.158	0.175	0.054	0.166	0.158	0.343	0.166	0.179
14	Margaric acid, C17H34O2	75	0.5	48	1.6	4	270.51	178.386	0.094	0.145	0.003	0.001	0.001	0	10.385	17.55	8.736	0.109	0.161	0.654	2.748	8.173	2.602	-1.872	0.949	-2.605	0.462	0.155	0.52	0.223	0.153	-0.132	0.418	0.583	0.062	0.234	1.048	2.512	1.068	-1.259	-0.546	0.158	0.175	0.054	0.166	0.158	0.343	0.166	0.179
15	Margaric acid, C17H34O2	75	1.5	24	1.6	4	270.51	178.386	0.094	0.145	0.003	0.001	0.001	0	10.385	17.55	8.736	0.109	0.161	0.654	2.748	8.173	2.602	-1.872	0.949	-2.605	0.462	0.155	0.52	0.223	0.153	-0.132	0.418	0.583	0.062	0.234	1.048	2.512	1.068	-1.259	-0.546	0.158	0.175	0.054	0.166	0.158	0.343	0.166	0.179
16	Margaric acid, C17H34O2	90	1.5	48	1.6	4	270.51	178.386	0.094	0.145	0.003	0.001	0.001	0	10.385	17.55	8.736	0.109	0.161	0.654	2.748	8.173	2.602	-1.872	0.949	-2.605	0.462	0.155	0.52	0.223	0.153	-0.132	0.418	0.583	0.062	0.234	1.048	2.512	1.068	-1.259	-0.546	0.158	0.175	0.054	0.166	0.158	0.343	0.166	0.179
17	Margaric acid, C17H34O2	82.5	1	36	1.6	4	270.51	178.386	0.094	0.145	0.003	0.001	0.001	0	10.385	17.55	8.736	0.109	0.161	0.654	2.748	8.173	2.602	-1.872	0.949	-2.605	0.462	0.155	0.52	0.223	0.153	-0.132	0.418	0.583	0.062	0.234	1.048	2.512	1.068	-1.259	-0.546	0.158	0.175	0.054	0.166	0.158	0.343	0.166	0.179
18	Margaric acid, C17H34O2	82.5	0.5	36	1.2	4	270.51	178.386	0.094	0.145	0.003	0.001	0.001	0	10.385	17.55	8.736	0.109	0.161	0.654	2.748	8.173	2.602	-1.872	0.949	-2.605	0.462	0.155	0.52	0.223	0.153	-0.132	0.418	0.583	0.062	0.234	1.048	2.512	1.068	-1.259	-0.546	0.158	0.175	0.054	0.166	0.158	0.343	0.166	0.179
19	Margaric acid, C17H34O2	90	0.5	24	0.8	4	270.51	178.386	0.094	0.145	0.003	0.001	0.001	0	10.385	17.55	8.736	0.109	0.161	0.654	2.748	8.173	2.602	-1.872	0.949	-2.605	0.462	0.155	0.52	0.223	0.153	-0.132	0.418	0.583	0.062	0.234	1.048	2.512	1.068	-1.259	-0.546	0.158	0.175	0.054	0.166	0.158	0.343	0.166	0.179
20	Margaric acid, C17H34O2	75	0.5	24	0.8	4	270.51	178.386	0.094	0.145	0.003	0.001	0.001	0	10.385	17.55	8.736	0.109	0.161	0.654	2.748	8.173	2.602	-1.872	0.949	-2.605	0.462	0.155	0.52	0.223	0.153	-0.132	0.418	0.583	0.062	0.234	1.048	2.512	1.068	-1.259	-0.546	0.158	0.175	0.054	0.166	0.158	0.343	0.166	0.179
21	Margaric acid, C17H34O2	90	1.5	24	1.6	4	270.51	178.386	0.094	0.145	0.003	0.001	0.001	0	10.385	17.55	8.736	0.109	0.161	0.654	2.748	8.173	2.602	-1.872	0.949	-2.605	0.462	0.155	0.52	0.223	0.153	-0.132	0.418	0.583	0.062	0.234	1.048	2.512	1.068	-1.259	-0.546	0.158	0.175	0.054	0.166	0.158	0.343	0.166	0.179
22	Margaric acid, C17H34O2	75	0.5	24	1.6	4	270.51	178.386	0.094	0.145	0.003	0.001	0.001	0	10.385	17.55	8.736	0.109	0.161	0.654	2.748	8.173	2.602	-1.872	0.949	-2.605	0.462	0.155	0.52	0.223	0.153	-0.132	0.418	0.583	0.062	0.234	1.048	2.512	1.068	-1.259	-0.546	0.158	0.175	0.054	0.166	0.158	0.343	0.166	0.179
23	Margaric acid, C17H34O2	90	1	36	1.2	4	270.51	178.386	0.094	0.145	0.003	0.001	0.001	0	10.385	17.55	8.736	0.109	0.161	0.654	2.748	8.173	2.602	-1.872	0.949	-2.605	0.462	0.155	0.52	0.223	0.153	-0.132	0.418	0.583	0.062	0.234	1.048	2.512	1.068	-1.259	-0.546	0.158	0.175	0.054	0.166	0.158	0.343	0.166	0.179
24	Margaric acid, C17H34O2	82.5	1	48	1.2	4	270.51	178.386	0.094	0.145	0.003	0.001	0.001	0	10.385	17.55	8.736	0.109	0.161	0.654	2.748	8.173	2.602	-1.872	0.949	-2.605	0.462	0.155	0.52	0.223	0.153	-0.132	0.418	0.583	0.062	0.234	1.048	2.512	1.068	-1.259	-0.546	0.158	0.175	0.054	0.166	0.158	0.343	0.166	0.179
25	Margaric acid, C17H34O2	75	1	36	1.2	4	270.51	178.386	0.094	0.145	0.003	0.001	0.001	0	10.385	17.55	8.736	0.109	0.161	0.654	2.748	8.173	2.602	-1.872	0.949	-2.605	0.462	0.155	0.52	0.223	0.153	-0.132	0.418	0.583	0.062	0.234	1.048	2.512	1.068	-1.259	-0.546	0.158	0.175	0.054	0.166	0.158	0.343	0.166	0.179
26	Margaric acid, C17H34O2	90	1.5	48	0.8	4	270.51	178.386	0.094	0.145	0.003	0.001	0.001	0	10.385	17.55	8.736	0.109	0.161	0.654	2.748	8.173	2.602	-1.872	0.949	-2.605	0.462	0.155	0.52	0.223	0.153	-0.132	0.418	0.583	0.062	0.234	1.048	2.512	1.068	-1.259	-0.546	0.158	0.175	0.054	0.166	0.158	0.343	0.166	0.179
27	Margaric acid, C17H34O2	90	0.5	48	1.6	4	270.51	178.386	0.094	0.145	0.003	0.001	0.001	0	10.385	17.55	8.736	0.109	0.161	0.654	2.748	8.173	2.602	-1.872	0.949	-2.605	0.462	0.155	0.52	0.223	0.153	-0.132	0.418	0.583	0.062	0.234	1.048	2.512	1.068	-1.259	-0.546	0.158	0.175	0.054	0.166	0.158	0.343	0.166	0.179
28	Margaric acid, C17H34O2	75	1.5	24	0.8	4	270.51	178.386	0.094	0.145	0.003	0.001	0.001	0	10.385	17.55	8.736	0.109	0.161	0.654	2.748	8.173	2.602	-1.872	0.949	-2.605	0.462	0.155	0.52	0.223	0.153	-0.132	0.418	0.583	0.062	0.234	1.048	2.512	1.068	-1.259	-0.546	0.158	0.175	0.054	0.166	0.158	0.343	0.166	0.179
1	Stearic acid, C18H36O2	90	0.5	48	0.8	1	284.54	183.82	0.115	0.138	0.003	0.001	0.001	0	10.559	15.85	7.51	0.101	0.15	0.369	2.43	7.255	1.788	-2.344	1.099	-2.589	0.53	-0.486	0.749	0.048	0.258	-0.219	0.439	0.554	0.083	0.076	1.139	2.773	1.234	-0.925	-1.578	0.147	0.188	0.159	0.163	0.156	0.641	0.167	0.206
2	Stearic acid, C18H36O2	82.5	1	36	1.2	1	284.54	183.82	0.115	0.138	0.003	0.001	0.001	0	10.559	15.85	7.51	0.101	0.15	0.369	2.43	7.255	1.788	-2.344	1.099	-2.589	0.53	-0.486	0.749	0.048	0.258	-0.219	0.439	0.554	0.083	0.076	1.139	2.773	1.234	-0.925	-1.578	0.147	0.188	0.159	0.163	0.156	0.641	0.167	0.206
4	Stearic acid, C18H36O2	75	0.5	48	0.8	1	284.54	183.82	0.115	0.138	0.003	0.001	0.001	0	10.559	15.85	7.51	0.101	0.15	0.369	2.43	7.255	1.788	-2.344	1.099	-2.589	0.53	-0.486	0.749	0.048	0.258	-0.219	0.439	0.554	0.083	0.076	1.139	2.773	1.234	-0.925	-1.578	0.147	0.188	0.159	0.163	0.156	0.641	0.167	0.206
5	Stearic acid, C18H36O2	82.5	1	36	0.8	1	284.54	183.82	0.115	0.138	0.003	0.001	0.001	0	10.559	15.85	7.51	0.101	0.15	0.369	2.43	7.255	1.788	-2.344	1.099	-2.589	0.53	-0.486	0.749	0.048	0.258	-0.219	0.439	0.554	0.083	0.076	1.139	2.773	1.234	-0.925	-1.578	0.147	0.188	0.159	0.163	0.156	0.641	0.167	0.206
6	Stearic acid, C18H36O2	90	1.5	24	0.8	1	284.54	183.82	0.115	0.138	0.003	0.001	0.001	0	10.559	15.85	7.51	0.101	0.15	0.369	2.43	7.255	1.788	-2.344	1.099	-2.589	0.53	-0.486	0.749	0.048	0.258	-0.219	0.439	0.554	0.083	0.076	1.139	2.773	1.234	-0.925	-1.578	0.147	0.188	0.159	0.163	0.156	0.641	0.167	0.206
7	Stearic acid, C18H36O2	82.5	1	24	1.2	1	284.54	183.82	0.115	0.138	0.003	0.001	0.001	0	10.559	15.85	7.51	0.101	0.15	0.369	2.43	7.255	1.788	-2.344	1.099	-2.589	0.53	-0.486	0.749	0.048	0.258	-0.219	0.439	0.554	0.083	0.076	1.139	2.773	1.234	-0.925	-1.578	0.147	0.188	0.159	0.163	0.156	0.641	0.167	0.206
8	Stearic acid, C18H36O2	75	1.5	48	1.6	1	284.54	183.82	0.115	0.138	0.003	0.001	0.001	0	10.559	15.85	7.51	0.101	0.15	0.369	2.43	7.255	1.788	-2.344	1.099	-2.589	0.53	-0.486	0.749	0.048	0.258	-0.219	0.439	0.554	0.083	0.076	1.139	2.773	1.234	-0.925	-1.578	0.147	0.188	0.159	0.163	0.156	0.641	0.167	0.206
10	Stearic acid, C18H36O2	82.5	1.5	36	1.2	1	284.54	183.82	0.115	0.138	0.003	0.001	0.001	0	10.559	15.85	7.51	0.101	0.15	0.369	2.43	7.255	1.788	-2.344	1.099	-2.589	0.53	-0.486	0.749	0.048	0.258	-0.219	0.439	0.554	0.083	0.076	1.139	2.773	1.234	-0.925	-1.578	0.147	0.188	0.159	0.163	0.156	0.641	0.167	0.206
12	Stearic acid, C18H36O2	75	1.5	48	0.8	1	284.54	183.82	0.115	0.138	0.003	0.001	0.001	0	10.559	15.85	7.51	0.101	0.15	0.369	2.43	7.255	1.788	-2.344	1.099	-2.589	0.53	-0.486	0.749	0.048	0.258	-0.219	0.439	0.554	0.083	0.076	1.139	2.773	1.234	-0.925	-1.578	0.147	0.188	0.159	0.163	0.156	0.641	0.167	0.206
13	Stearic acid, C18H36O2	90	0.5	24	1.6	1	284.54	183.82	0.115	0.138	0.003	0.001	0.001	0	10.559	15.85	7.51	0.101	0.15	0.369	2.43	7.255	1.788	-2.344	1.099	-2.589	0.53	-0.486	0.749	0.048	0.258	-0.219	0.439	0.554	0.083	0.076	1.139	2.773	1.234	-0.925	-1.578	0.147	0.188	0.159	0.163	0.156	0.641	0.167	0.206
14	Stearic acid, C18H36O2	75	0.5	48	1.6	1	284.54	183.82	0.115	0.138	0.003	0.001	0.001	0	10.559	15.85	7.51	0.101	0.15	0.369	2.43	7.255	1.788	-2.344	1.099	-2.589	0.53	-0.486	0.749	0.048	0.258	-0.219	0.439	0.554	0.083	0.076	1.139	2.773	1.234	-0.925	-1.578	0.147	0.188	0.159	0.163	0.156	0.641	0.167	0.206
15	Stearic acid, C18H36O2	75	1.5	24	1.6	1	284.54	183.82	0.115	0.138	0.003	0.001	0.001	0	10.559	15.85	7.51	0.101	0.15	0.369	2.43	7.255	1.788	-2.344	1.099	-2.589	0.53	-0.486	0.749	0.048	0.258	-0.219	0.439	0.554	0.083	0.076	1.139	2.773	1.234	-0.925	-1.578	0.147	0.188	0.159	0.163	0.156	0.641	0.167	0.206
16	Stearic acid, C18H36O2	90	1.5	48	1.6	1	284.54	183.82	0.115	0.138	0.003	0.001	0.001	0	10.559	15.85	7.51	0.101	0.15	0.369	2.43	7.255	1.788	-2.344	1.099	-2.589	0.53	-0.486	0.749	0.048	0.258	-0.219	0.439	0.554	0.083	0.076	1.139	2.773	1.234	-0.925	-1.578	0.147	0.188	0.159	0.163	0.156	0.641	0.167	0.206
17	Stearic acid, C18H36O2	82.5	1	36	1.6	1	284.54	183.82	0.115	0.138	0.003	0.001	0.001	0	10.559	15.85	7.51	0.101	0.15	0.369	2.43	7.255	1.788	-2.344	1.099	-2.589	0.53	-0.486	0.749	0.048	0.258	-0.219	0.439	0.554	0.083	0.076	1.139	2.773	1.234	-0.925	-1.578	0.147	0.188	0.159	0.163	0.156	0.641	0.167	0.206
18	Stearic acid, C18H36O2	82.5	0.5	36	1.2	1	284.54	183.82	0.115	0.138	0.003	0.001	0.001	0	10.559	15.85	7.51	0.101	0.15	0.369	2.43	7.255	1.788	-2.344	1.099	-2.589	0.53	-0.486	0.749	0.048	0.258	-0.219	0.439	0.554	0.083	0.076	1.139	2.773	1.234	-0.925	-1.578	0.147	0.188	0.159	0.163	0.156	0.641	0.167	0.206
19	Stearic acid, C18H36O2	90	0.5	24	0.8	1	284.54	183.82	0.115	0.138	0.003	0.001	0.001	0	10.559	15.85	7.51	0.101	0.15	0.369	2.43	7.255	1.788	-2.344	1.099	-2.589	0.53	-0.486	0.749	0.048	0.258	-0.219	0.439	0.554	0.083	0.076	1.139	2.773	1.234	-0.925	-1.578	0.147	0.188	0.159	0.163	0.156	0.641	0.167	0.206
20	Stearic acid, C18H36O2	75	0.5	24	0.8	1	284.54	183.82	0.115	0.138	0.003	0.001	0.001	0	10.559	15.85	7.51	0.101	0.15	0.369	2.43	7.255	1.788	-2.344	1.099	-2.589	0.53	-0.486	0.749	0.048	0.258	-0.219	0.439	0.554	0.083	0.076	1.139	2.773	1.234	-0.925	-1.578	0.147	0.188	0.159	0.163	0.156	0.641	0.167	0.206
21	Stearic acid, C18H36O2	90	1.5	24	1.6	1	284.54	183.82	0.115	0.138	0.003	0.001	0.001	0	10.559	15.85	7.51	0.101	0.15	0.369	2.43	7.255	1.788	-2.344	1.099	-2.589	0.53	-0.486	0.749	0.048	0.258	-0.219	0.439	0.554	0.083	0.076	1.139	2.773	1.234	-0.925	-1.578	0.147	0.188	0.159	0.163	0.156	0.641	0.167	0.206
22	Stearic acid, C18H36O2	75	0.5	24	1.6	1	284.54	183.82	0.115	0.138	0.003	0.001	0.001	0	10.559	15.85	7.51	0.101	0.15	0.369	2.43	7.255	1.788	-2.344	1.099	-2.589	0.53	-0.486	0.749	0.048	0.258	-0.219	0.439	0.554	0.083	0.076	1.139	2.773	1.234	-0.925	-1.578	0.147	0.188	0.159	0.163	0.156	0.641	0.167	0.206
23	Stearic acid, C18H36O2	90	1	36	1.2	1	284.54	183.82	0.115	0.138	0.003	0.001	0.001	0	10.559	15.85	7.51	0.101	0.15	0.369	2.43	7.255	1.788	-2.344	1.099	-2.589	0.53	-0.486	0.749	0.048	0.258	-0.219	0.439	0.554	0.083	0.076	1.139	2.773	1.234	-0.925	-1.578	0.147	0.188	0.159	0.163	0.156	0.641	0.167	0.206
24	Stearic acid, C18H36O2	82.5	1	48	1.2	1	284.54	183.82	0.115	0.138	0.003	0.001	0.001	0	10.559	15.85	7.51	0.101	0.15	0.369	2.43	7.255	1.788	-2.344	1.099	-2.589	0.53	-0.486	0.749	0.048	0.258	-0.219	0.439	0.554	0.083	0.076	1.139	2.773	1.234	-0.925	-1.578	0.147	0.188	0.159	0.163	0.156	0.641	0.167	0.206
25	Stearic acid, C18H36O2	75	1	36	1.2	1	284.54	183.82	0.115	0.138	0.003	0.001	0.001	0	10.559	15.85	7.51	0.101	0.15	0.369	2.43	7.255	1.788	-2.344	1.099	-2.589	0.53	-0.486	0.749	0.048	0.258	-0.219	0.439	0.554	0.083	0.076	1.139	2.773	1.234	-0.925	-1.578	0.147	0.188	0.159	0.163	0.156	0.641	0.167	0.206
26	Stearic acid, C18H36O2	90	1.5	48	0.8	1	284.54	183.82	0.115	0.138	0.003	0.001	0.001	0	10.559	15.85	7.51	0.101	0.15	0.369	2.43	7.255	1.788	-2.344	1.099	-2.589	0.53	-0.486	0.749	0.048	0.258	-0.219	0.439	0.554	0.083	0.076	1.139	2.773	1.234	-0.925	-1.578	0.147	0.188	0.159	0.163	0.156	0.641	0.167	0.206
27	Stearic acid, C18H36O2	90	0.5	48	1.6	1	284.54	183.82	0.115	0.138	0.003	0.001	0.001	0	10.559	15.85	7.51	0.101	0.15	0.369	2.43	7.255	1.788	-2.344	1.099	-2.589	0.53	-0.486	0.749	0.048	0.258	-0.219	0.439	0.554	0.083	0.076	1.139	2.773	1.234	-0.925	-1.578	0.147	0.188	0.159	0.163	0.156	0.641	0.167	0.206
28	Stearic acid, C18H36O2	75	1.5	24	0.8	1	284.54	183.82	0.115	0.138	0.003	0.001	0.001	0	10.559	15.85	7.51	0.101	0.15	0.369	2.43	7.255	1.788	-2.344	1.099	-2.589	0.53	-0.486	0.749	0.048	0.258	-0.219	0.439	0.554	0.083	0.076	1.139	2.773	1.234	-0.925	-1.578	0.147	0.188	0.159	0.163	0.156	0.641	0.167	0.206
1	Stearic acid, C18H36O2	90	0.5	48	0.8	2	284.54	183.82	0.115	0.138	0.003	0.001	0.001	0	10.559	15.85	7.51	0.101	0.15	0.369	2.43	7.255	1.788	-2.344	1.099	-2.589	0.53	-0.486	0.749	0.048	0.258	-0.219	0.439	0.554	0.083	0.076	1.139	2.773	1.234	-0.925	-1.578	0.147	0.188	0.159	0.163	0.156	0.641	0.167	0.206
2	Stearic acid, C18H36O2	82.5	1	36	1.2	2	284.54	183.82	0.115	0.138	0.003	0.001	0.001	0	10.559	15.85	7.51	0.101	0.15	0.369	2.43	7.255	1.788	-2.344	1.099	-2.589	0.53	-0.486	0.749	0.048	0.258	-0.219	0.439	0.554	0.083	0.076	1.139	2.773	1.234	-0.925	-1.578	0.147	0.188	0.159	0.163	0.156	0.641	0.167	0.206
4	Stearic acid, C18H36O2	75	0.5	48	0.8	2	284.54	183.82	0.115	0.138	0.003	0.001	0.001	0	10.559	15.85	7.51	0.101	0.15	0.369	2.43	7.255	1.788	-2.344	1.099	-2.589	0.53	-0.486	0.749	0.048	0.258	-0.219	0.439	0.554	0.083	0.076	1.139	2.773	1.234	-0.925	-1.578	0.147	0.188	0.159	0.163	0.156	0.641	0.167	0.206
5	Stearic acid, C18H36O2	82.5	1	36	0.8	2	284.54	183.82	0.115	0.138	0.003	0.001	0.001	0	10.559	15.85	7.51	0.101	0.15	0.369	2.43	7.255	1.788	-2.344	1.099	-2.589	0.53	-0.486	0.749	0.048	0.258	-0.219	0.439	0.554	0.083	0.076	1.139	2.773	1.234	-0.925	-1.578	0.147	0.188	0.159	0.163	0.156	0.641	0.167	0.206
6	Stearic acid, C18H36O2	90	1.5	24	0.8	2	284.54	183.82	0.115	0.138	0.003	0.001	0.001	0	10.559	15.85	7.51	0.101	0.15	0.369	2.43	7.255	1.788	-2.344	1.099	-2.589	0.53	-0.486	0.749	0.048	0.258	-0.219	0.439	0.554	0.083	0.076	1.139	2.773	1.234	-0.925	-1.578	0.147	0.188	0.159	0.163	0.156	0.641	0.167	0.206
7	Stearic acid, C18H36O2	82.5	1	24	1.2	2	284.54	183.82	0.115	0.138	0.003	0.001	0.001	0	10.559	15.85	7.51	0.101	0.15	0.369	2.43	7.255	1.788	-2.344	1.099	-2.589	0.53	-0.486	0.749	0.048	0.258	-0.219	0.439	0.554	0.083	0.076	1.139	2.773	1.234	-0.925	-1.578	0.147	0.188	0.159	0.163	0.156	0.641	0.167	0.206
8	Stearic acid, C18H36O2	75	1.5	48	1.6	2	284.54	183.82	0.115	0.138	0.003	0.001	0.001	0	10.559	15.85	7.51	0.101	0.15	0.369	2.43	7.255	1.788	-2.344	1.099	-2.589	0.53	-0.486	0.749	0.048	0.258	-0.219	0.439	0.554	0.083	0.076	1.139	2.773	1.234	-0.925	-1.578	0.147	0.188	0.159	0.163	0.156	0.641	0.167	0.206
10	Stearic acid, C18H36O2	82.5	1.5	36	1.2	2	284.54	183.82	0.115	0.138	0.003	0.001	0.001	0	10.559	15.85	7.51	0.101	0.15	0.369	2.43	7.255	1.788	-2.344	1.099	-2.589	0.53	-0.486	0.749	0.048	0.258	-0.219	0.439	0.554	0.083	0.076	1.139	2.773	1.234	-0.925	-1.578	0.147	0.188	0.159	0.163	0.156	0.641	0.167	0.206
12	Stearic acid, C18H36O2	75	1.5	48	0.8	2	284.54	183.82	0.115	0.138	0.003	0.001	0.001	0	10.559	15.85	7.51	0.101	0.15	0.369	2.43	7.255	1.788	-2.344	1.099	-2.589	0.53	-0.486	0.749	0.048	0.258	-0.219	0.439	0.554	0.083	0.076	1.139	2.773	1.234	-0.925	-1.578	0.147	0.188	0.159	0.163	0.156	0.641	0.167	0.206
13	Stearic acid, C18H36O2	90	0.5	24	1.6	2	284.54	183.82	0.115	0.138	0.003	0.001	0.001	0	10.559	15.85	7.51	0.101	0.15	0.369	2.43	7.255	1.788	-2.344	1.099	-2.589	0.53	-0.486	0.749	0.048	0.258	-0.219	0.439	0.554	0.083	0.076	1.139	2.773	1.234	-0.925	-1.578	0.147	0.188	0.159	0.163	0.156	0.641	0.167	0.206
14	Stearic acid, C18H36O2	75	0.5	48	1.6	2	284.54	183.82	0.115	0.138	0.003	0.001	0.001	0	10.559	15.85	7.51	0.101	0.15	0.369	2.43	7.255	1.788	-2.344	1.099	-2.589	0.53	-0.486	0.749	0.048	0.258	-0.219	0.439	0.554	0.083	0.076	1.139	2.773	1.234	-0.925	-1.578	0.147	0.188	0.159	0.163	0.156	0.641	0.167	0.206
15	Stearic acid, C18H36O2	75	1.5	24	1.6	2	284.54	183.82	0.115	0.138	0.003	0.001	0.001	0	10.559	15.85	7.51	0.101	0.15	0.369	2.43	7.255	1.788	-2.344	1.099	-2.589	0.53	-0.486	0.749	0.048	0.258	-0.219	0.439	0.554	0.083	0.076	1.139	2.773	1.234	-0.925	-1.578	0.147	0.188	0.159	0.163	0.156	0.641	0.167	0.206
16	Stearic acid, C18H36O2	90	1.5	48	1.6	2	284.54	183.82	0.115	0.138	0.003	0.001	0.001	0	10.559	15.85	7.51	0.101	0.15	0.369	2.43	7.255	1.788	-2.344	1.099	-2.589	0.53	-0.486	0.749	0.048	0.258	-0.219	0.439	0.554	0.083	0.076	1.139	2.773	1.234	-0.925	-1.578	0.147	0.188	0.159	0.163	0.156	0.641	0.167	0.206
17	Stearic acid, C18H36O2	82.5	1	36	1.6	2	284.54	183.82	0.115	0.138	0.003	0.001	0.001	0	10.559	15.85	7.51	0.101	0.15	0.369	2.43	7.255	1.788	-2.344	1.099	-2.589	0.53	-0.486	0.749	0.048	0.258	-0.219	0.439	0.554	0.083	0.076	1.139	2.773	1.234	-0.925	-1.578	0.147	0.188	0.159	0.163	0.156	0.641	0.167	0.206
18	Stearic acid, C18H36O2	82.5	0.5	36	1.2	2	284.54	183.82	0.115	0.138	0.003	0.001	0.001	0	10.559	15.85	7.51	0.101	0.15	0.369	2.43	7.255	1.788	-2.344	1.099	-2.589	0.53	-0.486	0.749	0.048	0.258	-0.219	0.439	0.554	0.083	0.076	1.139	2.773	1.234	-0.925	-1.578	0.147	0.188	0.159	0.163	0.156	0.641	0.167	0.206
19	Stearic acid, C18H36O2	90	0.5	24	0.8	2	284.54	183.82	0.115	0.138	0.003	0.001	0.001	0	10.559	15.85	7.51	0.101	0.15	0.369	2.43	7.255	1.788	-2.344	1.099	-2.589	0.53	-0.486	0.749	0.048	0.258	-0.219	0.439	0.554	0.083	0.076	1.139	2.773	1.234	-0.925	-1.578	0.147	0.188	0.159	0.163	0.156	0.641	0.167	0.206
20	Stearic acid, C18H36O2	75	0.5	24	0.8	2	284.54	183.82	0.115	0.138	0.003	0.001	0.001	0	10.559	15.85	7.51	0.101	0.15	0.369	2.43	7.255	1.788	-2.344	1.099	-2.589	0.53	-0.486	0.749	0.048	0.258	-0.219	0.439	0.554	0.083	0.076	1.139	2.773	1.234	-0.925	-1.578	0.147	0.188	0.159	0.163	0.156	0.641	0.167	0.206
21	Stearic acid, C18H36O2	90	1.5	24	1.6	2	284.54	183.82	0.115	0.138	0.003	0.001	0.001	0	10.559	15.85	7.51	0.101	0.15	0.369	2.43	7.255	1.788	-2.344	1.099	-2.589	0.53	-0.486	0.749	0.048	0.258	-0.219	0.439	0.554	0.083	0.076	1.139	2.773	1.234	-0.925	-1.578	0.147	0.188	0.159	0.163	0.156	0.641	0.167	0.206
22	Stearic acid, C18H36O2	75	0.5	24	1.6	2	284.54	183.82	0.115	0.138	0.003	0.001	0.001	0	10.559	15.85	7.51	0.101	0.15	0.369	2.43	7.255	1.788	-2.344	1.099	-2.589	0.53	-0.486	0.749	0.048	0.258	-0.219	0.439	0.554	0.083	0.076	1.139	2.773	1.234	-0.925	-1.578	0.147	0.188	0.159	0.163	0.156	0.641	0.167	0.206
23	Stearic acid, C18H36O2	90	1	36	1.2	2	284.54	183.82	0.115	0.138	0.003	0.001	0.001	0	10.559	15.85	7.51	0.101	0.15	0.369	2.43	7.255	1.788	-2.344	1.099	-2.589	0.53	-0.486	0.749	0.048	0.258	-0.219	0.439	0.554	0.083	0.076	1.139	2.773	1.234	-0.925	-1.578	0.147	0.188	0.159	0.163	0.156	0.641	0.167	0.206
24	Stearic acid, C18H36O2	82.5	1	48	1.2	2	284.54	183.82	0.115	0.138	0.003	0.001	0.001	0	10.559	15.85	7.51	0.101	0.15	0.369	2.43	7.255	1.788	-2.344	1.099	-2.589	0.53	-0.486	0.749	0.048	0.258	-0.219	0.439	0.554	0.083	0.076	1.139	2.773	1.234	-0.925	-1.578	0.147	0.188	0.159	0.163	0.156	0.641	0.167	0.206
25	Stearic acid, C18H36O2	75	1	36	1.2	2	284.54	183.82	0.115	0.138	0.003	0.001	0.001	0	10.559	15.85	7.51	0.101	0.15	0.369	2.43	7.255	1.788	-2.344	1.099	-2.589	0.53	-0.486	0.749	0.048	0.258	-0.219	0.439	0.554	0.083	0.076	1.139	2.773	1.234	-0.925	-1.578	0.147	0.188	0.159	0.163	0.156	0.641	0.167	0.206
26	Stearic acid, C18H36O2	90	1.5	48	0.8	2	284.54	183.82	0.115	0.138	0.003	0.001	0.001	0	10.559	15.85	7.51	0.101	0.15	0.369	2.43	7.255	1.788	-2.344	1.099	-2.589	0.53	-0.486	0.749	0.048	0.258	-0.219	0.439	0.554	0.083	0.076	1.139	2.773	1.234	-0.925	-1.578	0.147	0.188	0.159	0.163	0.156	0.641	0.167	0.206
27	Stearic acid, C18H36O2	90	0.5	48	1.6	2	284.54	183.82	0.115	0.138	0.003	0.001	0.001	0	10.559	15.85	7.51	0.101	0.15	0.369	2.43	7.255	1.788	-2.344	1.099	-2.589	0.53	-0.486	0.749	0.048	0.258	-0.219	0.439	0.554	0.083	0.076	1.139	2.773	1.234	-0.925	-1.578	0.147	0.188	0.159	0.163	0.156	0.641	0.167	0.206
28	Stearic acid, C18H36O2	75	1.5	24	0.8	2	284.54	183.82	0.115	0.138	0.003	0.001	0.001	0	10.559	15.85	7.51	0.101	0.15	0.369	2.43	7.255	1.788	-2.344	1.099	-2.589	0.53	-0.486	0.749	0.048	0.258	-0.219	0.439	0.554	0.083	0.076	1.139	2.773	1.234	-0.925	-1.578	0.147	0.188	0.159	0.163	0.156	0.641	0.167	0.206
1	Stearic acid, C18H36O2	90	0.5	48	0.8	3	284.54	183.82	0.115	0.138	0.003	0.001	0.001	0	10.559	15.85	7.51	0.101	0.15	0.369	2.43	7.255	1.788	-2.344	1.099	-2.589	0.53	-0.486	0.749	0.048	0.258	-0.219	0.439	0.554	0.083	0.076	1.139	2.773	1.234	-0.925	-1.578	0.147	0.188	0.159	0.163	0.156	0.641	0.167	0.206
2	Stearic acid, C18H36O2	82.5	1	36	1.2	3	284.54	183.82	0.115	0.138	0.003	0.001	0.001	0	10.559	15.85	7.51	0.101	0.15	0.369	2.43	7.255	1.788	-2.344	1.099	-2.589	0.53	-0.486	0.749	0.048	0.258	-0.219	0.439	0.554	0.083	0.076	1.139	2.773	1.234	-0.925	-1.578	0.147	0.188	0.159	0.163	0.156	0.641	0.167	0.206
4	Stearic acid, C18H36O2	75	0.5	48	0.8	3	284.54	183.82	0.115	0.138	0.003	0.001	0.001	0	10.559	15.85	7.51	0.101	0.15	0.369	2.43	7.255	1.788	-2.344	1.099	-2.589	0.53	-0.486	0.749	0.048	0.258	-0.219	0.439	0.554	0.083	0.076	1.139	2.773	1.234	-0.925	-1.578	0.147	0.188	0.159	0.163	0.156	0.641	0.167	0.206
5	Stearic acid, C18H36O2	82.5	1	36	0.8	3	284.54	183.82	0.115	0.138	0.003	0.001	0.001	0	10.559	15.85	7.51	0.101	0.15	0.369	2.43	7.255	1.788	-2.344	1.099	-2.589	0.53	-0.486	0.749	0.048	0.258	-0.219	0.439	0.554	0.083	0.076	1.139	2.773	1.234	-0.925	-1.578	0.147	0.188	0.159	0.163	0.156	0.641	0.167	0.206
6	Stearic acid, C18H36O2	90	1.5	24	0.8	3	284.54	183.82	0.115	0.138	0.003	0.001	0.001	0	10.559	15.85	7.51	0.101	0.15	0.369	2.43	7.255	1.788	-2.344	1.099	-2.589	0.53	-0.486	0.749	0.048	0.258	-0.219	0.439	0.554	0.083	0.076	1.139	2.773	1.234	-0.925	-1.578	0.147	0.188	0.159	0.163	0.156	0.641	0.167	0.206
7	Stearic acid, C18H36O2	82.5	1	24	1.2	3	284.54	183.82	0.115	0.138	0.003	0.001	0.001	0	10.559	15.85	7.51	0.101	0.15	0.369	2.43	7.255	1.788	-2.344	1.099	-2.589	0.53	-0.486	0.749	0.048	0.258	-0.219	0.439	0.554	0.083	0.076	1.139	2.773	1.234	-0.925	-1.578	0.147	0.188	0.159	0.163	0.156	0.641	0.167	0.206
8	Stearic acid, C18H36O2	75	1.5	48	1.6	3	284.54	183.82	0.115	0.138	0.003	0.001	0.001	0	10.559	15.85	7.51	0.101	0.15	0.369	2.43	7.255	1.788	-2.344	1.099	-2.589	0.53	-0.486	0.749	0.048	0.258	-0.219	0.439	0.554	0.083	0.076	1.139	2.773	1.234	-0.925	-1.578	0.147	0.188	0.159	0.163	0.156	0.641	0.167	0.206
10	Stearic acid, C18H36O2	82.5	1.5	36	1.2	3	284.54	183.82	0.115	0.138	0.003	0.001	0.001	0	10.559	15.85	7.51	0.101	0.15	0.369	2.43	7.255	1.788	-2.344	1.099	-2.589	0.53	-0.486	0.749	0.048	0.258	-0.219	0.439	0.554	0.083	0.076	1.139	2.773	1.234	-0.925	-1.578	0.147	0.188	0.159	0.163	0.156	0.641	0.167	0.206
12	Stearic acid, C18H36O2	75	1.5	48	0.8	3	284.54	183.82	0.115	0.138	0.003	0.001	0.001	0	10.559	15.85	7.51	0.101	0.15	0.369	2.43	7.255	1.788	-2.344	1.099	-2.589	0.53	-0.486	0.749	0.048	0.258	-0.219	0.439	0.554	0.083	0.076	1.139	2.773	1.234	-0.925	-1.578	0.147	0.188	0.159	0.163	0.156	0.641	0.167	0.206
13	Stearic acid, C18H36O2	90	0.5	24	1.6	3	284.54	183.82	0.115	0.138	0.003	0.001	0.001	0	10.559	15.85	7.51	0.101	0.15	0.369	2.43	7.255	1.788	-2.344	1.099	-2.589	0.53	-0.486	0.749	0.048	0.258	-0.219	0.439	0.554	0.083	0.076	1.139	2.773	1.234	-0.925	-1.578	0.147	0.188	0.159	0.163	0.156	0.641	0.167	0.206
14	Stearic acid, C18H36O2	75	0.5	48	1.6	3	284.54	183.82	0.115	0.138	0.003	0.001	0.001	0	10.559	15.85	7.51	0.101	0.15	0.369	2.43	7.255	1.788	-2.344	1.099	-2.589	0.53	-0.486	0.749	0.048	0.258	-0.219	0.439	0.554	0.083	0.076	1.139	2.773	1.234	-0.925	-1.578	0.147	0.188	0.159	0.163	0.156	0.641	0.167	0.206
15	Stearic acid, C18H36O2	75	1.5	24	1.6	3	284.54	183.82	0.115	0.138	0.003	0.001	0.001	0	10.559	15.85	7.51	0.101	0.15	0.369	2.43	7.255	1.788	-2.344	1.099	-2.589	0.53	-0.486	0.749	0.048	0.258	-0.219	0.439	0.554	0.083	0.076	1.139	2.773	1.234	-0.925	-1.578	0.147	0.188	0.159	0.163	0.156	0.641	0.167	0.206
16	Stearic acid, C18H36O2	90	1.5	48	1.6	3	284.54	183.82	0.115	0.138	0.003	0.001	0.001	0	10.559	15.85	7.51	0.101	0.15	0.369	2.43	7.255	1.788	-2.344	1.099	-2.589	0.53	-0.486	0.749	0.048	0.258	-0.219	0.439	0.554	0.083	0.076	1.139	2.773	1.234	-0.925	-1.578	0.147	0.188	0.159	0.163	0.156	0.641	0.167	0.206
17	Stearic acid, C18H36O2	82.5	1	36	1.6	3	284.54	183.82	0.115	0.138	0.003	0.001	0.001	0	10.559	15.85	7.51	0.101	0.15	0.369	2.43	7.255	1.788	-2.344	1.099	-2.589	0.53	-0.486	0.749	0.048	0.258	-0.219	0.439	0.554	0.083	0.076	1.139	2.773	1.234	-0.925	-1.578	0.147	0.188	0.159	0.163	0.156	0.641	0.167	0.206
18	Stearic acid, C18H36O2	82.5	0.5	36	1.2	3	284.54	183.82	0.115	0.138	0.003	0.001	0.001	0	10.559	15.85	7.51	0.101	0.15	0.369	2.43	7.255	1.788	-2.344	1.099	-2.589	0.53	-0.486	0.749	0.048	0.258	-0.219	0.439	0.554	0.083	0.076	1.139	2.773	1.234	-0.925	-1.578	0.147	0.188	0.159	0.163	0.156	0.641	0.167	0.206
19	Stearic acid, C18H36O2	90	0.5	24	0.8	3	284.54	183.82	0.115	0.138	0.003	0.001	0.001	0	10.559	15.85	7.51	0.101	0.15	0.369	2.43	7.255	1.788	-2.344	1.099	-2.589	0.53	-0.486	0.749	0.048	0.258	-0.219	0.439	0.554	0.083	0.076	1.139	2.773	1.234	-0.925	-1.578	0.147	0.188	0.159	0.163	0.156	0.641	0.167	0.206
20	Stearic acid, C18H36O2	75	0.5	24	0.8	3	284.54	183.82	0.115	0.138	0.003	0.001	0.001	0	10.559	15.85	7.51	0.101	0.15	0.369	2.43	7.255	1.788	-2.344	1.099	-2.589	0.53	-0.486	0.749	0.048	0.258	-0.219	0.439	0.554	0.083	0.076	1.139	2.773	1.234	-0.925	-1.578	0.147	0.188	0.159	0.163	0.156	0.641	0.167	0.206
21	Stearic acid, C18H36O2	90	1.5	24	1.6	3	284.54	183.82	0.115	0.138	0.003	0.001	0.001	0	10.559	15.85	7.51	0.101	0.15	0.369	2.43	7.255	1.788	-2.344	1.099	-2.589	0.53	-0.486	0.749	0.048	0.258	-0.219	0.439	0.554	0.083	0.076	1.139	2.773	1.234	-0.925	-1.578	0.147	0.188	0.159	0.163	0.156	0.641	0.167	0.206
22	Stearic acid, C18H36O2	75	0.5	24	1.6	3	284.54	183.82	0.115	0.138	0.003	0.001	0.001	0	10.559	15.85	7.51	0.101	0.15	0.369	2.43	7.255	1.788	-2.344	1.099	-2.589	0.53	-0.486	0.749	0.048	0.258	-0.219	0.439	0.554	0.083	0.076	1.139	2.773	1.234	-0.925	-1.578	0.147	0.188	0.159	0.163	0.156	0.641	0.167	0.206
23	Stearic acid, C18H36O2	90	1	36	1.2	3	284.54	183.82	0.115	0.138	0.003	0.001	0.001	0	10.559	15.85	7.51	0.101	0.15	0.369	2.43	7.255	1.788	-2.344	1.099	-2.589	0.53	-0.486	0.749	0.048	0.258	-0.219	0.439	0.554	0.083	0.076	1.139	2.773	1.234	-0.925	-1.578	0.147	0.188	0.159	0.163	0.156	0.641	0.167	0.206
24	Stearic acid, C18H36O2	82.5	1	48	1.2	3	284.54	183.82	0.115	0.138	0.003	0.001	0.001	0	10.559	15.85	7.51	0.101	0.15	0.369	2.43	7.255	1.788	-2.344	1.099	-2.589	0.53	-0.486	0.749	0.048	0.258	-0.219	0.439	0.554	0.083	0.076	1.139	2.773	1.234	-0.925	-1.578	0.147	0.188	0.159	0.163	0.156	0.641	0.167	0.206
25	Stearic acid, C18H36O2	75	1	36	1.2	3	284.54	183.82	0.115	0.138	0.003	0.001	0.001	0	10.559	15.85	7.51	0.101	0.15	0.369	2.43	7.255	1.788	-2.344	1.099	-2.589	0.53	-0.486	0.749	0.048	0.258	-0.219	0.439	0.554	0.083	0.076	1.139	2.773	1.234	-0.925	-1.578	0.147	0.188	0.159	0.163	0.156	0.641	0.167	0.206
26	Stearic acid, C18H36O2	90	1.5	48	0.8	3	284.54	183.82	0.115	0.138	0.003	0.001	0.001	0	10.559	15.85	7.51	0.101	0.15	0.369	2.43	7.255	1.788	-2.344	1.099	-2.589	0.53	-0.486	0.749	0.048	0.258	-0.219	0.439	0.554	0.083	0.076	1.139	2.773	1.234	-0.925	-1.578	0.147	0.188	0.159	0.163	0.156	0.641	0.167	0.206
27	Stearic acid, C18H36O2	90	0.5	48	1.6	3	284.54	183.82	0.115	0.138	0.003	0.001	0.001	0	10.559	15.85	7.51	0.101	0.15	0.369	2.43	7.255	1.788	-2.344	1.099	-2.589	0.53	-0.486	0.749	0.048	0.258	-0.219	0.439	0.554	0.083	0.076	1.139	2.773	1.234	-0.925	-1.578	0.147	0.188	0.159	0.163	0.156	0.641	0.167	0.206
28	Stearic acid, C18H36O2	75	1.5	24	0.8	3	284.54	183.82	0.115	0.138	0.003	0.001	0.001	0	10.559	15.85	7.51	0.101	0.15	0.369	2.43	7.255	1.788	-2.344	1.099	-2.589	0.53	-0.486	0.749	0.048	0.258	-0.219	0.439	0.554	0.083	0.076	1.139	2.773	1.234	-0.925	-1.578	0.147	0.188	0.159	0.163	0.156	0.641	0.167	0.206
1	Stearic acid, C18H36O2	90	0.5	48	0.8	4	284.54	183.82	0.115	0.138	0.003	0.001	0.001	0	10.559	15.85	7.51	0.101	0.15	0.369	2.43	7.255	1.788	-2.344	1.099	-2.589	0.53	-0.486	0.749	0.048	0.258	-0.219	0.439	0.554	0.083	0.076	1.139	2.773	1.234	-0.925	-1.578	0.147	0.188	0.159	0.163	0.156	0.641	0.167	0.206
2	Stearic acid, C18H36O2	82.5	1	36	1.2	4	284.54	183.82	0.115	0.138	0.003	0.001	0.001	0	10.559	15.85	7.51	0.101	0.15	0.369	2.43	7.255	1.788	-2.344	1.099	-2.589	0.53	-0.486	0.749	0.048	0.258	-0.219	0.439	0.554	0.083	0.076	1.139	2.773	1.234	-0.925	-1.578	0.147	0.188	0.159	0.163	0.156	0.641	0.167	0.206
4	Stearic acid, C18H36O2	75	0.5	48	0.8	4	284.54	183.82	0.115	0.138	0.003	0.001	0.001	0	10.559	15.85	7.51	0.101	0.15	0.369	2.43	7.255	1.788	-2.344	1.099	-2.589	0.53	-0.486	0.749	0.048	0.258	-0.219	0.439	0.554	0.083	0.076	1.139	2.773	1.234	-0.925	-1.578	0.147	0.188	0.159	0.163	0.156	0.641	0.167	0.206
5	Stearic acid, C18H36O2	82.5	1	36	0.8	4	284.54	183.82	0.115	0.138	0.003	0.001	0.001	0	10.559	15.85	7.51	0.101	0.15	0.369	2.43	7.255	1.788	-2.344	1.099	-2.589	0.53	-0.486	0.749	0.048	0.258	-0.219	0.439	0.554	0.083	0.076	1.139	2.773	1.234	-0.925	-1.578	0.147	0.188	0.159	0.163	0.156	0.641	0.167	0.206
6	Stearic acid, C18H36O2	90	1.5	24	0.8	4	284.54	183.82	0.115	0.138	0.003	0.001	0.001	0	10.559	15.85	7.51	0.101	0.15	0.369	2.43	7.255	1.788	-2.344	1.099	-2.589	0.53	-0.486	0.749	0.048	0.258	-0.219	0.439	0.554	0.083	0.076	1.139	2.773	1.234	-0.925	-1.578	0.147	0.188	0.159	0.163	0.156	0.641	0.167	0.206
7	Stearic acid, C18H36O2	82.5	1	24	1.2	4	284.54	183.82	0.115	0.138	0.003	0.001	0.001	0	10.559	15.85	7.51	0.101	0.15	0.369	2.43	7.255	1.788	-2.344	1.099	-2.589	0.53	-0.486	0.749	0.048	0.258	-0.219	0.439	0.554	0.083	0.076	1.139	2.773	1.234	-0.925	-1.578	0.147	0.188	0.159	0.163	0.156	0.641	0.167	0.206
8	Stearic acid, C18H36O2	75	1.5	48	1.6	4	284.54	183.82	0.115	0.138	0.003	0.001	0.001	0	10.559	15.85	7.51	0.101	0.15	0.369	2.43	7.255	1.788	-2.344	1.099	-2.589	0.53	-0.486	0.749	0.048	0.258	-0.219	0.439	0.554	0.083	0.076	1.139	2.773	1.234	-0.925	-1.578	0.147	0.188	0.159	0.163	0.156	0.641	0.167	0.206
10	Stearic acid, C18H36O2	82.5	1.5	36	1.2	4	284.54	183.82	0.115	0.138	0.003	0.001	0.001	0	10.559	15.85	7.51	0.101	0.15	0.369	2.43	7.255	1.788	-2.344	1.099	-2.589	0.53	-0.486	0.749	0.048	0.258	-0.219	0.439	0.554	0.083	0.076	1.139	2.773	1.234	-0.925	-1.578	0.147	0.188	0.159	0.163	0.156	0.641	0.167	0.206
12	Stearic acid, C18H36O2	75	1.5	48	0.8	4	284.54	183.82	0.115	0.138	0.003	0.001	0.001	0	10.559	15.85	7.51	0.101	0.15	0.369	2.43	7.255	1.788	-2.344	1.099	-2.589	0.53	-0.486	0.749	0.048	0.258	-0.219	0.439	0.554	0.083	0.076	1.139	2.773	1.234	-0.925	-1.578	0.147	0.188	0.159	0.163	0.156	0.641	0.167	0.206
13	Stearic acid, C18H36O2	90	0.5	24	1.6	4	284.54	183.82	0.115	0.138	0.003	0.001	0.001	0	10.559	15.85	7.51	0.101	0.15	0.369	2.43	7.255	1.788	-2.344	1.099	-2.589	0.53	-0.486	0.749	0.048	0.258	-0.219	0.439	0.554	0.083	0.076	1.139	2.773	1.234	-0.925	-1.578	0.147	0.188	0.159	0.163	0.156	0.641	0.167	0.206
14	Stearic acid, C18H36O2	75	0.5	48	1.6	4	284.54	183.82	0.115	0.138	0.003	0.001	0.001	0	10.559	15.85	7.51	0.101	0.15	0.369	2.43	7.255	1.788	-2.344	1.099	-2.589	0.53	-0.486	0.749	0.048	0.258	-0.219	0.439	0.554	0.083	0.076	1.139	2.773	1.234	-0.925	-1.578	0.147	0.188	0.159	0.163	0.156	0.641	0.167	0.206
15	Stearic acid, C18H36O2	75	1.5	24	1.6	4	284.54	183.82	0.115	0.138	0.003	0.001	0.001	0	10.559	15.85	7.51	0.101	0.15	0.369	2.43	7.255	1.788	-2.344	1.099	-2.589	0.53	-0.486	0.749	0.048	0.258	-0.219	0.439	0.554	0.083	0.076	1.139	2.773	1.234	-0.925	-1.578	0.147	0.188	0.159	0.163	0.156	0.641	0.167	0.206
16	Stearic acid, C18H36O2	90	1.5	48	1.6	4	284.54	183.82	0.115	0.138	0.003	0.001	0.001	0	10.559	15.85	7.51	0.101	0.15	0.369	2.43	7.255	1.788	-2.344	1.099	-2.589	0.53	-0.486	0.749	0.048	0.258	-0.219	0.439	0.554	0.083	0.076	1.139	2.773	1.234	-0.925	-1.578	0.147	0.188	0.159	0.163	0.156	0.641	0.167	0.206
17	Stearic acid, C18H36O2	82.5	1	36	1.6	4	284.54	183.82	0.115	0.138	0.003	0.001	0.001	0	10.559	15.85	7.51	0.101	0.15	0.369	2.43	7.255	1.788	-2.344	1.099	-2.589	0.53	-0.486	0.749	0.048	0.258	-0.219	0.439	0.554	0.083	0.076	1.139	2.773	1.234	-0.925	-1.578	0.147	0.188	0.159	0.163	0.156	0.641	0.167	0.206
18	Stearic acid, C18H36O2	82.5	0.5	36	1.2	4	284.54	183.82	0.115	0.138	0.003	0.001	0.001	0	10.559	15.85	7.51	0.101	0.15	0.369	2.43	7.255	1.788	-2.344	1.099	-2.589	0.53	-0.486	0.749	0.048	0.258	-0.219	0.439	0.554	0.083	0.076	1.139	2.773	1.234	-0.925	-1.578	0.147	0.188	0.159	0.163	0.156	0.641	0.167	0.206
19	Stearic acid, C18H36O2	90	0.5	24	0.8	4	284.54	183.82	0.115	0.138	0.003	0.001	0.001	0	10.559	15.85	7.51	0.101	0.15	0.369	2.43	7.255	1.788	-2.344	1.099	-2.589	0.53	-0.486	0.749	0.048	0.258	-0.219	0.439	0.554	0.083	0.076	1.139	2.773	1.234	-0.925	-1.578	0.147	0.188	0.159	0.163	0.156	0.641	0.167	0.206
20	Stearic acid, C18H36O2	75	0.5	24	0.8	4	284.54	183.82	0.115	0.138	0.003	0.001	0.001	0	10.559	15.85	7.51	0.101	0.15	0.369	2.43	7.255	1.788	-2.344	1.099	-2.589	0.53	-0.486	0.749	0.048	0.258	-0.219	0.439	0.554	0.083	0.076	1.139	2.773	1.234	-0.925	-1.578	0.147	0.188	0.159	0.163	0.156	0.641	0.167	0.206
21	Stearic acid, C18H36O2	90	1.5	24	1.6	4	284.54	183.82	0.115	0.138	0.003	0.001	0.001	0	10.559	15.85	7.51	0.101	0.15	0.369	2.43	7.255	1.788	-2.344	1.099	-2.589	0.53	-0.486	0.749	0.048	0.258	-0.219	0.439	0.554	0.083	0.076	1.139	2.773	1.234	-0.925	-1.578	0.147	0.188	0.159	0.163	0.156	0.641	0.167	0.206
22	Stearic acid, C18H36O2	75	0.5	24	1.6	4	284.54	183.82	0.115	0.138	0.003	0.001	0.001	0	10.559	15.85	7.51	0.101	0.15	0.369	2.43	7.255	1.788	-2.344	1.099	-2.589	0.53	-0.486	0.749	0.048	0.258	-0.219	0.439	0.554	0.083	0.076	1.139	2.773	1.234	-0.925	-1.578	0.147	0.188	0.159	0.163	0.156	0.641	0.167	0.206
23	Stearic acid, C18H36O2	90	1	36	1.2	4	284.54	183.82	0.115	0.138	0.003	0.001	0.001	0	10.559	15.85	7.51	0.101	0.15	0.369	2.43	7.255	1.788	-2.344	1.099	-2.589	0.53	-0.486	0.749	0.048	0.258	-0.219	0.439	0.554	0.083	0.076	1.139	2.773	1.234	-0.925	-1.578	0.147	0.188	0.159	0.163	0.156	0.641	0.167	0.206
24	Stearic acid, C18H36O2	82.5	1	48	1.2	4	284.54	183.82	0.115	0.138	0.003	0.001	0.001	0	10.559	15.85	7.51	0.101	0.15	0.369	2.43	7.255	1.788	-2.344	1.099	-2.589	0.53	-0.486	0.749	0.048	0.258	-0.219	0.439	0.554	0.083	0.076	1.139	2.773	1.234	-0.925	-1.578	0.147	0.188	0.159	0.163	0.156	0.641	0.167	0.206
25	Stearic acid, C18H36O2	75	1	36	1.2	4	284.54	183.82	0.115	0.138	0.003	0.001	0.001	0	10.559	15.85	7.51	0.101	0.15	0.369	2.43	7.255	1.788	-2.344	1.099	-2.589	0.53	-0.486	0.749	0.048	0.258	-0.219	0.439	0.554	0.083	0.076	1.139	2.773	1.234	-0.925	-1.578	0.147	0.188	0.159	0.163	0.156	0.641	0.167	0.206
26	Stearic acid, C18H36O2	90	1.5	48	0.8	4	284.54	183.82	0.115	0.138	0.003	0.001	0.001	0	10.559	15.85	7.51	0.101	0.15	0.369	2.43	7.255	1.788	-2.344	1.099	-2.589	0.53	-0.486	0.749	0.048	0.258	-0.219	0.439	0.554	0.083	0.076	1.139	2.773	1.234	-0.925	-1.578	0.147	0.188	0.159	0.163	0.156	0.641	0.167	0.206
27	Stearic acid, C18H36O2	90	0.5	48	1.6	4	284.54	183.82	0.115	0.138	0.003	0.001	0.001	0	10.559	15.85	7.51	0.101	0.15	0.369	2.43	7.255	1.788	-2.344	1.099	-2.589	0.53	-0.486	0.749	0.048	0.258	-0.219	0.439	0.554	0.083	0.076	1.139	2.773	1.234	-0.925	-1.578	0.147	0.188	0.159	0.163	0.156	0.641	0.167	0.206
28	Stearic acid, C18H36O2	75	1.5	24	0.8	4	284.54	183.82	0.115	0.138	0.003	0.001	0.001	0	10.559	15.85	7.51	0.101	0.15	0.369	2.43	7.255	1.788	-2.344	1.099	-2.589	0.53	-0.486	0.749	0.048	0.258	-0.219	0.439	0.554	0.083	0.076	1.139	2.773	1.234	-0.925	-1.578	0.147	0.188	0.159	0.163	0.156	0.641	0.167	0.206
1	Oleic acid, C18H34O2	90	0.5	48	0.8	1	282.52	240.989	0.115	0.19	0	0.001	0.001	0	8.8	14.94	5.442	0.09	0.128	1.04	3.291	3.014	1.387	-2.255	1.131	-2.298	0.44	-0.537	0.342	0.065	0.154	-0.081	1.475	0.256	-0.015	0.176	0.312	2.261	0.673	-1.246	-0.844	0.148	0.182	0.096	0.157	0.174	0.382	0.174	0.148
2	Oleic acid, C18H34O2	82.5	1	36	1.2	1	282.52	240.989	0.115	0.19	0	0.001	0.001	0	8.8	14.94	5.442	0.09	0.128	1.04	3.291	3.014	1.387	-2.255	1.131	-2.298	0.44	-0.537	0.342	0.065	0.154	-0.081	1.475	0.256	-0.015	0.176	0.312	2.261	0.673	-1.246	-0.844	0.148	0.182	0.096	0.157	0.174	0.382	0.174	0.148
4	Oleic acid, C18H34O2	75	0.5	48	0.8	1	282.52	240.989	0.115	0.19	0	0.001	0.001	0	8.8	14.94	5.442	0.09	0.128	1.04	3.291	3.014	1.387	-2.255	1.131	-2.298	0.44	-0.537	0.342	0.065	0.154	-0.081	1.475	0.256	-0.015	0.176	0.312	2.261	0.673	-1.246	-0.844	0.148	0.182	0.096	0.157	0.174	0.382	0.174	0.148
5	Oleic acid, C18H34O2	82.5	1	36	0.8	1	282.52	240.989	0.115	0.19	0	0.001	0.001	0	8.8	14.94	5.442	0.09	0.128	1.04	3.291	3.014	1.387	-2.255	1.131	-2.298	0.44	-0.537	0.342	0.065	0.154	-0.081	1.475	0.256	-0.015	0.176	0.312	2.261	0.673	-1.246	-0.844	0.148	0.182	0.096	0.157	0.174	0.382	0.174	0.148
6	Oleic acid, C18H34O2	90	1.5	24	0.8	1	282.52	240.989	0.115	0.19	0	0.001	0.001	0	8.8	14.94	5.442	0.09	0.128	1.04	3.291	3.014	1.387	-2.255	1.131	-2.298	0.44	-0.537	0.342	0.065	0.154	-0.081	1.475	0.256	-0.015	0.176	0.312	2.261	0.673	-1.246	-0.844	0.148	0.182	0.096	0.157	0.174	0.382	0.174	0.148
7	Oleic acid, C18H34O2	82.5	1	24	1.2	1	282.52	240.989	0.115	0.19	0	0.001	0.001	0	8.8	14.94	5.442	0.09	0.128	1.04	3.291	3.014	1.387	-2.255	1.131	-2.298	0.44	-0.537	0.342	0.065	0.154	-0.081	1.475	0.256	-0.015	0.176	0.312	2.261	0.673	-1.246	-0.844	0.148	0.182	0.096	0.157	0.174	0.382	0.174	0.148
8	Oleic acid, C18H34O2	75	1.5	48	1.6	1	282.52	240.989	0.115	0.19	0	0.001	0.001	0	8.8	14.94	5.442	0.09	0.128	1.04	3.291	3.014	1.387	-2.255	1.131	-2.298	0.44	-0.537	0.342	0.065	0.154	-0.081	1.475	0.256	-0.015	0.176	0.312	2.261	0.673	-1.246	-0.844	0.148	0.182	0.096	0.157	0.174	0.382	0.174	0.148
10	Oleic acid, C18H34O2	82.5	1.5	36	1.2	1	282.52	240.989	0.115	0.19	0	0.001	0.001	0	8.8	14.94	5.442	0.09	0.128	1.04	3.291	3.014	1.387	-2.255	1.131	-2.298	0.44	-0.537	0.342	0.065	0.154	-0.081	1.475	0.256	-0.015	0.176	0.312	2.261	0.673	-1.246	-0.844	0.148	0.182	0.096	0.157	0.174	0.382	0.174	0.148
12	Oleic acid, C18H34O2	75	1.5	48	0.8	1	282.52	240.989	0.115	0.19	0	0.001	0.001	0	8.8	14.94	5.442	0.09	0.128	1.04	3.291	3.014	1.387	-2.255	1.131	-2.298	0.44	-0.537	0.342	0.065	0.154	-0.081	1.475	0.256	-0.015	0.176	0.312	2.261	0.673	-1.246	-0.844	0.148	0.182	0.096	0.157	0.174	0.382	0.174	0.148
13	Oleic acid, C18H34O2	90	0.5	24	1.6	1	282.52	240.989	0.115	0.19	0	0.001	0.001	0	8.8	14.94	5.442	0.09	0.128	1.04	3.291	3.014	1.387	-2.255	1.131	-2.298	0.44	-0.537	0.342	0.065	0.154	-0.081	1.475	0.256	-0.015	0.176	0.312	2.261	0.673	-1.246	-0.844	0.148	0.182	0.096	0.157	0.174	0.382	0.174	0.148
14	Oleic acid, C18H34O2	75	0.5	48	1.6	1	282.52	240.989	0.115	0.19	0	0.001	0.001	0	8.8	14.94	5.442	0.09	0.128	1.04	3.291	3.014	1.387	-2.255	1.131	-2.298	0.44	-0.537	0.342	0.065	0.154	-0.081	1.475	0.256	-0.015	0.176	0.312	2.261	0.673	-1.246	-0.844	0.148	0.182	0.096	0.157	0.174	0.382	0.174	0.148
15	Oleic acid, C18H34O2	75	1.5	24	1.6	1	282.52	240.989	0.115	0.19	0	0.001	0.001	0	8.8	14.94	5.442	0.09	0.128	1.04	3.291	3.014	1.387	-2.255	1.131	-2.298	0.44	-0.537	0.342	0.065	0.154	-0.081	1.475	0.256	-0.015	0.176	0.312	2.261	0.673	-1.246	-0.844	0.148	0.182	0.096	0.157	0.174	0.382	0.174	0.148
16	Oleic acid, C18H34O2	90	1.5	48	1.6	1	282.52	240.989	0.115	0.19	0	0.001	0.001	0	8.8	14.94	5.442	0.09	0.128	1.04	3.291	3.014	1.387	-2.255	1.131	-2.298	0.44	-0.537	0.342	0.065	0.154	-0.081	1.475	0.256	-0.015	0.176	0.312	2.261	0.673	-1.246	-0.844	0.148	0.182	0.096	0.157	0.174	0.382	0.174	0.148
17	Oleic acid, C18H34O2	82.5	1	36	1.6	1	282.52	240.989	0.115	0.19	0	0.001	0.001	0	8.8	14.94	5.442	0.09	0.128	1.04	3.291	3.014	1.387	-2.255	1.131	-2.298	0.44	-0.537	0.342	0.065	0.154	-0.081	1.475	0.256	-0.015	0.176	0.312	2.261	0.673	-1.246	-0.844	0.148	0.182	0.096	0.157	0.174	0.382	0.174	0.148
18	Oleic acid, C18H34O2	82.5	0.5	36	1.2	1	282.52	240.989	0.115	0.19	0	0.001	0.001	0	8.8	14.94	5.442	0.09	0.128	1.04	3.291	3.014	1.387	-2.255	1.131	-2.298	0.44	-0.537	0.342	0.065	0.154	-0.081	1.475	0.256	-0.015	0.176	0.312	2.261	0.673	-1.246	-0.844	0.148	0.182	0.096	0.157	0.174	0.382	0.174	0.148
19	Oleic acid, C18H34O2	90	0.5	24	0.8	1	282.52	240.989	0.115	0.19	0	0.001	0.001	0	8.8	14.94	5.442	0.09	0.128	1.04	3.291	3.014	1.387	-2.255	1.131	-2.298	0.44	-0.537	0.342	0.065	0.154	-0.081	1.475	0.256	-0.015	0.176	0.312	2.261	0.673	-1.246	-0.844	0.148	0.182	0.096	0.157	0.174	0.382	0.174	0.148
20	Oleic acid, C18H34O2	75	0.5	24	0.8	1	282.52	240.989	0.115	0.19	0	0.001	0.001	0	8.8	14.94	5.442	0.09	0.128	1.04	3.291	3.014	1.387	-2.255	1.131	-2.298	0.44	-0.537	0.342	0.065	0.154	-0.081	1.475	0.256	-0.015	0.176	0.312	2.261	0.673	-1.246	-0.844	0.148	0.182	0.096	0.157	0.174	0.382	0.174	0.148
21	Oleic acid, C18H34O2	90	1.5	24	1.6	1	282.52	240.989	0.115	0.19	0	0.001	0.001	0	8.8	14.94	5.442	0.09	0.128	1.04	3.291	3.014	1.387	-2.255	1.131	-2.298	0.44	-0.537	0.342	0.065	0.154	-0.081	1.475	0.256	-0.015	0.176	0.312	2.261	0.673	-1.246	-0.844	0.148	0.182	0.096	0.157	0.174	0.382	0.174	0.148
22	Oleic acid, C18H34O2	75	0.5	24	1.6	1	282.52	240.989	0.115	0.19	0	0.001	0.001	0	8.8	14.94	5.442	0.09	0.128	1.04	3.291	3.014	1.387	-2.255	1.131	-2.298	0.44	-0.537	0.342	0.065	0.154	-0.081	1.475	0.256	-0.015	0.176	0.312	2.261	0.673	-1.246	-0.844	0.148	0.182	0.096	0.157	0.174	0.382	0.174	0.148
23	Oleic acid, C18H34O2	90	1	36	1.2	1	282.52	240.989	0.115	0.19	0	0.001	0.001	0	8.8	14.94	5.442	0.09	0.128	1.04	3.291	3.014	1.387	-2.255	1.131	-2.298	0.44	-0.537	0.342	0.065	0.154	-0.081	1.475	0.256	-0.015	0.176	0.312	2.261	0.673	-1.246	-0.844	0.148	0.182	0.096	0.157	0.174	0.382	0.174	0.148
24	Oleic acid, C18H34O2	82.5	1	48	1.2	1	282.52	240.989	0.115	0.19	0	0.001	0.001	0	8.8	14.94	5.442	0.09	0.128	1.04	3.291	3.014	1.387	-2.255	1.131	-2.298	0.44	-0.537	0.342	0.065	0.154	-0.081	1.475	0.256	-0.015	0.176	0.312	2.261	0.673	-1.246	-0.844	0.148	0.182	0.096	0.157	0.174	0.382	0.174	0.148
25	Oleic acid, C18H34O2	75	1	36	1.2	1	282.52	240.989	0.115	0.19	0	0.001	0.001	0	8.8	14.94	5.442	0.09	0.128	1.04	3.291	3.014	1.387	-2.255	1.131	-2.298	0.44	-0.537	0.342	0.065	0.154	-0.081	1.475	0.256	-0.015	0.176	0.312	2.261	0.673	-1.246	-0.844	0.148	0.182	0.096	0.157	0.174	0.382	0.174	0.148
26	Oleic acid, C18H34O2	90	1.5	48	0.8	1	282.52	240.989	0.115	0.19	0	0.001	0.001	0	8.8	14.94	5.442	0.09	0.128	1.04	3.291	3.014	1.387	-2.255	1.131	-2.298	0.44	-0.537	0.342	0.065	0.154	-0.081	1.475	0.256	-0.015	0.176	0.312	2.261	0.673	-1.246	-0.844	0.148	0.182	0.096	0.157	0.174	0.382	0.174	0.148
27	Oleic acid, C18H34O2	90	0.5	48	1.6	1	282.52	240.989	0.115	0.19	0	0.001	0.001	0	8.8	14.94	5.442	0.09	0.128	1.04	3.291	3.014	1.387	-2.255	1.131	-2.298	0.44	-0.537	0.342	0.065	0.154	-0.081	1.475	0.256	-0.015	0.176	0.312	2.261	0.673	-1.246	-0.844	0.148	0.182	0.096	0.157	0.174	0.382	0.174	0.148
28	Oleic acid, C18H34O2	75	1.5	24	0.8	1	282.52	240.989	0.115	0.19	0	0.001	0.001	0	8.8	14.94	5.442	0.09	0.128	1.04	3.291	3.014	1.387	-2.255	1.131	-2.298	0.44	-0.537	0.342	0.065	0.154	-0.081	1.475	0.256	-0.015	0.176	0.312	2.261	0.673	-1.246	-0.844	0.148	0.182	0.096	0.157	0.174	0.382	0.174	0.148
1	Oleic acid, C18H34O2	90	0.5	48	0.8	2	282.52	240.989	0.115	0.19	0	0.001	0.001	0	8.8	14.94	5.442	0.09	0.128	1.04	3.291	3.014	1.387	-2.255	1.131	-2.298	0.44	-0.537	0.342	0.065	0.154	-0.081	1.475	0.256	-0.015	0.176	0.312	2.261	0.673	-1.246	-0.844	0.148	0.182	0.096	0.157	0.174	0.382	0.174	0.148
2	Oleic acid, C18H34O2	82.5	1	36	1.2	2	282.52	240.989	0.115	0.19	0	0.001	0.001	0	8.8	14.94	5.442	0.09	0.128	1.04	3.291	3.014	1.387	-2.255	1.131	-2.298	0.44	-0.537	0.342	0.065	0.154	-0.081	1.475	0.256	-0.015	0.176	0.312	2.261	0.673	-1.246	-0.844	0.148	0.182	0.096	0.157	0.174	0.382	0.174	0.148
4	Oleic acid, C18H34O2	75	0.5	48	0.8	2	282.52	240.989	0.115	0.19	0	0.001	0.001	0	8.8	14.94	5.442	0.09	0.128	1.04	3.291	3.014	1.387	-2.255	1.131	-2.298	0.44	-0.537	0.342	0.065	0.154	-0.081	1.475	0.256	-0.015	0.176	0.312	2.261	0.673	-1.246	-0.844	0.148	0.182	0.096	0.157	0.174	0.382	0.174	0.148
5	Oleic acid, C18H34O2	82.5	1	36	0.8	2	282.52	240.989	0.115	0.19	0	0.001	0.001	0	8.8	14.94	5.442	0.09	0.128	1.04	3.291	3.014	1.387	-2.255	1.131	-2.298	0.44	-0.537	0.342	0.065	0.154	-0.081	1.475	0.256	-0.015	0.176	0.312	2.261	0.673	-1.246	-0.844	0.148	0.182	0.096	0.157	0.174	0.382	0.174	0.148
6	Oleic acid, C18H34O2	90	1.5	24	0.8	2	282.52	240.989	0.115	0.19	0	0.001	0.001	0	8.8	14.94	5.442	0.09	0.128	1.04	3.291	3.014	1.387	-2.255	1.131	-2.298	0.44	-0.537	0.342	0.065	0.154	-0.081	1.475	0.256	-0.015	0.176	0.312	2.261	0.673	-1.246	-0.844	0.148	0.182	0.096	0.157	0.174	0.382	0.174	0.148
7	Oleic acid, C18H34O2	82.5	1	24	1.2	2	282.52	240.989	0.115	0.19	0	0.001	0.001	0	8.8	14.94	5.442	0.09	0.128	1.04	3.291	3.014	1.387	-2.255	1.131	-2.298	0.44	-0.537	0.342	0.065	0.154	-0.081	1.475	0.256	-0.015	0.176	0.312	2.261	0.673	-1.246	-0.844	0.148	0.182	0.096	0.157	0.174	0.382	0.174	0.148
8	Oleic acid, C18H34O2	75	1.5	48	1.6	2	282.52	240.989	0.115	0.19	0	0.001	0.001	0	8.8	14.94	5.442	0.09	0.128	1.04	3.291	3.014	1.387	-2.255	1.131	-2.298	0.44	-0.537	0.342	0.065	0.154	-0.081	1.475	0.256	-0.015	0.176	0.312	2.261	0.673	-1.246	-0.844	0.148	0.182	0.096	0.157	0.174	0.382	0.174	0.148
10	Oleic acid, C18H34O2	82.5	1.5	36	1.2	2	282.52	240.989	0.115	0.19	0	0.001	0.001	0	8.8	14.94	5.442	0.09	0.128	1.04	3.291	3.014	1.387	-2.255	1.131	-2.298	0.44	-0.537	0.342	0.065	0.154	-0.081	1.475	0.256	-0.015	0.176	0.312	2.261	0.673	-1.246	-0.844	0.148	0.182	0.096	0.157	0.174	0.382	0.174	0.148
12	Oleic acid, C18H34O2	75	1.5	48	0.8	2	282.52	240.989	0.115	0.19	0	0.001	0.001	0	8.8	14.94	5.442	0.09	0.128	1.04	3.291	3.014	1.387	-2.255	1.131	-2.298	0.44	-0.537	0.342	0.065	0.154	-0.081	1.475	0.256	-0.015	0.176	0.312	2.261	0.673	-1.246	-0.844	0.148	0.182	0.096	0.157	0.174	0.382	0.174	0.148
13	Oleic acid, C18H34O2	90	0.5	24	1.6	2	282.52	240.989	0.115	0.19	0	0.001	0.001	0	8.8	14.94	5.442	0.09	0.128	1.04	3.291	3.014	1.387	-2.255	1.131	-2.298	0.44	-0.537	0.342	0.065	0.154	-0.081	1.475	0.256	-0.015	0.176	0.312	2.261	0.673	-1.246	-0.844	0.148	0.182	0.096	0.157	0.174	0.382	0.174	0.148
14	Oleic acid, C18H34O2	75	0.5	48	1.6	2	282.52	240.989	0.115	0.19	0	0.001	0.001	0	8.8	14.94	5.442	0.09	0.128	1.04	3.291	3.014	1.387	-2.255	1.131	-2.298	0.44	-0.537	0.342	0.065	0.154	-0.081	1.475	0.256	-0.015	0.176	0.312	2.261	0.673	-1.246	-0.844	0.148	0.182	0.096	0.157	0.174	0.382	0.174	0.148
15	Oleic acid, C18H34O2	75	1.5	24	1.6	2	282.52	240.989	0.115	0.19	0	0.001	0.001	0	8.8	14.94	5.442	0.09	0.128	1.04	3.291	3.014	1.387	-2.255	1.131	-2.298	0.44	-0.537	0.342	0.065	0.154	-0.081	1.475	0.256	-0.015	0.176	0.312	2.261	0.673	-1.246	-0.844	0.148	0.182	0.096	0.157	0.174	0.382	0.174	0.148
16	Oleic acid, C18H34O2	90	1.5	48	1.6	2	282.52	240.989	0.115	0.19	0	0.001	0.001	0	8.8	14.94	5.442	0.09	0.128	1.04	3.291	3.014	1.387	-2.255	1.131	-2.298	0.44	-0.537	0.342	0.065	0.154	-0.081	1.475	0.256	-0.015	0.176	0.312	2.261	0.673	-1.246	-0.844	0.148	0.182	0.096	0.157	0.174	0.382	0.174	0.148
17	Oleic acid, C18H34O2	82.5	1	36	1.6	2	282.52	240.989	0.115	0.19	0	0.001	0.001	0	8.8	14.94	5.442	0.09	0.128	1.04	3.291	3.014	1.387	-2.255	1.131	-2.298	0.44	-0.537	0.342	0.065	0.154	-0.081	1.475	0.256	-0.015	0.176	0.312	2.261	0.673	-1.246	-0.844	0.148	0.182	0.096	0.157	0.174	0.382	0.174	0.148
18	Oleic acid, C18H34O2	82.5	0.5	36	1.2	2	282.52	240.989	0.115	0.19	0	0.001	0.001	0	8.8	14.94	5.442	0.09	0.128	1.04	3.291	3.014	1.387	-2.255	1.131	-2.298	0.44	-0.537	0.342	0.065	0.154	-0.081	1.475	0.256	-0.015	0.176	0.312	2.261	0.673	-1.246	-0.844	0.148	0.182	0.096	0.157	0.174	0.382	0.174	0.148
19	Oleic acid, C18H34O2	90	0.5	24	0.8	2	282.52	240.989	0.115	0.19	0	0.001	0.001	0	8.8	14.94	5.442	0.09	0.128	1.04	3.291	3.014	1.387	-2.255	1.131	-2.298	0.44	-0.537	0.342	0.065	0.154	-0.081	1.475	0.256	-0.015	0.176	0.312	2.261	0.673	-1.246	-0.844	0.148	0.182	0.096	0.157	0.174	0.382	0.174	0.148
20	Oleic acid, C18H34O2	75	0.5	24	0.8	2	282.52	240.989	0.115	0.19	0	0.001	0.001	0	8.8	14.94	5.442	0.09	0.128	1.04	3.291	3.014	1.387	-2.255	1.131	-2.298	0.44	-0.537	0.342	0.065	0.154	-0.081	1.475	0.256	-0.015	0.176	0.312	2.261	0.673	-1.246	-0.844	0.148	0.182	0.096	0.157	0.174	0.382	0.174	0.148
21	Oleic acid, C18H34O2	90	1.5	24	1.6	2	282.52	240.989	0.115	0.19	0	0.001	0.001	0	8.8	14.94	5.442	0.09	0.128	1.04	3.291	3.014	1.387	-2.255	1.131	-2.298	0.44	-0.537	0.342	0.065	0.154	-0.081	1.475	0.256	-0.015	0.176	0.312	2.261	0.673	-1.246	-0.844	0.148	0.182	0.096	0.157	0.174	0.382	0.174	0.148
22	Oleic acid, C18H34O2	75	0.5	24	1.6	2	282.52	240.989	0.115	0.19	0	0.001	0.001	0	8.8	14.94	5.442	0.09	0.128	1.04	3.291	3.014	1.387	-2.255	1.131	-2.298	0.44	-0.537	0.342	0.065	0.154	-0.081	1.475	0.256	-0.015	0.176	0.312	2.261	0.673	-1.246	-0.844	0.148	0.182	0.096	0.157	0.174	0.382	0.174	0.148
23	Oleic acid, C18H34O2	90	1	36	1.2	2	282.52	240.989	0.115	0.19	0	0.001	0.001	0	8.8	14.94	5.442	0.09	0.128	1.04	3.291	3.014	1.387	-2.255	1.131	-2.298	0.44	-0.537	0.342	0.065	0.154	-0.081	1.475	0.256	-0.015	0.176	0.312	2.261	0.673	-1.246	-0.844	0.148	0.182	0.096	0.157	0.174	0.382	0.174	0.148
24	Oleic acid, C18H34O2	82.5	1	48	1.2	2	282.52	240.989	0.115	0.19	0	0.001	0.001	0	8.8	14.94	5.442	0.09	0.128	1.04	3.291	3.014	1.387	-2.255	1.131	-2.298	0.44	-0.537	0.342	0.065	0.154	-0.081	1.475	0.256	-0.015	0.176	0.312	2.261	0.673	-1.246	-0.844	0.148	0.182	0.096	0.157	0.174	0.382	0.174	0.148
25	Oleic acid, C18H34O2	75	1	36	1.2	2	282.52	240.989	0.115	0.19	0	0.001	0.001	0	8.8	14.94	5.442	0.09	0.128	1.04	3.291	3.014	1.387	-2.255	1.131	-2.298	0.44	-0.537	0.342	0.065	0.154	-0.081	1.475	0.256	-0.015	0.176	0.312	2.261	0.673	-1.246	-0.844	0.148	0.182	0.096	0.157	0.174	0.382	0.174	0.148
26	Oleic acid, C18H34O2	90	1.5	48	0.8	2	282.52	240.989	0.115	0.19	0	0.001	0.001	0	8.8	14.94	5.442	0.09	0.128	1.04	3.291	3.014	1.387	-2.255	1.131	-2.298	0.44	-0.537	0.342	0.065	0.154	-0.081	1.475	0.256	-0.015	0.176	0.312	2.261	0.673	-1.246	-0.844	0.148	0.182	0.096	0.157	0.174	0.382	0.174	0.148
27	Oleic acid, C18H34O2	90	0.5	48	1.6	2	282.52	240.989	0.115	0.19	0	0.001	0.001	0	8.8	14.94	5.442	0.09	0.128	1.04	3.291	3.014	1.387	-2.255	1.131	-2.298	0.44	-0.537	0.342	0.065	0.154	-0.081	1.475	0.256	-0.015	0.176	0.312	2.261	0.673	-1.246	-0.844	0.148	0.182	0.096	0.157	0.174	0.382	0.174	0.148
28	Oleic acid, C18H34O2	75	1.5	24	0.8	2	282.52	240.989	0.115	0.19	0	0.001	0.001	0	8.8	14.94	5.442	0.09	0.128	1.04	3.291	3.014	1.387	-2.255	1.131	-2.298	0.44	-0.537	0.342	0.065	0.154	-0.081	1.475	0.256	-0.015	0.176	0.312	2.261	0.673	-1.246	-0.844	0.148	0.182	0.096	0.157	0.174	0.382	0.174	0.148
1	Oleic acid, C18H34O2	90	0.5	48	0.8	3	282.52	240.989	0.115	0.19	0	0.001	0.001	0	8.8	14.94	5.442	0.09	0.128	1.04	3.291	3.014	1.387	-2.255	1.131	-2.298	0.44	-0.537	0.342	0.065	0.154	-0.081	1.475	0.256	-0.015	0.176	0.312	2.261	0.673	-1.246	-0.844	0.148	0.182	0.096	0.157	0.174	0.382	0.174	0.148
2	Oleic acid, C18H34O2	82.5	1	36	1.2	3	282.52	240.989	0.115	0.19	0	0.001	0.001	0	8.8	14.94	5.442	0.09	0.128	1.04	3.291	3.014	1.387	-2.255	1.131	-2.298	0.44	-0.537	0.342	0.065	0.154	-0.081	1.475	0.256	-0.015	0.176	0.312	2.261	0.673	-1.246	-0.844	0.148	0.182	0.096	0.157	0.174	0.382	0.174	0.148
4	Oleic acid, C18H34O2	75	0.5	48	0.8	3	282.52	240.989	0.115	0.19	0	0.001	0.001	0	8.8	14.94	5.442	0.09	0.128	1.04	3.291	3.014	1.387	-2.255	1.131	-2.298	0.44	-0.537	0.342	0.065	0.154	-0.081	1.475	0.256	-0.015	0.176	0.312	2.261	0.673	-1.246	-0.844	0.148	0.182	0.096	0.157	0.174	0.382	0.174	0.148
5	Oleic acid, C18H34O2	82.5	1	36	0.8	3	282.52	240.989	0.115	0.19	0	0.001	0.001	0	8.8	14.94	5.442	0.09	0.128	1.04	3.291	3.014	1.387	-2.255	1.131	-2.298	0.44	-0.537	0.342	0.065	0.154	-0.081	1.475	0.256	-0.015	0.176	0.312	2.261	0.673	-1.246	-0.844	0.148	0.182	0.096	0.157	0.174	0.382	0.174	0.148
6	Oleic acid, C18H34O2	90	1.5	24	0.8	3	282.52	240.989	0.115	0.19	0	0.001	0.001	0	8.8	14.94	5.442	0.09	0.128	1.04	3.291	3.014	1.387	-2.255	1.131	-2.298	0.44	-0.537	0.342	0.065	0.154	-0.081	1.475	0.256	-0.015	0.176	0.312	2.261	0.673	-1.246	-0.844	0.148	0.182	0.096	0.157	0.174	0.382	0.174	0.148
7	Oleic acid, C18H34O2	82.5	1	24	1.2	3	282.52	240.989	0.115	0.19	0	0.001	0.001	0	8.8	14.94	5.442	0.09	0.128	1.04	3.291	3.014	1.387	-2.255	1.131	-2.298	0.44	-0.537	0.342	0.065	0.154	-0.081	1.475	0.256	-0.015	0.176	0.312	2.261	0.673	-1.246	-0.844	0.148	0.182	0.096	0.157	0.174	0.382	0.174	0.148
8	Oleic acid, C18H34O2	75	1.5	48	1.6	3	282.52	240.989	0.115	0.19	0	0.001	0.001	0	8.8	14.94	5.442	0.09	0.128	1.04	3.291	3.014	1.387	-2.255	1.131	-2.298	0.44	-0.537	0.342	0.065	0.154	-0.081	1.475	0.256	-0.015	0.176	0.312	2.261	0.673	-1.246	-0.844	0.148	0.182	0.096	0.157	0.174	0.382	0.174	0.148
10	Oleic acid, C18H34O2	82.5	1.5	36	1.2	3	282.52	240.989	0.115	0.19	0	0.001	0.001	0	8.8	14.94	5.442	0.09	0.128	1.04	3.291	3.014	1.387	-2.255	1.131	-2.298	0.44	-0.537	0.342	0.065	0.154	-0.081	1.475	0.256	-0.015	0.176	0.312	2.261	0.673	-1.246	-0.844	0.148	0.182	0.096	0.157	0.174	0.382	0.174	0.148
12	Oleic acid, C18H34O2	75	1.5	48	0.8	3	282.52	240.989	0.115	0.19	0	0.001	0.001	0	8.8	14.94	5.442	0.09	0.128	1.04	3.291	3.014	1.387	-2.255	1.131	-2.298	0.44	-0.537	0.342	0.065	0.154	-0.081	1.475	0.256	-0.015	0.176	0.312	2.261	0.673	-1.246	-0.844	0.148	0.182	0.096	0.157	0.174	0.382	0.174	0.148
13	Oleic acid, C18H34O2	90	0.5	24	1.6	3	282.52	240.989	0.115	0.19	0	0.001	0.001	0	8.8	14.94	5.442	0.09	0.128	1.04	3.291	3.014	1.387	-2.255	1.131	-2.298	0.44	-0.537	0.342	0.065	0.154	-0.081	1.475	0.256	-0.015	0.176	0.312	2.261	0.673	-1.246	-0.844	0.148	0.182	0.096	0.157	0.174	0.382	0.174	0.148
14	Oleic acid, C18H34O2	75	0.5	48	1.6	3	282.52	240.989	0.115	0.19	0	0.001	0.001	0	8.8	14.94	5.442	0.09	0.128	1.04	3.291	3.014	1.387	-2.255	1.131	-2.298	0.44	-0.537	0.342	0.065	0.154	-0.081	1.475	0.256	-0.015	0.176	0.312	2.261	0.673	-1.246	-0.844	0.148	0.182	0.096	0.157	0.174	0.382	0.174	0.148
15	Oleic acid, C18H34O2	75	1.5	24	1.6	3	282.52	240.989	0.115	0.19	0	0.001	0.001	0	8.8	14.94	5.442	0.09	0.128	1.04	3.291	3.014	1.387	-2.255	1.131	-2.298	0.44	-0.537	0.342	0.065	0.154	-0.081	1.475	0.256	-0.015	0.176	0.312	2.261	0.673	-1.246	-0.844	0.148	0.182	0.096	0.157	0.174	0.382	0.174	0.148
16	Oleic acid, C18H34O2	90	1.5	48	1.6	3	282.52	240.989	0.115	0.19	0	0.001	0.001	0	8.8	14.94	5.442	0.09	0.128	1.04	3.291	3.014	1.387	-2.255	1.131	-2.298	0.44	-0.537	0.342	0.065	0.154	-0.081	1.475	0.256	-0.015	0.176	0.312	2.261	0.673	-1.246	-0.844	0.148	0.182	0.096	0.157	0.174	0.382	0.174	0.148
17	Oleic acid, C18H34O2	82.5	1	36	1.6	3	282.52	240.989	0.115	0.19	0	0.001	0.001	0	8.8	14.94	5.442	0.09	0.128	1.04	3.291	3.014	1.387	-2.255	1.131	-2.298	0.44	-0.537	0.342	0.065	0.154	-0.081	1.475	0.256	-0.015	0.176	0.312	2.261	0.673	-1.246	-0.844	0.148	0.182	0.096	0.157	0.174	0.382	0.174	0.148
18	Oleic acid, C18H34O2	82.5	0.5	36	1.2	3	282.52	240.989	0.115	0.19	0	0.001	0.001	0	8.8	14.94	5.442	0.09	0.128	1.04	3.291	3.014	1.387	-2.255	1.131	-2.298	0.44	-0.537	0.342	0.065	0.154	-0.081	1.475	0.256	-0.015	0.176	0.312	2.261	0.673	-1.246	-0.844	0.148	0.182	0.096	0.157	0.174	0.382	0.174	0.148
19	Oleic acid, C18H34O2	90	0.5	24	0.8	3	282.52	240.989	0.115	0.19	0	0.001	0.001	0	8.8	14.94	5.442	0.09	0.128	1.04	3.291	3.014	1.387	-2.255	1.131	-2.298	0.44	-0.537	0.342	0.065	0.154	-0.081	1.475	0.256	-0.015	0.176	0.312	2.261	0.673	-1.246	-0.844	0.148	0.182	0.096	0.157	0.174	0.382	0.174	0.148
20	Oleic acid, C18H34O2	75	0.5	24	0.8	3	282.52	240.989	0.115	0.19	0	0.001	0.001	0	8.8	14.94	5.442	0.09	0.128	1.04	3.291	3.014	1.387	-2.255	1.131	-2.298	0.44	-0.537	0.342	0.065	0.154	-0.081	1.475	0.256	-0.015	0.176	0.312	2.261	0.673	-1.246	-0.844	0.148	0.182	0.096	0.157	0.174	0.382	0.174	0.148
21	Oleic acid, C18H34O2	90	1.5	24	1.6	3	282.52	240.989	0.115	0.19	0	0.001	0.001	0	8.8	14.94	5.442	0.09	0.128	1.04	3.291	3.014	1.387	-2.255	1.131	-2.298	0.44	-0.537	0.342	0.065	0.154	-0.081	1.475	0.256	-0.015	0.176	0.312	2.261	0.673	-1.246	-0.844	0.148	0.182	0.096	0.157	0.174	0.382	0.174	0.148
22	Oleic acid, C18H34O2	75	0.5	24	1.6	3	282.52	240.989	0.115	0.19	0	0.001	0.001	0	8.8	14.94	5.442	0.09	0.128	1.04	3.291	3.014	1.387	-2.255	1.131	-2.298	0.44	-0.537	0.342	0.065	0.154	-0.081	1.475	0.256	-0.015	0.176	0.312	2.261	0.673	-1.246	-0.844	0.148	0.182	0.096	0.157	0.174	0.382	0.174	0.148
23	Oleic acid, C18H34O2	90	1	36	1.2	3	282.52	240.989	0.115	0.19	0	0.001	0.001	0	8.8	14.94	5.442	0.09	0.128	1.04	3.291	3.014	1.387	-2.255	1.131	-2.298	0.44	-0.537	0.342	0.065	0.154	-0.081	1.475	0.256	-0.015	0.176	0.312	2.261	0.673	-1.246	-0.844	0.148	0.182	0.096	0.157	0.174	0.382	0.174	0.148
24	Oleic acid, C18H34O2	82.5	1	48	1.2	3	282.52	240.989	0.115	0.19	0	0.001	0.001	0	8.8	14.94	5.442	0.09	0.128	1.04	3.291	3.014	1.387	-2.255	1.131	-2.298	0.44	-0.537	0.342	0.065	0.154	-0.081	1.475	0.256	-0.015	0.176	0.312	2.261	0.673	-1.246	-0.844	0.148	0.182	0.096	0.157	0.174	0.382	0.174	0.148
25	Oleic acid, C18H34O2	75	1	36	1.2	3	282.52	240.989	0.115	0.19	0	0.001	0.001	0	8.8	14.94	5.442	0.09	0.128	1.04	3.291	3.014	1.387	-2.255	1.131	-2.298	0.44	-0.537	0.342	0.065	0.154	-0.081	1.475	0.256	-0.015	0.176	0.312	2.261	0.673	-1.246	-0.844	0.148	0.182	0.096	0.157	0.174	0.382	0.174	0.148
26	Oleic acid, C18H34O2	90	1.5	48	0.8	3	282.52	240.989	0.115	0.19	0	0.001	0.001	0	8.8	14.94	5.442	0.09	0.128	1.04	3.291	3.014	1.387	-2.255	1.131	-2.298	0.44	-0.537	0.342	0.065	0.154	-0.081	1.475	0.256	-0.015	0.176	0.312	2.261	0.673	-1.246	-0.844	0.148	0.182	0.096	0.157	0.174	0.382	0.174	0.148
27	Oleic acid, C18H34O2	90	0.5	48	1.6	3	282.52	240.989	0.115	0.19	0	0.001	0.001	0	8.8	14.94	5.442	0.09	0.128	1.04	3.291	3.014	1.387	-2.255	1.131	-2.298	0.44	-0.537	0.342	0.065	0.154	-0.081	1.475	0.256	-0.015	0.176	0.312	2.261	0.673	-1.246	-0.844	0.148	0.182	0.096	0.157	0.174	0.382	0.174	0.148
28	Oleic acid, C18H34O2	75	1.5	24	0.8	3	282.52	240.989	0.115	0.19	0	0.001	0.001	0	8.8	14.94	5.442	0.09	0.128	1.04	3.291	3.014	1.387	-2.255	1.131	-2.298	0.44	-0.537	0.342	0.065	0.154	-0.081	1.475	0.256	-0.015	0.176	0.312	2.261	0.673	-1.246	-0.844	0.148	0.182	0.096	0.157	0.174	0.382	0.174	0.148
1	Oleic acid, C18H34O2	90	0.5	48	0.8	4	282.52	240.989	0.115	0.19	0	0.001	0.001	0	8.8	14.94	5.442	0.09	0.128	1.04	3.291	3.014	1.387	-2.255	1.131	-2.298	0.44	-0.537	0.342	0.065	0.154	-0.081	1.475	0.256	-0.015	0.176	0.312	2.261	0.673	-1.246	-0.844	0.148	0.182	0.096	0.157	0.174	0.382	0.174	0.148
2	Oleic acid, C18H34O2	82.5	1	36	1.2	4	282.52	240.989	0.115	0.19	0	0.001	0.001	0	8.8	14.94	5.442	0.09	0.128	1.04	3.291	3.014	1.387	-2.255	1.131	-2.298	0.44	-0.537	0.342	0.065	0.154	-0.081	1.475	0.256	-0.015	0.176	0.312	2.261	0.673	-1.246	-0.844	0.148	0.182	0.096	0.157	0.174	0.382	0.174	0.148
4	Oleic acid, C18H34O2	75	0.5	48	0.8	4	282.52	240.989	0.115	0.19	0	0.001	0.001	0	8.8	14.94	5.442	0.09	0.128	1.04	3.291	3.014	1.387	-2.255	1.131	-2.298	0.44	-0.537	0.342	0.065	0.154	-0.081	1.475	0.256	-0.015	0.176	0.312	2.261	0.673	-1.246	-0.844	0.148	0.182	0.096	0.157	0.174	0.382	0.174	0.148
5	Oleic acid, C18H34O2	82.5	1	36	0.8	4	282.52	240.989	0.115	0.19	0	0.001	0.001	0	8.8	14.94	5.442	0.09	0.128	1.04	3.291	3.014	1.387	-2.255	1.131	-2.298	0.44	-0.537	0.342	0.065	0.154	-0.081	1.475	0.256	-0.015	0.176	0.312	2.261	0.673	-1.246	-0.844	0.148	0.182	0.096	0.157	0.174	0.382	0.174	0.148
[truncated: 121 more rows]
[truncated: 29 more columns]

## Sheet: MK based dataset - sa odgx103
exp.	molecul	Organic modifier content	Flow rate	Evaporation T	Power f	Type of organic solvent	MW	TIC4	VE2_D/Dt	VE2_B(m)	MATS5m	MATS4v	MATS5v	Eig15_EA(dm)	SPAN	DISPm	DISPv	TDB10m	TDB10v	RDF080m	RDF090m	RDF100m	RDF115m	Mor12u	Mor22u	Mor23u	Mor26u	Mor32u	Mor10m	Mor15m	Mor24m	Mor29m	Mor04v	Mor27v	Mor30v	Mor08p	Mor11s	Mor22s	Mor25s	Mor28s	Mor32s	G1m	G2m	E3m	G2v	G2e	E3e	G2p	G2s
[truncated: 700 more rows]
[truncated: 19 more columns]

[truncated: 1 more sheets: Data used for model development]
